# Supplementary material for: RNAspa: a shortest path approach for comparative prediction of the secondary structure of ncRNA molecules
Source: BMC Bioinformatics. 2007 Oct 1;8:366. doi: 10.1186/1471-2105-8-366 (PMC2147038; doi:10.1186/1471-2105-8-366)
Supplement: Additional file 1 — Sets of ten sequences. Random non-overlapping sets of ten sequences. [file 1471-2105-8-366-S1.txt]

// This file contains sets of 10 sequences each taken from the eight RFAM 
// families. Ten sequences from each family were chosen randomly to generate these  
// non-overlapping sets. Preceding each set of sequences is the name of the family to which 
// this set belongs. Each sequence starts with a  new line and the > sign.

cobalamin_1.set

>AE016786.1/232051-232274

CCUUAUGCCUCGCGUUCAGGUGCCCCUCAGGGGGUGAAACGGGAAACCGGUGCGUCCCAGGCCCUUCAGCAGGGCCGGACAAUGCCGGUGCUGCCCCCGCAACGGUAAGCGAGUGAAGCGUCUGUACCACUGUGCCUCGUAGUACGGCAUGGGAAGGUGACGCGUUCCAGGAGCCCAGCUCUUCCUCGCAAGCCCGGAGACCGGCCUGGCGUUCAUGAACACCC


>AE016800.1/261827-262025

UAGUAUGCGCUUCAAGCUGGUGCUAUCUGGAAGUAUAGAUGGCUGAAAAGGGAAUCCGGUGUGAAUCCGGAACUGACGCGCAGCGGUAAUAGAGAACGAAAGCUUAAUCAGACACUGCACGAUGGAAUCGUGUGGGAAGUCAGGCAAGUAGGUUAACAGCUCUUGAGUCCGAAUACCUGCCAGCAACUGAGCAAACACU


>AP005030.1/142199-142427

GCCUUGCAGGUGUUCCCAGGUCAGCCCUAGGGUUGGCGGGCCGUGGUGCUCGGGAAGCCGGUGACGGCCCCUCAGGGGGUUCAUGCCGGAGCGGCCCUCGCCACUGUGAUCGGGGAGUUCCCGUUCCGUGCCGCCGCGGGCGGCGCCACUGGUCCCUCAGGGCCGGGAAGGCAGGGACGGGCGCGUGUACCCGUAAGCCAGGAGACCGGCCACGGCAUCUCACGAAGUG


>AE017174.1/111334-111550

CGUUUCUUUCAUGAAGACGGUGCAAGGGAAUCCGGUGCAAUUCCGGAGCUGAGCCCUCAGCUGUAAUGCUUCGAUGUCACUUCUCCGAACAAGAGGUGAUGGGGUGGAUAGUCAAUCGCGAUGGUCACUGUAGAAGGGCGUAGUCCCCUAUGGGAAGGCCGACGAAGACCCGAUAAGAAGCUAAGCCAGAAGACCUGCUUUAGUAGAUUUGUUCUAA


>AE017277.1/42695-42883

CCUUUCAAAAGGAAAAUGGGUACACGAACAGUUUGUUUCGUGUUUAAAAGGGAAGCUUGGUGAAACUCCAACACGGUCCCGCCACUGUAAAUGCUGAGAUUUCUUUUUAAUGCCACUGUGAAAACGGGAAGGCGAAAGAAAUCAUAUGAAGCAUAAGUCAGGAGACCUGCCUGUUUUAACAACACUGAU


>AE012818.1/1974-2213

UUCUUUCUCGCCAUGACAGGUGCCGGUUUAAAAGCCGGAGAAUAGGGAAGUACGUGAGAUUCGUACACUGUACCCGCAACUGUACAACGGUUAACCGCCGGGCAAAUUCCGUGGCCACACGGAUGCGCAAGGCGGGCUUUCAGGUCACUGCCGGUUUUCCUCCACGGAAAACUGCGGGAAGGUUUGGAGGCGCUCGAUGCCGUGAAAGUCAGGAGACCUGCCAGUCAUGCAUUUGCACCA


>BX248337.1/276050-275850

GGCAUCGAGCGGGGCAACGAUGCUUCGCGAGAGGGAACCUGGUGAGAAUCCGGGACUGUCCCGCAGCGGUAUGCAGGAACGACCGCCGUCUUGGAAGUAGACAAGCACUGGUCUCAACGACUGGGAAGCGACGGCCAGUAGGAGCACCCACCGGGUGCGAGCCUGCGAGUCCGAAGACCUGCCAGCCGUGCCGGACGCGCC


>AF010496.1/39869-39652

GGCACCUUCGCGGCAGAUGGUUCCCGGCCAAGCCACGCGCGGCCGGGUGAAAAGGGAAUACGGUGUGGUGUAGGCAUCAGCCGCCAAAUCCGUAACUGCCCCCGCAACUGUAAGCGGCGAGCACCCCCCGGCAACCACUGGCCCCGACCGCGGGGCCGGGAAGGUGGGGAAGCCACGACCCGCAAGUCAGGAGACCUGCCAUCAGCGUCAUCAACCGC


>AE015938.1/189808-189620

AAUAGUAAAUGAAAUUUAGGUGUCCACUUUGUAAAAAUGAUGGAUGAAAAGGGAAUGUGGUUCAAUUCCACAGCAGCCCCCGCUACUGUAAUAGAUGACAAGCCUUUAGUAACCACUCUUUAAAAGGAGGAAGGUAAAGGUUAGAAUGAUUCUUAAGCCAGGAGACCUGCCUAGAUUGUUAAAAUCCUC


>M89481.1/311-504

CGGUAGCAUCCGUGGGCCGGUCCUGUGAGUUAAUAGGGAAUCCAGUGAAAAUCUGGAGCUGACGCGCAGCGGUAAGGAAAGGUGAGAUGAGAGCGUAAGCAGAAACUGCCUCCGGCGGGAAGUCAUCAUUUCUGCUAUCCAGCCAACGGAUAACCCUCCAAGCCCGAAGACCUGCCGGCUAACGUCGCAUCUGG


cobalamin_2.set

>AL939107.1/147400-147583

CAGACCGUAGUAUCAGCGGGUCAUCGCCGCGACGGGAGACAGGAAGCCGGUGUGAAUCCGGCACGGUCCCGCCACUGUGACCGGGGAGUGCACCCUUCGACACGCCACUGCGCGCCGCGCGGGAAGGCCAGGGAGGAGCGUCGAUCCGGGAGUCAGGACACUGGCCUGUCGCGGGCCCGUUCCG


>AL939107.1/140625-140436

GGACGCUGAUGGGAUGAUGGCCGGCGACAGGGCGACGACGGUCCGAGGAAGCCGGUGCGAAUCCGGCGCGGUCCCGCCACUGUGAUCGGUGAGCGGAUCCCGAAGUUGCCACUGCCCCGGUAGGGGCGGGAAGGCCGGGACGAGCUGUGACCCGGGAGCCAGGAAACUCACGUCGUCGCCUCCUCGACGG


>AE010499.1/5969-5796

AAUGAUAAGAAACAAAUAGGUGCUUAUUGGCUUAAUAAAGGAAGUUGGGUGCGAAUCCCACACAGCAAUGCUACUGUAUUGUGGACGAAAUUACAAUAGCCACUGGGAAACUGGGAAGGUGUAAAAGUAGGUUGAAACUAAGUCAGGAGACUUACCAUUAUUUUAUAUUAAACU


>AF263012.1/9229-9015

AGGCUGACCGGUGCAGCUGGUUCGCCCUGUCCGCCAGGCAGGGUGUCGCAAGAGGGAACCCGGUGGAAAUCCGGGACUGCCCCGCAGCGGUGAGUGGGAACGACCGCCGUCAUACGCACUGGGCCCGGACGGGUCUGGGAAGCGACGGCCACUAGGUGUCUGCCCGGCAGACGUGCCCGCGAGUCCGAAGACCUGCCCGCUGCCCGCACGCGACC


>AL939110.1/156680-156867

GGGCCGUGGUGGACUUCCGGGGCCAUCUACGGCGGCAGAAGAGGAAGCCCGGUGCGAAUCCGGCGCGGUCCCGCCACUGUGACCGGGGACAGGAUCCCCGGGAGCCAGGAACUCUCGCCGCCGUGCUCUUCGAACCAGGGCGCGGACACCCUGAGUGAGGACCUAUCGCCAUGCGCGGCUGCCGUUCC


>AP005029.1/99872-99714

GCCAGGGACCCGGCACGCGGUACGGUCGGUGCGAUAACGACGACGGCAUAGCGGAAGCCGGUGGAAAUCCGGCACGGUCGCGCCACUGUGAACGAGACGAGCCGCCCCGAUGGGCGAAGCGCCUCGCAAGUCAGACCCGCGGCUGUCGUCCUGUGCACC


>AE009228.1/1838-1621

UAAGGGUAAGGGACUGACGGUCUUUUCCCGGCAACGGGAAAAGCUAAGAGGGAACACGGUUCCGCCCCGAGAAAGGGUCAUUCCGUGGCUGCCCCCGCAACUGUAAGCGGUAAGCCCGCACCGUAAAGCCACUGAACCUUUAUGAUCGGUUCGGGAAGGCGGUGACAGGGUGUUGAUAGCCGCAAGCCAGGAGACCUGCCGUUUCAGGAAAAAGCGUC


>AE004721.1/1492-1697

CCUAGGCGGGUUGUCCCAGGUGUCUCGUGCCGGCGCGCACGAGGUGAAACGGGAAGCCGGUGACGCUCUCCGAGCCAGUCCGGCGCUGCCCCCGCAACGGUAAGCGCAUCGCGCGCGAGCCCGGAGACCGGCCUGGAACCUUUCGUUUGAUUCACCCGCGGUGGGCGGGCGCAAGCGUGAAGCGGGCCGUCCGGGCCUGUUCCUCG


>AE015938.1/166402-166584

UUUAAUAUUAUUUUAUUAGGUGCUUUACAAGUUAAAAGGGAAAGUGGUGAAAAUCCACUGCAGCCCACCGUUACUGUAAUGCUGACGAAAUCUUAUAAAAUCCACUAGAUAUAUUUUAUCUGGGAAGGUUAGAAAUUAGGAAGAAGCUAAGCCAGGAAACCUGCCUAAUAAGUGUUAAUUCUU


>AE015940.1/273052-272875

AUUUAUAGAAUAAAUUUAGGUGCUUAUAGCUUAAUAGGGAAGCAGGUGAAAAUCCUGAACGGUCCCGCCGCUGUGAUGGGGAGUUUUUUCAAAGUAAACCACUGGAUAAUAUAUCUGGGAAGGUAUGAAAAAAUAAUGAACCUAAGUCAGAAUACCUACCUAAAUUAAAUACACUAUA


cobalamin_3.set

>AE005849.1/870-1059

AGCUCUAGCUUCGCGUCAGGUUCCUCGAAAGAGGAUGAAAAGGGAACGAGGUUGAAGACCUCGGCUGCCCCCGCAACUGUAAGCGGCGAGCUUCGCGUCACAUGCCACUGGGCCCAAAAGGCCUGGGAAGGCGACGCCCAGAAGCAUUGACCCGUGAGCCAGGAGACCUGCCCGGCGCAGUCGUUCAUCG


>AP005330.1/173115-173487

AUUUUUUUGGCAGGUUUAGGUUUUCUGUCCGUCUAUGUUGCAGGGAAAGUAAGAACGCGAAUCUCAUGAUUCUCAAUGGUCUAAUUGAAUAAAAAGUUAGACAGACCAUAAGAGAAUGUGAAAAAUUUAGACAGUGAUACGGAUUGGGCAGAUAUUUUCAGUUUUAGACGCACUAGCUCCCAUUCUUAAAGGCUUUAUCCUUAUCUAAUCUAUUUUUUAAACGUAUUCUUUCCCAACUGUAAGUCUGUGACGCGCAGCGGUAAGAGAGAACGAAAGCUUAAUAAGACACUGCAUGACGGAAUCGUGUGGGAAGUCAGGCGAGUAGGUUAACAGCUCUUGAGUCCGAAUACCUGCCAGCAACUGAGCAAACACU


>AE017248.1/199120-198939

CAAUUUUCAAACCAUACAGGUGCCGAGAUUCGGUUAAAAGGGAAGCACGGUGUAAUUCCGUCACGGUCCCGCCGCUGUAAGAGAAUAGUCUUUUUAAAAUAUGUCACUCGGGAAAUCGGGGAAGGCUUAAAAAGAUGAUGAAGCUCGAAGUCAGAAUACCUGCCUGUAAAGGACUAAGCCUU


>AF010496.1/116971-117194

GCUACUCCAACAGGCGAUGGUUCCCAACUGGACGGGAUUAAUAGGGAACACGGUGAGGAUUACCCAUCAGGGGCCUAAUCCGUGGCUGCCCCCGCAACUGUGAGCGGCGAGACGACGGUCGAAGACCACUGGCCCCCCCGAUCCACCGGGGAGAACGGCCGGGAAGGUGACCCGAGUUGAUCGAACCGCAAGUCAGGAGACCUGCCAUCGCUCUGGCGUCGCAA


>AJ278144.1/22351-22163

CAGUAAUAUCCAGUUGUCGGUCCUGCGAGUUAAUAGGGAAUCCAGUGCAAAUCCGAAACUGACACGCAGCGGUAAGGAAAGGUGCGAUGAUUGCGUAAUGUGGACACGGUCAUCCGGUGGGUGGUCAUCUCUUUGUAUCUUCAGAUGCCCUUCUAGGUCUGAAGACCUGUCGGUUAACGUCGCAUCUGG


>AP002997.2/104964-105169

CCUAAAUCCGCUCCAGACGGUCCCUUGCCCGCAACGGCAGGGGCUAAGAGGGAAUGCGGUGCGGGAUUUCGAUCUCAAAUCCGCGGCUGUCCCCGCAACUGUAAGCGAAGAGCCAAGGCCGAAAGCCACUGGGACGUUCCCGGGAAGGCGGCACCCAAGGCGAUGACCCGCGAGCCAGGAGACCUGCCGUCUGCGACAAAAGAAUC


>AL591978.1/56481-56658

GUACUAAACAACUAAAUAGGUGAAUAUAUUAAUCCGGGAAAGAGGUGAAAAUCCUCUACAGGCCCUAGCUACUGUAAUACGGACGAAAACCAAACAUAUGUCACUGGAAGCAAUUCCGGGAAGACUGGUGAGUAGGAUGAUGUUAAGUCAGGAGACCGCUUUUAUAUUCGAUAUCCAA


>AP003011.2/321703-321523

AGGUCGCCGCCACUGCCUGGUGCCCGCCGCAAGCGGGAGAAUCGGGAACACGGUUGAACUCCGUGGCGUGCCCAACGCUGUAAGGGGGACCGCGCCGGUAAAUGCCACUGUCGAUGACGGGAAGGCACCGGACGCGGGUUGAUCCCGAGCCAGAAGACCGGCCUGGCAGGCAUCGUCAUCC


>BX572599.1/247113-247314

UUAACCCGAGGUUGUACCGGUGCCUCUCGCCGAGAGAGGUGAAACGGGAAUGCGGUGCGGGGCGAUGCCCCAAUGCCGCAGCUGCCCUCGCAACUGUGGGCGGAUCGGAGCGUCCUCGCAUGCCACUGACCAGAUCGGUCGGGAAGGCGGACGCGCCGGAUAUCCGCGAGCCAGGAGACCGGCCGGUACAAGGUGUGCAACU


>BX572594.1/100625-100429

AAUACCGUGACCAGCGACGGUUCCCGAAAGGGAUCAAUAGGGAACGCGGUGCGGGCUUUAGGGCUCUAUUCCGCGGCUGCCCCCGCAACUGUAAGCGGCGAGCCAUUCGCCACACGCCACUGGGCUUUCGUCCUGGGAAGGCGGUGAACGGCAACGACCCGCGAGCCAGGAGACCUGCCGUCAGUCGUGGUCACACG


cobalamin_4.set

>AE017249.1/124649-124462

AAUAACGGUUUCGGUCUUGGUGCUCCUUUUAGCUAAGGAGUGAAAAGGGAAUCAGGUGAAAGUCCUGAGCAGUCCGGCUGACGUAAGUGAGAGAGUUGUUUUUCAAAAUGCCACUGGUUUAUUCCGGGAAGGCGAAAAUCAAUGAUGACCUCCGAGCCGUAAGACCUGCCAAUGACUAUAAGGGUAAA


>AE009122.1/6687-6504

CCAUAGCUUCUCCGGUCAGGUGCCCGCCCUUGCGGCGGGAGAAUCGGGAAUCCGGUGAAAGACCGGAACGUGCCCAACGCUGUAAGGCGGAUGCUCUUUUUCUCAUGCCACUGAAGCAAUUCGGGAAGGCGAAAGGGGCGGAUGAAGCUUAGUCAGAAGACCGGCCUGGCAGGAUAGACCGAAC


>AE004105.1/5235-5438

UACUAUCAGCGCCAAGCUGGUGCUAUUUAGAUGCCUGGAUGGCUAAAAAUGGCUGAAAAGGGAAUCCGGUGUAACUCCGGAACUGACGCGCAGCGGUAAGAGAGAACGAACGCUCAAACGACACUGCUUUUCGAGUGGGAAGUCGAGCCAGUAGGCCAACAGUGCUCUCAAGUCCGAAGACCUGCCAGCAACUGAGUUAUGCAG


>AE017037.1/59439-59627

CCUUUCAAAAGGAAAAUAGGUACACGAACAUUUCGUUUCGUGUUUAAAAGGGAAGCUUGGUGAAACUCCAACACGGUCCCGCCACUGUAAAUGCUGAGAUUUCUUUUUGAUACCACUGUGAAAACGGGAAGGUAAAAGAAAUUAUAUGAAGCAUAAGUCAGGAGACCUGCCUGUUUUAACAACACUGAU


>AE014432.2/6200-5972

UCGCAAUUUUCAGGAGACGGUUCCGCCAUUGCGGCGGAUGAAAAGGGAACACGGUGAAGCCAUAGGGCUGAAACCGAGACUGCCCCCGCAACUGUAACCGGAGAGCUAUCCUCCACAGGCCGCGCAAGCGGCCAAAGCCACUGAAAGCAGCAAUAUGCUGCAAUCGGGAAGGCGGAGGCAAAGCGAAGACCCGGAAGUCAGGAGACCUGCCGUAUCCGGUCACCCAUGC


>AE016867.1/236456-236654

UUUACCAUGCCGGCCGUCGGUUUCCGAGAGGAACUAACAGGGAAUUCGCCAGCUUUGUUUCAAAGGCCAAAACGAAACUGCCCCCGCAACUGUAGGCAUCGAGCCUGCUCCAAGACUGCCACUGGAUUCAGAUCCGGGAAGGCCGGAGCAUGGUGAUGACAUGCCAGUCAGGAGACCUGCCGACCCGAUUCAACCAACU


>AP005947.1/24717-24919

AUCCUAGAUGCUCGCGACGGUUUCCCCCGAGAGGGGAUGAAAAGGGAAUGCGGUGCGGGGAUGUUUCCCCAAUGCCGCGGCUGCCCCCGCAACUGUAAGCGGAUAAUCCUUCGUCAGAAGCCACUGGGUCCUCGGUCCCGGGAAGGCGACGAAGUGGUGACGACCCGCGAGCCAGGAGACCUGCCGUCAGCCGUGGUCACACG


>AE014429.2/552-315

GUGUCAAACCAUGUGACAGGUUUUGCCGGAACGAAUCCCCGGCAAUACCAAAAGGGAAUGCGACGGACGGACCCACGCCGGGCGUCUUUAUCGCAGCCGACCCCGCGACUGUAGAGCGGAGAGGGAAGAGGCAAGCCGGGCAACCGGCAGCCACUGGAAAUCAGAUAGAUUUCUGGGAAGGCGCUUUAUUCCCCAAGACCCGCGAGCCAGGAGACCUGCCUGUUGCAUGAGGGCAUUG


>M57569.1/218-26

CGGUAGCAUCCGUGGGCCGGUCCUGUGAGUUAAUAGGGAAUCCAGUGAAAAUCUGGAGCUGACGCGCAGCGGUAAGGAAAGGUGAGAUGAGAGCGUAAGCAGACACCUGUCCGGCGGGAAGUCAUCAUUUCUGCUAUCCAGCCAACGGAUAACCCUCCAAGCCCGAAGACCUGCCGGCUAACGUCGCAUCUGG


>AP003190.2/44501-44328

AAUAAAAUAAGAGCAUUAGGUGUUUAGUAACUUAAUAGGGAAAGUUAAAAACUGCAGCCCCCGCUACUGUUGAUAAGGACGAGAAUAAAAAGCCACUGUGAUAAAUAGUCAUGGAAAGGAUUGUUUUAGGAUGAUUUAUUAGCCAGGAGACCUGCCUAGUAUGCUAUUCUUAUU


cobalamin_5.set

>M34485.1/360-150

UUUACACAAUUCGUAACAAGUUAAAAGCAUUCGCUUUAGGGAAACUGGUGCAAAUCCAGUGCUGCCCCCGCAACGGUAAAAAUGUAAACCAUAUUAAAAAAGUCAUUUAGACUUACGCCACUGCAUGCAUAGAUGUGGGAAGGUGAAUAUGCUUGUCUCUUUUUGAGAUGCCAUUUGAGUCCGGAGACCUGCUUGUUACAUCUAUCCACUC


>BX572608.1/190529-190732

ACUUCUAAUGGCGGUGACGGUUCCCGAGAGGGAUGAAAAGGGAAUACGGUGCGGACGCAGACACUUUCGCGUUCUAGGCCGUAGCUGUUCCCGCAACUGUAAGCGGAUCGUCUUUCGUCGGAUGCCACUGGGAACCUCGGUCCUGGGAAGGCGACGGAAGAUCAACCGCGAGCCAGGAGACCUGCCGUCAUUCGUGGUCACACG


>BX572595.1/100553-100338

UUUGAUCGCGCCCGUUCAGGUGUGCCGGGAAUCGUCCGGCACAGGGAAGCCGGUGCGGGCCCAAGCUUAUGGCCGCAAACCCAAAUCCGGCGCUGCGCCCGCAACUGUGAGCGGUGAGCGAUCCUUCAAUCGGCCACUGGGCAGCACUUGCCCGGGAAGGCGAAGGAUUGCGACGACCCGUGAGCCAGGAGACCGGCCUGAGUACGUCAUCUUCCA


>AE016990.1/90583-90393

CUGUAGCAUCCACUUGCCGGUCCUGUGAGUUAAUAGGGAAUCCAGUGCGAAUCUAGAGCUGACGCGCAGCGGUAAGGAAAGGUGCGAUGAUUGCGUUAUGCGGACACUGCCAUCCGGUGGGAAGUCAUCAUCUCUUAGUAUCUUAGAUACCCCUCCAAGCCCGAAGACCUGCCGGCCAACGUCGCAUCUGG


>AE005721.1/1901-2129

GUCUGUUGCCGUUGUCGUGGUCUGCGGACGUUCGCGUCCGGAGCUAAGAGGGAAGUCGGUGAGGGCGUGAAACCCUGAAUCCGGCGCUGCCCCCGCAACUGUGAGCGGCGAGCCGCUGUCCGUUUCGUGUCACUGACGCGCCGAAGCUGGUUCGGGGAUGCGUCGGGAAGGCCAGGGCAGGGGUGACGACCCGUGAGCCAGGAGACCUGCCUCGACAGAUAACGUCCUC


>AY033235.1/252-496

GUGUACUAGGGUCAAUGUGCUGGCCUCGGCCAGCGCGCGUCCGCAGCGAAGCCGGUGGGAAUCCGGCGCUGUCCCGCAACGGUGAUGGGGCCCGGCCCCGAGUCCGGUCGACUGUGGACGUGUCCCCACAUUGCCCCGGCGCAGGGUCAGCCCCACGAGCUGCCUGCGCGUGCACCGCGAAGGACGGCCCGUGGAUUUGAGGUUCUUGUCCGAGCCCGCAGGCUCACGAGGGCAGCAGCGCCCUG


>AE010542.1/7559-7740

UUAAUAUCAUGUCAAUUAUGUUCCUUAUUUUUUAAGGCUAAGAGGGAAUUUGGUGAGAUACCAAAACGAGCCCGUCGCUGUAAUUGAGUUUUUUCUUGUUUUAUACCACUGGAUUUUUAUUUGGGAAGGUAAAGAAAUAUAAAUCAUAAGUCAGAAGACCUGCAUAAUUGAAUUACUCUAUC


>AE016932.1/22310-22515

UAUCUUUGUCCCCGCAUUGGUUUGCGACUCUCAUCACGAGGGAAGCGAUUAAAAGGGAAUCAGGUGUAAAUCCUGAACAGUCCCGCUGCUGUAAGUUCCAUAGAUAUGUUGCGAGCAAUCUACUCAAAGCCACUGGAAAGAAAAUUCCGGGAAGGCGCCCGCAACAGGAAUAAGUCAGAAGACCUGCCAUGUAAAAUCCGUUUCAC


>BX294140.1/211185-211419

UCCGAGGUGACUGAUUUGGUUUCUGCCGAGUCAGUGAACAGGGAACUCCGGUGAAAUUCCGGGACGGUCCGGCCGCUGUGUGCCGCCAGAGAUCUUCCAAGUGAAGUCUCAUUGUUUGCUUUUCUAUUCAGCCAUUGCUCGUGUUUUCGCGUUUCAACGUGAACGUGAGUGAGAAGGCCAUGAGCAAACAAAGUGGUGGUGAGUCAGAAGACCUACCUCGUACAAGACGUUUUGG


>AE007744.1/3364-3542

AAAUAAUACCAUAUUUUAGGCACCUAAUCUUAGGUUUAAUAGGGAAAUUGGUGAAAAUCCAAUGCAACCCCCGUUACUGUAUACAGUUACAAAACCAAUGUCCACUGGAGUUUUCUCUGGGAAGGAUGGUUGAGGCUAAACUGUGAGCCAGGAGACCUACCUAAAAUAUUAUGGAACUU


fmn_1.set

>X51510.1/938-1082

UGUAUCCUUCGGGGCAGGGUGGAAAUCCCGACCGGCGGUAGUAAAGCACAUUUGCUUUAGAGCCCGUGACCCGUGUGCAUAAGCACGCGGUGGAUUCAGUUUAAGCUGAAGCCGACAGUGAAAGUCUGGAUGGGAGAAGGAUGAU


>AL766847.1/1-103

CUUCGGGGUCAGGUGAAAAUCCUAACCGGCGGUAUAGUCCGCGAGCUUUCGAGCAUGAACUGGUGUGAUUCCAGUACCGACAGUAAAGUCUGGAUGAGAGAAG


>AP003011.2/168184-168036

UAAAGUUCUCAGGGCGGGGUGAAAGUCCCCACCGGCGGUAAGGGCCUCAAACCCAAGCCCGCGAGCGCUUUCCAAGACAAUUGGAAAGGUCAGCAGAUCCGGUGUGAUUCCGGAGCCGACGGUUAGAGUCCGGAUGAAAGAGGACGAAA


>AE006333.1/7352-7468

AUAAAUCUUCAGGGCAGGGUGUAAUUCCCUACCGGCGGUAUAGCCCGCGAGCUGCUUGCAGCAUGAUUCGGUGAAACUCCGAGGCCGACAGUAUAGUCUGGAUGAAAGAAGAUAAUA


>AP004604.1/48939-48801

UGUAUUCUUCGGGGCAGGGUGUAAUUCCCGACCGGCGGUGACAAGUCAUCAGAACUUGAAGUCCGUGACCCGCUUUUAUGCGGUGGAUCUAGUGAGAAUCUAGAGCCGACAGUAAUAGUCUGGAUGGGAGAAGAAUAGC


>AF269345.1/3001-2863

UAUUUCUUUCGGGGCAGGGUGAAAUUCCCAACCGGCAGUAAAUUGAGCCUGCGACCCACUAAUAUUGUUUUUGAUGUUAGUGGCUGAUCUAGUGUGAAUCUAGAGCCGACAGUUAGAGUCUGGAUGGGAGAAAGAAGUU


>AE014142.1/1906-2030

AAGUGUCUUCAGGGCAGGGUGUGAUUCCCGACCGGCGGUGACUAGGUAACUAGAAGUCCGCGAGCGCAAGCUGAUGUGGUGUAACUCCACAACCGACAGUAUAGUCUGGAUGAGAGAAGACCGGG


>AE008399.1/8878-8764

AACUAUCUUCAGGGCAGGGUGCAAUUCCCUACCGGUGGUAUAGCCCACGAGCCGAAAGGCAUGAUUUGGUGAAAUUCCAAAGCCGACAGUAUAGUCUGGAUGAAAGAAGAUAAAA


>AE001878.1/30-178

GACCUCUUUCGGGGCGGGGCGAAAUUCCCCACCGGCGGUAAGUUCUCCCGAACAAGCCCGCGAAGCCCGCGCAAACCGCACCACGCGCCGGGCCCGAUGCCGCGCAACUCGGCAGCCGACGGUCACAGUCCGGACGAAAGAAGGAGGAG


>AF269712.1/1300-1435

AUUCAUCUUCGGGGUAGGGUGUAAUUCCCAACCGGCAGUAAUCUAAGCCUGCGACGACAACGUAUUAAUUUUUGCUUUGUCUUGAUUCAGUGAGAGUCUGAAGCCGACAGUAUAGUCUGGAUGGGAGAAGAUGGAG


fmn_2.set

>AL591790.1/15823-15987

AAGCGUUCUCAGGGCGGGGUGAAAUUCCCCACCGGCGGUAGCGAACACAGGAUCGGGAAUGGUCGGUGGUCGGAGCCCGCGAGCGCUUCGCAUUUCGUGCGAAGGUCAGCAGAUCCGGUCGAAUUCCGGAGCCGACGGUUAUAGUCCGGAUGGAAGAGAGCAAGC


>X95955.1/376-523

UGUAUCCUUCGGGGCUGGGUGAAAAUCCCGACCGGCGGUAAUAAGGCGCUCCUGCGCUUUACAGCCCGUGACCCGUAUGCAUCUGUAUACGGUGGAUUCAGUGAAAAGCUGAAGCCGACAGUGAAAGUCUGGAUGGGAGAAGGAUGAG


>L09228.1/7992-8136

UUGUAUCUUCGGGGCAGGGUGGAAAUCCCGACCGGCGGUAGUAAAGCACAUUUGCUUUAGAGCCCGUGACCCGUGUGCAUAAGCACGCGGUGGAUUCAGUUUAAGCUGAAGCCGACAGUGAAAGUCUGGAUGGGAGAAGGAUGAU


>AE010459.1/1615-1730

AAUAAUCUUCGGGGCAGGGUGAAAUUCCCGACCGGUGGUAUAGUCCACGAAAGUAUUUGCUUUGAUUUGGUGAAAUUCCAAAACCGACAGUAGAGUCUGGAUGAGAGAAGAAAAGA


>AE006360.1/976-840

AAAUAUCUUCAGGGCACCGUGUAAUUCGGGACCGGCGGUAAAUAGGGCUUUGACCUUAUGACUCCGCGAUUCGCUACGGCGAUUGAAGCAGUGAGAAUCUGCUAGCGACAGUAAAGUCUGGAUGGAAGAAGAUGAAC


>AL591981.1/267609-267487

GUUCAUCUUCGGGGCAGGGUGCAAUUCCCGACCGGUGGUUAAAGUCCACGAUCUGCUUUUUUAGCAGUUGACUCUGGUGUAAUUCCAGGACCGACAGUAUAGUCUGGAUGGGAGAAGAUGUUG


>M64472.1/901-1048

GCUUAUUCUCAGGGCGGGGCGAAAUUCCCCACCGGCGGUAAAUCAACUCAGUUGAAAGCCGCGAGCGCUUUGGGUGCGAACUCAAAGGACAGCAGAUCCGGUGUAAUUCCGGGGCCGACGGUUAGAGUCCGGAUGGGAGAGAGUAACG


>AP004827.1/34791-34657

AUUCAUCUUCGGGGUCGGGUGUAAUUCCCAACCGGCAGUAAAUUAAGCCUGCGACCUGCUAGUAUGUAUCAUAUUAGUGGCUGAUCUAGUGAGAUUCUAGAGCCGACAGUAUAGUCUGGAUGGGAGAAGAUGGAG


>AE007781.1/7704-7588

AAUGAUCUUCAGGGCAGGGUGAAAUUCCCUACCGGCGGUAUAGCCCGCGAGCCUUUUUAGGUAUGAUCCGGUUUGAUUCCGGAGCCGACAGUAAAGUCUGGAUGAAAGAAGAUAUAU


>AP005214.1/86557-86391

GGGUGUUCUCAGGGCGGGGUGUAAUUCCCCACCGGCGGUGAGAGUGUCCUCCAGAUGGGGAGGCUCAAGCCCGCGAGCGCCACCGUAUUCCGCUUAUGGAGGGUGGGUCAGCAGAUCCGGUGUGAUUCCGGAGCCGACGGUCAUAGUCCGGAUGGAAGAGAACCGUG


fmn_3.set

>AE006176.1/9504-9349

GCGCAUUCUCAGGGCAGGGUGAAAUUCCCUACCGGUGGUAAAUGUAUAACAUAAGCCCACGAGCGUUUACUAUUUCAUGUCACAAGAGAUAGUAAAGUCAGCAGAUUUGGUGAGAAUCCAAAGCCGACAGUAUAGUCUGGAUGAAAGAGAAUAAGC


>AE014618.1/8796-8645

UGUCAGUUUCAGGGAAGGUGCAAUUCCUUACUGGCGGUAACCUGCACCCCGGGUUUCAUAACGGGGAUGGCAGGAAGCCCGCGACCCGCGCAAGCGGCUGAUCCGGUGAGAUUCCGGAGCCAACGGUAUAGUCCGGAUGGAAGAAACGAGGG


>AP003187.2/100445-100560

AAAAUUCUUCAGGGCAGGGUGAAAUUCCCUACCGGCGGUAAAGCCCGCGAGCUAGUUUAGCAUGAUUCGGUGAAAUUCCGAGGCCGACAGUAAAGUCUGGAUGAAAGAAGAAUAUC


>AE007574.1/3571-3685

GAUGUUCUUCAGGGAUGGGUGAAAUUCCCAAUCGGCGGUAAAGCCCGCAAGCCAUUUGGCAGAUCCGGUUAAACUCCGGGGCCGACAGUUAAAGUCUGGAUGAAAGAAGAAAUAG


>AL939108.1/337004-336876

CAGCGCACUCCGGGGUCGGUGAAAGUCCGAACCGGCGGUUACAGUCCGCGACCCGGUCGCCUCCAGCGACCGGUUGACCAGGUGAAAUUCCUGGACCGACGGUUAAAGUCCGGAUGGGAGGCAGUGCGC


>AJ010128.1/362-218

CAGCAUCUUCGGGGUCGGGUGAAAUUCCCAACCGGCGGUGAUGAAGUGCAAACUUCUAAGUCCGUGACCCGUUUUCAACUCGAAAACGGUGGAUCUAGUGAAACUCUAGGGCCGACAGUAUAGUCUGGAUGGGAGAAGGAUAUGU


>AP003135.2/27380-27245

UAAUUCUUUCGGGGCAGGGUGAAAUUCCCAACCGGCAGUAAAUAAAGCCUGCGACCUGCUAAUAUGUUUCAUAUUAGUGGCUGAUCUAGUGAGAUUCUAGAGCCGACAGUUAAAGUCUGGAUGGGAGAAAGAAUGU


>Z99116.2/921-787

AUCAAUCUUCGGGGCAGGGUGAAAUUCCCUACCGGCGGUGAUGAGCCAAUGGCUCUAAGCCCGCGAGCUGUCUUUACAGCAGGAUUCGGUGAGAUUCCGGAGCCGACAGUACAGUCUGGAUGGGAGAAGAUGGAG


>AP004600.1/281754-281631

UCCAAUCUUCGGGGCAGGGUGCAAUUCCCGACCGGCGGUAAAGUCCGCGAGCUGCAUACAUAUUGUGGUUGAUCUGGUUAAAUUCCAGUACCGACAGUUAUAGUCUGGAUGGGAGAAGAUGUCG


>AE007333.1/6190-6076

AACUAUCUUCAGGGCAGGGUGAAAUUCCCUACCGGUGGUAUAGCCCACGAGCCGAAAGGCAUGAUUUGGUGAAAUUCCAAAGCCGACAGUAUAGUCUGGAUGAAAGAAGAUAAAA


fmn_4.set

>AP003193.2/79921-79804

AAAAGUCUUCAGGGCGGGGUGUGAGUCCCCACCGGCGGUAAAGCCCGCGAGCUAGUUUUUAGCAUGAUUCGGUGAAAUUCCGAGGCCGACAGUAUAGUCUGGAUGAAAGAAGAUGAGU


>AP001512.1/135315-135462

UUUAUCCUUCGGGGCUGGGUGGAAAUCCCGACCGGCGGUGAUGAAGCGAAUGCUUCUUAGUCCGUGACCCGGUUGCUGAUAUCAGUAAGCGGUGGACCUGGUGAAAAUCCGGGACCGACAGUGAAAGUCUGGAUGGGAGAAGGAAACG


>AL766851.1/11027-10882

AGGUGUCUUCAGGGCAGGGUGUAAUUCCCGACCGGCGGUAAUCGCUUCCAACUUAUUUGUCAGUUGUGAAGCAUCAGUCCGCGAGCGAAAGCUGAUGUGGUGAGAUUCCACAACCGACAGUAAAGUCUGGAUGGGAGAAGACAAAG


>AE013024.1/1-102

CGGGGCAGGGUGGAAUUCCCGACCGGCAGUGAAAGCCUGCGAGCCGCAUAUGCGGUUGACUCGGUGAAAUUCCGAGGCCGACGGUAAAAGUCCGGAUGGGAG


>AE012168.1/3092-3260

GAACGUCUUCAGGGCGGGGUGCGAUUCCCCACCGGCGGUAUGCAUGCGCAAGCGUGUGAGCCCGCGAGCGCUUCGCUGCCGAUCUCUCGCUGAGAGCACGGCGGUGAAGGUCAGCAGAUCCGGUGCGAUGCCGGGGCCGACGGUAUAGUCCGGAUGAAAGAAGACGGCC


>AE009695.1/6814-6651

GCUUGUUCUCGGGGCGGGGUGAAACUCCCCACCGGCGGUAUGAAAAGCAAUUUUCAAGCCCGCGAGCGCCUGAAAUGGAAGCCGAUUCGCAUGCCAUUUCAGGGUCAGCAGAUCCGGUGAGAUGCCGGAGCCGACGGUUAAAGUCCGGAUGGAAGAGAGCGAAU


>AP005274.1/66442-66279

UUUUGUUCUCAGGGCGGGGCGAAAUUCCCCACCGGCGGUAAGACGAAUCAUCAGAUAUGACUAGUUGAGCCCGCGAGCGCCACCAACUAGCAAUGGUUUGUGGGUCAGCAGAUCCGGUUAAAUUCCGGAGCCGACGGUCAUAGUCCGGAUGCAAGAGAACCGUG


>AE001820.1/156-35

AAACGCUCUCGGGGCAGGGUGGAAUUCCCGACCGGCGGUGAAAGCCCGCGAGCCCUCUCAGGAGGGUUGACCCGGUGGAAUUCCGGGGCCGACGGUGAAAGUCCGGAUGGGAGAGAGCGUGA


>U32760.1/7642-7819

UCGCAUUCUCAGGGCAGGGUGAAAUUCCCUACCGGUGGUAAAGCCCACGAGCGUUUAAAAGUGCGGUCAAUUUUUGGCAAAUUUUUCCUGCGAAAUUGUCCUGAUUUUCACUUUUAAAGUCAGCAGAUUUGGUGAAAUUCCAAAGCCGACAGUAAAGUCUGGAUGAAAGAGAAUAAAA


>AE004822.1/2219-2057

UAACGUUCUCAGGGCGGGGUGAAAGUCCCCACCGGCGGUAAUGGCGCGCAAGGCGCCUAGCCCGCGAGCGCUUGCCGGACCGGCCACCGCCGGACGACAAGGUCAGCAGACCCGGUGCGAUUCCGGGGCCGACGGUCAUAGUCCGGAUAAAGAGAGAACGGGA


glms_1.set

>AC078934.3/32621-32405

AGUACAGUUAAAGCGCCUGUGCAAAUAAAUAUUUGUAUUUGAAGAUUAAAGGUUAAUAUAUGAGUGGCCUUUAUAGAGUGCAAUAUAUGUAUUUGUAGACGAGGAGGAUAGUGAUCGAAUAGAUCGGCGGAUGCUAUCCCGGAUGUGGCUCAUUCGUUAGCUUAUUAAGUAAAACAUUAGGGUGACUUAAUGGACAAAGUUAAUAAGAUCGCCAGAA


>AL935254.1/94449-94600

UAAAGCGGAAUAGCGCCAGGACUUUAGAAUCUAAAGUUGACGAGGAUGACGUUUAUCGAUAAUCGACGGGUGACGUCAGGGACUGCACUCUACAGGUCAAUUACAAAAACCGACUGUGAGGUUGGUGACAGAUAUAUUGACCACGCAGCUAG


>AE015944.1/292739-292466

AAAUAUAAUAAAGCGCCAGGACUUAGGUGAUGAAACUCAGACUAUGGUCUGAGUAAGUUCGACUAACCAAAUCACAGAUUUGGAGUAAGAUUAAUGAAACUCAGACUAUGGUCUGAGUAAGUUCCACCAACCAAAUCACAGAUUUGGGGUGUCACUUAAGUUGACGAGGAUGGGGAGUAUCGAAUCUUCGGCGGGUGCCCCACGGUACUGCACUACCGUUAAAGAUUGACAAAACCAAGGAGUAAUUUUUGGUACAAAUCAAUCAGGUGUUAAA


>AE017024.1/157527-157682

UAAAUUAUAGAAGCGCCAGAACUACAAGUAGUGUAGUUGACGAGGUGGGGUUUAUCGAGAUUUCGGCGGAUGACUCCCGGUUGUUCAUCACAACCGCAAGCUUUUACUUAAAUCAUUAAGGUGACUUAGUGGACAAAGGUGAAAGUGUGAUGAGAG


>AE016953.1/223108-222961

CAAUAUCGGAUAGCGCCAGACCUGAACGUUCAGGUGACGAGGAGAGAGCUUAUCGAAGAUUCGGCGGGUGGCUCUAGGGACUGCACUCUACAGAUAACAAAGAAAAACUAAUUGUGAAGUUAGAACAAAGCGGUUAUCACGCAGGUAG


>AE013165.1/2616-2459

UUUAAUUUAGAAGCGCCUGGACUUAAAGCCUUAAGGCUUUAAGUUGACGAGGGCAGGGUUUAUCGAGACAUCGGCGGGUGCCCUGCGGUCUUCCUGCGACCGUUAGAGGACUGGUAAAACCACAGGCGACUGUGGCAUAGAGCAGUCCGGGCAGGAAA


>AE016998.1/163176-163331

UAAAUUAUAAAAGCGCCAGAACUACAAAUAGUGUAGUUGACGAGGUGGGGUUUAUCGAGAUUUCGGCGGAUGACUCCCGGUUGUUCAUCACAACCGCAAGCUUUUACUUAAAUCAUUAAGGUGACUUAGUGGACAAAGGUGAAAGUGUGAUGAGAG


>AP004593.1/258876-259044

CUAUAAUCAAAAGCGCCAGGACUAUUCUUCGGACGGAUAGGAAGGAUAGUUGACGAGGUAGGAGGUUAUCGAAUUUUCGGCGGGUGCCUCCCGGCUGUCAUCACAGUCGAAACUUUAUCACUAAAACAGUAGGGUGACCUAUUGCACAAAAGGAUAAAGAAAGAUGUCU


>AE010557.1/24-169

UAUGUAAAAGAAGCGCCAGAACUCUUUUUAGAGUUGACGAGGAUUGGAAUUAUCGAAGUUUUCGGCGGAUGUUCCAAAGGUGGUUACAACCAUUAUCAACAAAAACACAGAGCAAUUUGUGUAACAAAGAGAUAAUAGUAACAAUC


>AP001507.1/288766-288933

AUGACAGUUGAAGCGCCAGGACUAUUCCACGGACGGUAACGGAAUAGUUGACGAGGAGAGGGUUUAUCGAAGGUUCGGCGGAUGCCCUCCGGUUGCACAUGACAGCCGCAAGCUUUUGUAAAAAACAGAGGGGCGACCUUCUGGACAAAGGCAAAAGCGUUCAUGCUA


lysine_1.set

>AE016770.1/235405-235209

CAGGCCAGAAGAGGCGCGUUGCCCAAGUAACGGUGUUGGAGGAGCCAGUCCUGUGAUAACACCUGAGGGGGUGCAUCGCCGAGGUGAUUGAACGGCUGGCCACGUUCAUCAUCGGCUACAGGGGCUAAAUCCCCUGGGUUGUCACCAGAAGCGUUCGCAGUCGGGCGUUUCGCAAGUGGUGGAGCACUUCUGGGUGA


>AF270308.1/2156-2331

AAUAGAGUUAGAGGUUGCAUUAUUAAUGACUAACUUAUCAGAAGUCGUAUGGGACAUGUGUUGAAUAAGUGAAAGGUAAUAAUGCCGAAAUGAUGUUAUUUCCAUAAAUUAGCAUUGUUGGGACAACUUUCGAAUAGAAGUUGUACUGUCACUUUAUGUGAUGUGCUACCUUAUAU


>AE017274.1/20257-20449

CGAUGAGGUAGAGGUUGCGACUUUUAAUAGUAAAACGGACGAGACACAGAGAAUGUCUUAGACUCCGUUUGAAAGGAAAAGUUGCCGAAGUUUAUAUUUCUUCUCUGGAAAUAUGAGCUGGGGCUGUCUCCGAAAGGAACAGAACUGUCACGUUUACAAAAUUACCGUGUAAACGUGGGGUGCUAUCUUAACG


>AE007856.1/5090-5262

ACCUAGGGUAAAGGUGCUGUAGUUAUUAUUAUUUAUUCUUAGCUGGCAAGCUUUGAGGGAUAAAGAAAGGAAUUGCAGCCGAAGAAGGAUUUCCGGCAGGAACUUUUUCUGGUUUUGUAUAAAAUAUAUGCAGAACUGUCACUAUUCUUUUAUAGUGGAGAGCUACAAGGUGC


>AE004127.1/7715-7538

UCUAGCAGAAGAGGAGCACUGCCCAGGCAGAUGUUUUGUGGAGCCUCAACUCCAAUACAGAACAUUCAGGGGGAGUAGUGCCGAGGUGAAUCAAAGUUGUGGCUUUGGUUUAUCGGUUGAACGGGCUGAAUCCCUUCAACUGUCAUCAGCUCGAAUCUGAUGAAGAGCUUCUGAGGGA


>X00008.1/296-492

CAGGCCAGAAGAGGCGCGUUGCCCAAGUAACGGUGUUGGAGGAGCCAGUCCUGUGAUAACACCUGAGGGGGUGCAUCGCCGAGGUGAUUGAACGGCUGGCCACGUUCAUCAUCGGCUAAGGGGGCUGAAUCCCCUGGGUUGUCACCAGAAGCGUUCGCAGUCGGGCGUUUCGCAAGUGGUGGAGCACUUCUGGGUGA


>AL596166.1/112469-112272

UGGUGAGGUAGAGGUUGCGAGAUGCACUAGUAAUUUUUUCGAGGCGAAACAAAGACGCCAAUGACAAAAAACGAACAGGUUAAUCGCCGAAGUGACUAUUUUUUCUUUGUAUCGAAAUAGUUGUUGGGACAGUUUCCUAAAGGAGCUGGACUGCUAUAAGAAUUUGUCGAAAUUUCUUAUAGGUGUGCUAUCUGACAA


>AE017007.1/287994-288186

CGAUGAGGUAGAGGUUGCGACUUUUAAGAGUACGACGGACGAGACACAGAGAAUGUCACCGACUCCGUUUGAAAGGAAAAGUUGCCGAAGUUUAUAUUUCUUCUCUGGAAAUAUGAGCUGGGGCUGUCUCCGAAAGGAACAGAACUGUCACGUUUACAAAAUUACCGUGUAAACGUGGGGUGCUAUCUUAACG


>AE013149.1/9167-9356

AGGUGAGGUAGAGGCGCGGGUCAUCAAGAGUAACAUGCCAGAGGUGUUAAGGGCCGAUGAAGGUGUGUGAAAGGGGUGCCCGCCGAAGCGCGUAAACUUCCUUAAGGUUUACGCAGCUGGGCCUAUGCCGAACAGGUAUAGGACUGUCACUGAAGGCUCCCCAGGCCUUCAGUGGAGAGCUAUCUCGCUA


>AE001799.1/20444-20268

GACCCGACGGAGGCGCGCCCGAGAUGAGUAGGCUGUCCCAUCAGGGGAGGAAUCGGGGACGGCUGAAAGGCGAGGGCGCCGAAGGGUGCAGAGUUCCUCCCGCUCUGCAUGCCUGGGGGUAUGGGGAAUACCCAUACCACUGUCACGGAGGUCUCUCCGUGGAGAGCCGAUCGGGUC


lysine_2.set

>AP005342.1/28132-28310

UUUUGCAGAAGAGGAGCACUGCCCAGGCAGAUGUUUUGUGGAGCCGCAACUCCAACACAGAACAUUCAGGGGGAGUAGUGCCGAGGUAGAUCAAAAUUGCAGGAUUUGAUCUGUCGGUUGACUUGGGUUGAGUCCCAUCAACUGUCAUCAGCUCAGCCUGAUGAAGAGCUUCUGAGAUG


>AE004193.1/5679-5861

UUUCGCCGUAGAGGAGCGGUUACGAAAAGUAUCCACAGUUGGGGUGAUGCCAAUGAAUUGUGGAAAAAGGCGUUGCCGCCGAAGUCAACUUGCCCAUCAACGCAGUUGGCUGGGGUUACAUUCAAUAGGUGUAACACUGCCAUAGUCUAUAUUGUUGUUAAACUAUGGAGCGCUACUGUAGGG


>AP004601.1/22341-22165

CGGUGAGGUAGAGGAGCAUACAACAUUAGUAAUCGACAAGAGGAUGACAACGAUGAUAGUUGGUGGAAGGGUUGUUUGCCGAAGCAUAAUAAGGGUCAGACUUAUUAUUGCUGGUACAUCUUUGAAUAAAAGAUGCACUGUCAUGCAAAAUUAAGUGCAUGGAGAACUACUGAUCGA


>AE010489.1/2647-2468

AUAAAAAAUAGAGGUGCAUAUAUGUAGGUAGUGUGAAAAUGUUAAGGUAUAAGCCACCAAUGUUUCACAUGAAGGGCAUAGUUGCCGAAAGAAAGUUAAUUGCUUAUGAUUAAUUUUCUUGGUCAAUGUCAACAAGCAUUGACUGUCAUAUUCUUUUGAAUAUGGAGAGCUAUUUAUAGU


>AP004598.1/253855-254037

GUUUUGGAUAGAGGUGCGGAGACCAUCAGUAUAUACGCGGAAGGGAAAUGAGCCCUAGUGAAGCGUAUGGAAAGGGGAAUCUGCCGAAGCGAGUGAAAUACUCAUUCAUUAACUCGUUGGUGCUGCUAUUGAACAAAUAACAGUGCUGUCAUAUAGGAGACUAUAUGGAGGGCUAUCGAGCUG


>Z99121.2/6040-5861

CAGUGAGGUAGAGGUUGCGCGGAUGAUGAGUCACACAUGCUAGGCUGACAGGGGCUGUUAAACAUGUGUAAAAGGCAUCAGCGCCGAAGUGUGGAGAAAGCCGAUCCUUCUCUAUGCUGGGACUGUAUCUGAAUAAGUGCAGGACUGCCGCGUGCUUUUUCGCGGAGGGCUAUCCGGAGA


>AE016747.1/182196-182375

AGAUUUUGAUGAGGCGCAUCAAUCAUGAGUAAACUUUAGAUAAUUUGUCUGCUAACAAUUAUAGAGUUAAAAGGGUGAGAUGCCGAAAUGAUUCAUAAUAGCAGUUAUGAAUCGUUGGACUUAAUGGUUAAGAGCUAUAAGUUUGUCAUUAUUAUUAAAUAAUGGAGUGCAUCACUUGUA


>AP001517.1/215539-215348

AGUGAUGGUAGAGGUGCGAAAACCAAGAGUACACAGUCUGAGAGAAAUGAGAAUCGUUGACGACUGUUGGAAAGGGGGAUUCGCCGAAGUGCAGAUCGGGGCUCAUUCCCAUUUGCGCUGGACCUAUGUUGAAUAAGCAUAGGGCUGUCACAACACUAGCCCCAACUAGUGCUGUGGAGAACUAUCUCACGU


>AF269536.1/680-500

AAUAGAGUUAGAGGUUGCAUUAUUAAUGACUAACUUAUCAGAAGUCGUAUGGGACAUGUGUUGAAUAAGUGAAAGGUAAUAAUGCCGAAAUGAUGUUAUUUCCAUAAAUUAGCAUUGUGAAGUUGGUUGAACAAUAAAAACAUCACAACCACGAAUGCUUUCUUCAAUAUUUAUUUGAAUU


>AP001512.1/119931-120105

GGAUGAGGUAGAGGUGCAAUGCGAAUCAGUACCCACUUGGAGUUUGAUGGAACUAGGAAGAGUGGGGAAAGGUCAAUUUGCCGAAGUGAAUGUAUGUCCAUCCCAUACGUUUGCUGGGUCGUUUUUGAAUAAAAAACGAACUGCCGCUGACUGUUAGCGGAGAGCUAUCUGCCAA


lysine_3.set

>AE017028.1/200117-200298

CUCAAAGGUAGAGGCCGCGAUAGGAAAGAGUAAGCUAUGGGAGAUUUAAUGGAAUCUGUGAUCAUAGGUUGAAAGGGACUAUUGCCGAAAUAUAAGAAUAACCAUCUUAUUCAUAUAUUGGGACUGCAUUGAAUAAAUGUAGUACUGUCAUAAGAUUUAUUUUAUGGAGAGCUAUUUGGAGA


>AP004826.1/205532-205707

AUAUUUUGAUGAGGCGCAUCAAUCAUGAGUAAAGUUUAGAUUACUGUCUGCUAACAGCUAAAUUUGAAAGGGUGCGAUGCCGAAGCGAUUAUAAUAGCAGUUAUAAUUUGUUGGACUUUUUGGUUAAGAGCUGAGAGUUUGUCAUUAUUUAAAAAUAAUGGAGUGCAUCACUUGUA


>AP005082.1/169934-170112

UUAUGUAGAAGAGGAGCACUGCCCAGGCAGAUGAUUUGUGGAACCGCAAUUCCAAUACCAAUCAUUCAGGGGGAGUAGUGCCGAGGUAAGUCAAAAUUGCAGGGUUUGGCUUGUCGGUUGACUUGGGUUGAGUCCCAUCAACUGUCAUCAGCACCGUCUGAUGAAGAGCUUCUGAGGGU


>AP001518.1/272531-272358

AGAUGGGGUAGAGGAGCGGGUUUUAAGAGUAAGCGCUUGGAGGAUGACAACGAGGAUAAGCGCCGAAAGGAAAACUCGCCGAAGCGGAAGAUGAGUCAAGCGUCUUCUUGCUGGGGUUGCAUUGAAUAAAUGUAACACUGUCACAGCAGAUUGCUGUGGAGAACUACUAACGUU


>AP003187.2/139222-139393

GACCAAAGUAGAGGUGCCGUAAUUAAGAGUAGUCAUAAGUAGCUGACAAGUGUUUUAUGUAUGAUGAAAGGGAUUAUGGCCGAAGAGAUAUUAAUGGUGAUUAAUAUUUCUGGGUAUAUGUAUAAUAUGCAUAUAACUGUCACUUUGAAAAAAGUGGAGUGCUACAAGGUAC


>AL935254.1/261916-262097

AUCGAAAGAAGAGGAUGCGGUUAACAAUAGUAGCCGGCUGGAAGUGGGUCACCACUUAUGAAGGUCAGUGAACGGGGCAACCGCCGAAAUCGAUGGAUCAGUGACCGAUUCAUCCGUUGGGCCUUGGUUGAAUAAAUCAUGGACUGUCGCAGCUAGAAUAGUUGCGGGGCGCUAUCGACGAU


>AE004361.1/7554-7382

CCUUUAAGUAGAGGCGCGCUGUUCAUGAGUCGCCAGUCGUAGGUUGACCCCGAUGAUGACUGGUUAAAGGGUACAGCGCCGAAGUGAUCGUUGCGUCAUCAACGUUCGCUGGGCCAGCAUUGAACAAAUGCCGGACUGCCAUAGUGUGUUGUCUAUGGAGCGCUACCUUGAAG


>U00006.1/98763-98567

CAGGCCAGAAGAGGCGCGUUGCCCAAGUAACGGUGUUGGAGGAGCCAGUCCUGUGAUAACACCUGAGGGGGUGCAUCGCCGAGGUGAUUGAACGGCUGGCCACGUUCAUCAUCGGCUACAGGGGCUGAAUCCCCUGGGUUGUCACCAGAAGCGUUCGCAGUCGGGCGUUUCGCAAGUGGUGGAGCACUUCUGGGUGA


>AE017267.1/95018-94836

CGGUGAGGUAGAGGUUGCAGUCAUUAAGAGUAUCAUUUCAGGAGAUGUAGUGGCAUUGAUGAACGAAUGAGAAAGGAAUGAUUGCCGAAGUAAGCCCGUGUCCACCAUGCACGCUUGCUGGGUCUGCAUUGAAUAAGUGCAGAACUGUCACAAACGUUUCGUUUGUGGAGAGCUAUCGAGAGG


>AE006126.1/222-48

UACUUGUGUAGAGGAGCGAUCACUAUAAGUAUUUUUUCUGAGUGGAUAACGAAGAGGAAAAAGGAAAGGAGUGACCGCCGAAAUCAAUUGAAAGUCAUUUUGAUUGGUUGGUGGCGUAUUCGAAAGGAACGUCAUUGUCAUAGUCUUUUUUAAACUAUGGAGCGCUACUGGUUGG


lysine_4.set

>AE017154.1/86844-87014

ACAAAUUGUAGAGGUGCAAAUCCGAUAAGUAUUUCUUCUGAGUGGAAAGCGAUGAAGGGGAAGGAAAGGCGUAUUUGCCGAAAUCAAUUAAGCGUCAUCUUAGUUGGUUGGGGUCGUUGCCGAAAGGGACGACACUGUCGUAAUUCAAUAUUACGGAGUGCUACUAUUAGG


>U32832.1/9495-9319

UACAAAAGUAGAGGCGCAAUUAUUAUAAGUAUUUUUUCAGAGUGGAUAACGAAGAAGAAAAAAGAAAGGAAUAGUUGCCGAAAUCAAAUAAAAGUCGUUUUGUUUGGUUGGUGGCGUGCUCGAAAGGGGCGACACUGUCAUAGUUUUUCUGAUUAACUAUGGAGUGCUACGGUUGUU


>AP005335.1/123141-123320

UAUCGACGUAGAGGCGCAAUGGUAAAGAGUAACUAUUAUUGGGGUGAUGCCAAUGAAUAAUAGUGAAAGGUAUCCAUUGCCGAAGUGAAUUGCAUAUCAAAGCAGUUUGCUGGGGUUGCAUCCGAAAGGAACAACACUGCCAUAGUAUUUAAUGUAUAACUAUGGAGCGCUACUGUAGGU


>AE017033.1/217118-217310

CGAUGAGGUAGAGGUUGCGACUUUUAAGAGUAAAACGGACGAGAUACAGAGAAUGUCUAAGACUCCGUUUGAAAGGAAAAGUUGCCGAAGUUUAUAUUUCUUCUCUGGAAAUAUGAGCUGGGGCUGUGUCUGAAAGGAACAGAACUGUCACGUUUACAAAAUUACCGUGUAAACGUGGGGUGCUAUCUUAACG


>AE007576.1/1562-1747

ACCUUUUGUAGAGGUGCUUUAAGUCAAGAGUAACCGUUUGGAGUUGGCAAACUUAGAUGAACGGUAAAAGGGGCUUUUAGCCGAAGCAUUUAGAUUGGCAGAUUUAUUUGCUGGCUUUUCAUACAACAUAUGAAUGGCUGUCACUUUAUUAGUUAGUUAUUAGGUAAGUGGAGCGCUACAAGGUAC


>AE016947.1/224792-224618

AAAAGAGGUAGAGGUCGCGGUUUUUAUUACGCUUGUGGAGUGAGAGGACACUGGGAAGCAAGUUUAGGAUCAAUCGCCGAAAUGCAUAACGGAGCCUCUUCUGUUGUGUGUUGGGACGUAAGUUAAGAGCUUGCGGACUGUCUUAGUAGUGAUGCUAAGUUGUGCUAUGUUUCGU


>AE017000.1/234265-234084

CGGUGAGGUAGAGGUUGCAAUCAUUAAGAGUAUCAUUUCAGGAGAUGUAGUGGCAUUGAUGAAGGAAUGAGAAAGGAAUGGUUGCCGAAGUAAGUCGUGUCCACCAUGCACGCUUGCUGGGUCUGCAUUUAAUAAGUGCAGAACUGUCACAAACGUUUCGUUUGUGGAGAGCUAUCGAGAGG


>AF306669.1/1019-1194

AUAUUUUGAUGAGGCGCAUCAAUCAUGAGUAAAGUUUAGAUUACUGUCUGCUAACAGCUAAAUUUGAAAGGGUGCGAUGCCGAAGCAAUUAUAAUAGCAGUUAUAAUUUGUUGGACUUUUUGGUUAAGAGCUGAGAGUUUGUCAUUAUUUAAAAAUAAUGGAGUGCAUCACUUGUA


>AE017029.1/246029-245843

ACGUGAGAUAGAGGUUGCGAUACUUAUGAGUAUUCUAAUGGAGACACAGAGAGGUCCAUGAAAUUAGAUGAAAGGAAGUAUUGCCGAAAUCGAUAUAUUUCUCUGUAUGUAUCGAUUGGGGCUGUUUUCGAAUAGAAACAGAACUGUCAUAUGUACAGACAUGUACGUAUGAAGAGCUAUCUACAAA


>AE017269.1/77627-77808

CUCAAAGGUAGAGGCCGCGAUAGGAAAGAGUAAGCUAUGGGAGAUUUAAUGGGAUCUGUGAUCAUAGGUUGAAAGGGACUAUUGCCGAAAUAUAAGAAUAACCAUCUUAUUCAUAUAUUGGGACUGCAUUGAAUAAAUGUAGUACUGUCAUAAGAUUUAUUUUAUGGAGAGCUAUUUGGAGA


lysine_5.set

>AE015829.1/4454-4280

AGGAACAGAAGAGGAGCGUUAACUAGGUAGUCAAUCAGAGGAGCACAAACUCCAGCGAUGAUUGAUGAGGGAGAUUAGCGCCGAGGCAUAGAUGUGGUUGCUGCAUGUUUAUGUCGGUCGCUUAGGCUGAAUCCUAACGAUUGUCACCUGUAAUUGGUGGAGAGCUUCUGGUGAC


>AP004827.1/261938-261763

AAUUGAGUUAGAGGUUGCAUGUUUAAUUAGUAACUUGUCAGAAGUAUUUAUGGUACAUAAGUUGAACAAGUGAAAGGUAAAGAUGCCGAAAUAGAUAUAAACCAUAAAUUAUAUCUAUUGGGACAGUUUUCGAAUAGGAACUGUACUGUCACAGAAUGUGAUGUGCUACCUUAUAU


>AP003194.2/187997-187828

AAAAGAGGUAGAGGCGCGAGAAUCAAGAUUACUAAAAUGGAGUUAAGUAGCGUAGAAGUUUUAGGAAAGGGAUUAUCGCCGAAGUUUUUGGCUAAUACUUUAAGGCUAAAUGCUGGGGUUGUAUAGAAUAUAUACAACACUGUCACAAAAUGUGGAGAGCUAUCAUCUUA


>AE013039.1/9145-9323

CGCAUAAAUAGAGGAGCUGCCAAGCAUGUAUUUGGCGAGGUGUUAAGGAGAAGAACCUCCAAUACUCGCUGAAGAAGGUUUGGCUGCCGAAAGGGUGAGCUUGUUCUUGAGCUCAUCCUUGGUGGUAAACACAAAGUUUACCACUGUCAUGGGACCUCCCAUGAAGCGCUAUUUAUGCA


>AP005076.1/290738-290918

UGUUGCCGUAGAGGCGCAGUCUCGAAGAGUAGCUAUUAUUGGGGUGAUGCCAAUGAAUAAUAGUGGAAGGCGAAGAUUGCCGAAGUAAGUCGUAUAUCAAAACGCCUUGCUGGGGUUGUAUCUGAAAGGAACAACACUGCCAUAGUAUAUUUACAUUAAACUAUGGAGCGCUACUGUAGGG


>M93419.1/332-511

AGUGAAGAUAGAGGUGCGAACUUCAUCAGUAAAAGCUUGGAGAAGAAUGAGCUUCAAUGAAAAGCUUUGAAAGGGAACGUUCGCCGAAGUGAAGAAAAACUCAUUUUUUUCUUUGCUGGUCCUGCAUUUAAGAGAUGCCGGAUUGUCAAGGCGGUGCCGCCUUGGAGAGCUAUCUCACUG


>AE015937.1/285886-286061

UAGAAAGGUAGAGGCGCGGUAUUUAAUAGUAUCUGUACAGAUAAAAGCAAGAUGAUGUACAGUGAAAGGAAAUAUCGCCGAAGCAUGCAGUUAAAGCUUUGAUACUGUAUGACUGGUCUUAUUUAAAAUAUGAAUAAGAUUGUCACAAAAUGAAUUUGUGGAGAGCUAUCAUUCAA


>AL591976.1/186683-186486

UGGUGAGGUAGAGGUUGCGAGAUGCACUAGUAAUUUUUUCGAGGCGAAACAAAGACGCCGACGACAAAGAAUGAACAGGUUGAUCGCCGAAGUGACUAUUUUCUCUUUGUUUAGAAAUAGUUGUUGGGACAGUUUCCUAAAGGGGCUGGACUGCUAUAAGAAUUUGUCGAAAUUUCUUAUAGGUGUGCUAUCUGACAA


>AE017003.1/180245-180059

ACGUGAGAUAGAGGUUGCGAUACUUAUGAGUAUUCUAAUGGAGACACAGAGAUGUCUAUGAACUUAGAUGAAAGGAAGUAUUGCCGAAAUUGAUAAAUUUCUCUGCAUUUAUCAAUUGGGGCUGUUUUCGAAUAGAAACAGAACUGUCAUAUGUACAGACGUGUACGUAUGAAGAGCUAUCUACAAA


>J03294.1/2297-2476

GGUGAAGAUAGAGGUGCGAACUUCAAGAGUAUGCCUUUGGAGAAAGAUGGAUUCUGUGAAAAAGGCUGAAAGGGGAGCGUCGCCGAAGCAAAUAAAACCCCAUCGGUAUUAUUUGCUGGCCGUGCAUUGAAUAAAUGUAAGGCUGUCAAGAAAUCAUUUUCUUGGAGGGCUAUCUCGUUG


purine_1.set

>AP003186.2/121422-121520

UGUACUUAUAUAAGUAUAUCGUAUAUGCUCGACGAUAUGGGUUGAGUGUUUCUACUAGGAGGCCGUAAACAUCCUAACUACGAAUAUAUAGGUGAUUUC


>AF270087.1/2580-2679

AAAAUAAUUUAUAUGACUCAUAUAAUCUAGAGAAUAUGGCUUUAGAAGUUUCUACCGUGUCGCCAUAAACGACACGACUAUGAGUAACAAUCCAAUACAU


>AE013027.1/8237-8336

AAAAAUUUAAUAAGAAGCACUCAUAUAAUCCCGAGAAUAUGGCUCGGGAGUCUCUACCGAACAACCGUAAAUUGUUCGACUAUGAGUGAAAGUGUACCUA


>AL591975.1/251119-251020

AAUCCGCUACAAUAAUAUAGUCGUAUAAGUUCGGUAAUAUGGACCGUUCGUUUCUACCAGGCAACCGUAAAAUGCCAGGCUACGAGCUAUUGUAAAAUUU


>AP001509.1/209873-209971

UUAAUCGAGCUCAACACUCUUCGUAUAUCCUCUCAAUAUGGGAUGAGGGUCUCUACAGGUACCGUAAAUACCUAGCUACGAAAAGAAUGCAGUUAAUGU


>AP001509.1/51442-51541

ACAUGUAGAUAUCAUCCCUUUCGUAUAUACUUGGAGAUAAGGUCCAGGAGUUUCUACCAGAUCACCGUAAAUGAUCUGACUAUGAAGGUGGAAUGGCUCG


>AE015944.1/141656-141558

CUCUAUAAUAAAUUAUUGACUCAUAUAUCCCCUUAAUAAGGUAGGGAGUAUCUACCAGAAGCCUUAAACUUCUGACUAUGAGUGAAUAAAGCAUUGUCA


>AE007768.1/1788-1690

AAUCGUUAAUAUAGUUUAACUCAUAUAUUUCCUGAAUAUGGCAGGAUGUUUCUACAAGGAACCUUAAAUUUCUUACUAUGAGUGAUUUGUUUGUAUGCA


>AE016809.1/202496-202595

ACUUUCGGCGAUCAACGCUUCAUAUAAUCCUAAUGAUAUGGUUUGGGAGUUUCUACCAAGAGCCUUAAACUCUUGAUUAUGAAGUCUGUCGCUUUAUCCG


>U51115.1/15592-15691

GAAAUCAAAACACGACCUCAUAUAAUCUUGGGAAUAUGGCCCAUAAGUUUCUACCCGGCAACCGUAAAUUGCCGGACUAUGCAGGGAAGUGAUCGAUAAA


purine_2.set

>AP004595.1/169586-169685

UGAUGUAAUUGAAUAGAAAUGCGUAUAAUUAAGGGGAUAUGGCCCACAGUUUCUACCAGACCACCGUAAAUGGUUUGACUACGCAGUAAUUAUAUUUGUA


>AP001509.1/79478-79577

UCUUUAUAUAAAGUACCUCAUAUAAUCUUGGGAAUAUGGCCCAAAAGUUUCUACCUGCUGACCGUAAAUCGGCGGACUAUGGGGAAAGAUUUUGGAUCUU


>Z99107.2/86084-86183

GAAAUCAAAACACGACCUCAUAUAAUCUUGGGAAUAUGGCCCAUAAGUUUCUACCCGGCAACCGUAAAUUGCCGGACUAUGCAGGAAAGUGAUCGAUAAA


>AP003194.2/163700-163601

UAAAAAAAUAAAUUUUGCUUCGUAUAACUCUAAUGAUAUGGAUUAGAGGUCUCUACCAAGAACCGAGAAUUCUUGAUUACGAAGAAAGCUUAUUUGCUUU


>AP001512.1/93773-93674

UUUACAUUAAAAAAAGCACUCGUAUAAUCGCGGGAAUAGGGCCCGCAAGUUUCUACCAGGCUGCCGUAAACAGCCUGACUACGAGUGAUACUUUGACAUA


>AP004595.1/160373-160472

CAAUUUUUAUCCAAUGCCUUUCGUAUAUCCUCGAUAAUAUGGUUCGAAAGUAUCUACCGGGUCACCGUAAAUGAUCUGACUAUGAAGGCAGAAGCAGGUU


>AP004596.1/203844-203943

AACCUUAUAUAUAGUUUUUUCAUAUAAUCGCGGGGAUAUGGCCUGCAAGUUUCUACCGGUUUACCGUAAAUGAACCGACUAUGGAAAAGCGGAAAAUUCG


>AP004595.1/186669-186768

GACAAUUGAAAAUGAACCUCAUAUAAAUUUGAGAAUAUGGCUCAGAAGUUUCUACCCAGCACCGUAAAUGGCUGGACUAUGAGGGAAGAUGGAUCAUUUC


>AE006347.1/1212-1310

UAGUCUAUAAUAGAACAAUCUUAUUUAUACCUAGGAUAUGGCUGGGCGUUUCUACCUCGUACCGUAAAUGCGAGACAAUAAGGAAAUUCGAUUUUUUAG


>AE014152.1/30424-30520

UGAAUUCAAUAAUGACAUACUUAUUUAUGCUGUGAAUUGGCGCAGCGUCUCUACAAGACACCUUAAUGUCUAACAAUAAGUAAGCUUUUAGGCUUGC


purine_3.set

>AL596170.1/223345-223246

AUAACUUAAAACCGAAAUACUUAUAUAAUAGUUGCGAUUGGGCGACGAGUUUCUACCUGGUUACCGUAAAUAACCGGACUAUGAGUAGUUUGUAUAAAGA


>AB008757.1/115-16

AAUGAAUCACGCUGACUCACUCAUAUAAUCGCAAGAAUACGGCUUGCGAGUCUCUACCAGCCGACCGUAAAUCGGCUGACUAUGAGUGGCAAUGUCAGGA


>Z99123.2/194904-195003

CUUAGAAAAAGACAUUCUUGUAUAUGAUCAGUAAUAUGGUCUGAUUGUUUCUACCUAGUAACCGUAAAAAACUAGACUACAAGAAAGUUUGAAUAAAUUU


>AE010606.1/4680-4581

UAAAUAAUUUUAAUAAAAAUUCGUAUAAGCCUAAUAUAUGGAAGGGUGUCCCUACGGUUAACCAUAAAUUAACCAGCUACGAAAAAUGUUUUACUGUGUU


>X83878.1/168-267

UUACAAUAUAAUAGGAACACUCAUAUAAUCGCGUGGAUAUGGCACGCAAGUUUCUACCGGGCACCGUAAAUGUCCGACUAUGGGUGAGCAAUGGAACCGC


>AE007476.1/6452-6548

AAAAUUGAAUAUCGUUUUACUUGUUUAUGUCGUGAAUUGGCACGACGUUUCUACAAGGUGCCGGAACACCUAACAAUAAGUAAGUCAGCAGUGAGAU


>AP003193.2/214121-214023

AAAACGGAAUAUAAACAAACUCGUAUAAGCUUUGAAUAAGGCAAGGCGUUUCUACCGGAAACCUUAAAUUUCCGUCUAUGAGUGAAUUUGAUAUACUAU


>Z99107.2/14363-14264

AAUUAAAUAGCUAUUAUCACUUGUAUAACCUCAAUAAUAUGGUUUGAGGGUGUCUACCAGGAACCGUAAAAUCCUGAUUACAAAAUUUGUUUAUGACAUU


>AL591981.1/205922-205823

AUAACUUAAAACCGAAAUACUUGUAUAAUAGUUGCGAUUGGGCGACGAGUUUCUACCUGGUUACCGUAAAUAACCGGACUAUGAGUAGUUUGUAUAAAGA


>AP003186.2/211688-211589

UAAGUGUAUUAAAUUUUAACUCGUAUAUAAUCGGUAAUAUGGUCCGAAAGUUUCUACCUGCUAACCGUAAAAUAGCAGACUACGAGGAGUUGUACUAUAA


sam_1.set

>AP001518.1/300422-300310

CUCUUAUCAUGAGAGGUGGAGGGACUGGCCCGAUGAAGCCCAGCAACCGCCAAGCAGCAAAUCGCUUGGAAAAGGUGCUAAUUCCUGCAAAGCGAUGCUUUGAGAGAUGAGAG


>AE015944.1/267219-267117

UUCUUAUCAAGAGAGGCGGAGGGACUGGCCCUAUGAAACCCGGCAACCAAAAAUAAUAAUUUUAAGGUGCCAAUUCCAGCAGGUGAAACCUGACAGAUAAGAC


>Z99111.2/13049-12893

CUCUUAUCGAGAGUUGGGCGAGGGAUUUGGCCUUUUGACCCCAAAAGCAACCGACCGUAAUUCCAUUGUGAAAUGGGGCGCAUUUUUUUCGCGCCGAGACGCUGGUCUCUUAAGGCACGGUGCUAAUUCCAUUCAGAUCUGAUCUGAGAGAUAAGAG


>AE007554.1/96-198

UUCUUAUCAAGAGUGACGGAGGGAUAGGCCCUAUGAAGUCCGGCAACAUCCAAUUAUUUUGGAGAUGUGCUAAUUCCUACAGGUUUAUCCUGAGAGAUGAGAA


>AL596165.1/180914-180814

UUCUUAUCACGAAAGGUGGAGGGACUGGCCCUUUGAAGCCUUAGCAACCGGAAUUUAUUUUCACGGUGCUAAUUCCAGCAGUAUAUUCUGAAAGAUAAGUC


>AL591980.1/66651-66543

CUCUUAUCCAGAGCGGUAGAGGGACUGACCCUUUGAAGCCCAGCAACCUACACAUAUAAGUGAAAGGUGCUAAUCUGUUGCAGGAGUAUUAUCUUCUGAACGAUGAGAG


>AP003193.2/95783-95678

CUCUUAUCCAGAGAGGUGGAGGGAAAAAGGCCCUAUGAAACCCGGCAACCAGUGAGAAAUCACUACGGUGCCAAUUCCGGUAAAGAAAUUCUUUACAAGAUGAGAG


>AP004828.1/56121-56010

CUCUUAUCCUGAGUGGUGGAGGGACAUGGACCCAAUGAAACCCAGCAACCUCUUUUUUUAUAAAAGAAAGGUGCCAAACCGUUUGCAGACAAAUAGGUCUGAACGAUAAGAG


>AE013132.1/12640-12541

CUCUUAUCAAGAGAGGUGGAGGGACUGGCCCGAUGAAACCCGGCAACCAGCCUUAGGGCAUGGUGCCAAUUCCUGCAGCGGUUUCGCUGAAAGAUGAGAG


>AF027868.1/5245-5154

UUUCUAUCCAGAGAGGUGGAGGGACUGGCCCUAUGAAACCUCGGCAACAUUAUUGUGCCAAUUCCAGCAAGCGCUAGCUUGAAAGAUAGGAA


sam_2.set

>Z99123.2/188544-188650

UCCUUAUCAAGAGAGGUGGAGGGACUGGCCCUGCGAUACCCGGCAACCGCUGUUUAACAGAAUGGUGCUAAAUCCUUUAGAGCAAUGAUUGCUCUUGAAGAUAAGGU


>AE016745.1/287368-287470

CUCUUAUCGAGAGAGGUGGAGGGAUGUGCCCUAAGAAGCCCGGCAACCGUCUAAAAUAGAAAUGGUGCCAAUUCACAUAAAGUAUAACUUUAGAAGAUGAGAG


>AE007573.1/4052-3947

AUCUUAUCAAGAGUGGUGGAGGGACUGGCCCUUUGAAACCCGGCAACCAGUAUAUUUUUUAAUAUAUGUGGUGCUAAAUCCUGCAGCAAACGCUGAUAGAUGAGAA


>AE010547.1/5644-5538

AAACCAUCAAGAGAGAUUGAGGGACAGGCCCGUUGAGAUCUCAGCAACCUACGUAAAAUGUGUGGUGCUAAUUCCUGAUAGAUGGAAAAGAUUAUAAUACAUCUCUC


>AE013162.1/3974-3865

CUCUUAUCAAGAGUGGUGGAGGGACUGGCCCGAUGAAACCCGGCAACCGGCACGUAAGUGCUUGGUGCCAAUUCCUGCAGGUUGGGGUUACCCAGCCUGAGAGAUGAGAG


>AL591980.1/89597-89491

CUCUUAUAAUGAGUGGUAGAGGGACUGGCCCGUUGAAACCCGGCAACCUUUCAAUACGUUGAAAAGGUGCUAAAUCCUGCGAAGUGUGAUGCUUCGAGAGAUAAGAG


>AE015937.1/3369-3474

CUCUUAUCGAGAGAGGUGGAGGGAAAGGGCCCUAUGAAACCCGGCAACCAAUAUUUUUAGAAGUAUUAAGGUGCCAAUUCCUGCAGAAAGUUCUGCAAGAUAAGAG


>AL939119.1/177986-178133

CGCUCAUCCAGAGGGGCAGAGGGAUACGGCCCGAUGAAGCCCCGGCAACCCUCCAGUCGGUUCUUGUCACACGGACGUGGCGAGGCUCCCGGCUAGGGAAGGUGCCAAAUCCGUCUCACGGCGAGAUGCGUCGUGAGGAAGAUGAGGA


>AE016744.1/15971-16071

ACCUUAUUUUGAGAAGCAGAGGGAUUUGGCCCGUAGAAGCUUCAGCAACCGACUUUAAAUAGCACGGUGCUAAUACCAACGAGCAACUCGAAUGAUAAGUA


>U52812.1/691-829

CUCUUAUCCCGAGCUGGCGGAGGGACAGGCCCUAUGAAGCCCAGCAACCGGUUUCUCUGUUAUUUAUUAUGUUCAAUUGAGUGAGACAACCAAGGUGCUAACCUGUUGCAAGGUUGUAUGAUUCCUUGAGCGAUAAGAG


sam_3.set

>Z99111.2/15242-15342

UUCUUAUCAAGAGCAGGCAGAGGGACGAGCCCGAUGAAGCCCGGCAACCGACUUAUAAAGCACGGUGCUAAUUCUUGCAGCUAGCGGCUGAGAGAUAAGAU


>Z99109.2/169069-168952

UUCUUAUCAAGAGAAGCAGAGGGACUGGCCCGACGAAGCUUCAGCAACCGGUGUAAUGGCGAUCAGCCAUGACCAAGGUGCUAAAUCCAGCAAGCUCGAACAGCUUGGAAGAUAAGAA


>AJ002571.1/38016-37861

CUCUUAUCGAGAGUUGGGCGAGGGAUUGGCCUUUUGACCCCAACAGCAACCGACCGUAAUACCAUUGUGAAAUGGGGCGCACUGCUUUUCGCGCCGAGACUGAUGUCUCAUAAGGCACGGUGCUAAUUCCAUCAGAUUGUGUCUGAGAGAUGAGAG


>AE007608.1/12720-12617

UCCUUAUCAAGAGAAACGGAGGGACUGGCCCAAUGAUGUUUCAGCAACCAAGGUUUUAUACUUAUGGUGCUAAUUCCAGCAGGAUAUUUUCUGAAAGAUGAGGA


>AL591983.1/96176-96058

AUCUUAUCCAGAGUGGUGGAGGGAAAUGCCCUAUGAAGCCCAGCAACCUAAACAAUAAUUCAUUAUGUGUUUAAGGUGCUAAGUCAUGCAGAACAACUAAUUGUUCUGAAAGAUGAGAA


>Z99110.2/47875-47995

UUCUUAUCGUGAGAGGUGGAGGGACUGGCCCUUAGAAACCUCAGCAACCGGCUUGUUUUGCAUUUGCAAAGCGCCAAGGUGCUAAAUCCAGCAAGCGUUUUUUAUGCUUGGAAGAUAAGAA


>AP004597.1/118941-119041

UACUUAUCAAGAGAGGUGGAGGGACUGGCCCGCUGAAACCUCAGCAACAGAACGCAUCUGUCUGUGCUAAAUCCUGCAAGCAAUAGCUUGAAAGAUAAGUU


>AF270301.1/145-36

CUCUUAUCCUGAGUGGUGGAGGGACAUGGACCCAAUGAAACCCAGCAACCUCUUUAUUUAAAGAAAGGUGCCAAACCGUUUGCAGACAAAUAUGGUCUGAACGAUAAGAG


>AL596166.1/166748-166844

AACUUAUCAAGAAAGGUGGAGGGUUCUGGCCCAGUGAAGCCUUGGCAACCGGACUUUUCACGGUGCCAAAUCCAGCAGUAUCACUGACAGAUAAGGC


>AP001512.1/200657-200766

UUCUUAUCCAGAGAGGUGGAGGGAACGGCCCGAAGAAACCUCAGCAACCAGCCACGAUCCUGUGGUCAGGUGCUAAUUCCUGCAAGCAUUAUUUGCUUGAGAGAUAAGAG


sam_4.set

>AP004604.1/167020-166901

CUCUUAUUGAGAGUGGCUGAGGGACUGGCCCUGUGACGCCCGGCAACCGUUCAUCGUAAUUCCAGUGAUGAAUAGGUGCUAAAUCCUGCAAAAUACGGACAGUAUUUUGAGAAAUAAGAG


>AL596172.1/176254-176136

AUCUUAUCCAGAGUGGUGGAGGGAAAUGCCCUGUGAAACCCAGCAACCUAAACAAUAAUUCAUUAUGUGUUUAAGGUGCUAAGUCAUGCAGAACAACGAUUUGUUCUGAAAGAUGAGAA


>Z99120.2/150201-150095

CUCUUAUCAAGAGAGGUGGAGGGAAGUGCCCUAUGAAGCCCGGCAACCAUCAACACUGUUGAAAUGGUGCCAAUUCACACGAAGCGUUCAGCUUUGAAAGAUGAGAG


>AE013020.1/702-811

CUCUUAUCAAGAGAGGUGGAGGGAAAGAGCCCGAUGAAACCCGGCAACCUGUCCUUUUAAGGAUAAGGUGCCAAUUCUCUCAGAAGAUUUUUUCUUCUGAAAGAUGAGGG


>AL596163.1/172398-172500

UUCUUAUCCAGAGUGGUGGAGGGAAUCGGCCCAGUGAAACCCGGCAGCGGAGCGCAAGUUCUAUGCUAAUUCCGAUCAGAAGUAAUAUUCUGGCAGAUAAGUA


>AJ000974.1/281-386

AACUUAUCAAGAGCGGCUGAGGGACUGGACCUAUGAAGCCCGGCAACCUGCAUAGUUUGUAAGGUGCUACUUCCAGCAAAAUGAAUUCCAUUUUGAAAGAUAAGGG


>AE007776.1/3380-3272

GUCUUAUCAAGAGAGGUGGAGGGACUGGCCCUAUGAAACCCAACAACCAGCAUUUUUUAAUUAGAUGUAUGGUGUUAAUUCCUGCAAAGUUAAUUUUGAGAGAUAAGAG


>AP004595.1/126926-127031

GACUUAUCAAGAGAGAUGGAGGGAUUGGCCCGAUGAAGUCUCAGCAACCAGCCUAGAUAAGGUAUGGUGCUAAUUCCAAUAGGCUUACAAGCCUUAAAGAUAAGAA


>AP001511.1/149016-149129

GACUUAUCGAGAGAGGCAGAGGGACUGACCCGAUGAUGCCCGGCAACCCGUUUGUUAGCCAAGCAAACGAAGGUGCUAAUUUCAGCAGAAUGAUUUCAUUCUGGAAGAUAAGCG


>AL596170.1/192-86

CUCUUAUUAUGAGUGGUAGAGGGACUGGCCCGUUGAAACCCAGCAACCUUUCAAUUCGUUGAAAAGGUGCUAAAUCCUGCGAAGUGUGAUGCUUCGAGAGAUAAGAG


sam_5.set

>AE012834.1/3852-3958

CUAUCAUCCAGAAAGGCGGAGGGACUGGCCCUGCGAAGCCUUGGCAACCUUCAUUCCACAUGAGCGGUGCCAAAUCCAUCCCGGAGGAAAUCCGGGAAAGAUGAUGU


>AL591974.1/109385-109266

CUCUUAUCGAGAGCGGCAGAGGGACUGGCCCGAUGAAGCCCGGCAACCUAACUUUAUUUAAGCAUAAAGUGAAGGUGCUAAUUCCAGCAAAAUGGUGUAUUCCGUUUUGGUAGAUAAGAG


>AP004603.1/200738-200630

AUCUUAUCCUGAGAGGUGGAGGGAAAUGGCCCAAAGAAGCCUCGGCAACAGGUUCUAGCUUGAAUACUGUGCCAAAUCCAUCAAGUAUUCUAUGCUUGGUAGAUAAGAG


>Z99119.2/114925-114787

CUCUUAUCCCGAGCUGGCGGAGGGACAGGCCCUAUGAAGCCCAGCAACCGGUUUCUCUGUUAUUUAUUAUGUUCAACUGAGUGAGACAACCAAGGUGCUAACCUGUUGCAAGGUUGUAUGAUUCCUUGAGCGAUAAGAG


>L42943.1/254-144

CUCUUAUCCUGAGUGGUGGAGGGACAUGGACCCAAUGAAACCCAGCAACCUCUUUUUUAUAAAAGAAAGGUGCCAAACCGUUUGCAGACAAAUAGGUCUGAACGAUAAGAG


>AE015940.1/248618-248510

AGCUUAUUAAGAGCGGUGGAGGGACUGGCCCUAUGAAGCCCGGCAACCUGUAUAUGUGUUUGCAUAUUAUAAGGUGCUAAAUCCUGCGGUGUAAACCGAGAGAUGAGGA


>AP004822.1/15949-16047

UUCUUAUUGUGAGAAGUUGAGGGACUUGGCCCUGUGAUACUUCAGCAACCGACUUUAUAGCACGGUGCUAAAACCAACGAGUUACUCGAAUGAUAAGUA


>AP001518.1/137068-136956

CUCUUAUCCAGAGUUGGUGGAGGGACAGGCCCGAAGAAACCCCAGCAACCAACACCUGUUAAACAAAGGUGAAAAGGUGCUAACCUGCAAGGCGUUGCCUUGAAAGAUAAGAG


>AP004596.1/197999-197893

UUCUUAUCCAGAGAGGUGGAGGGACUGGCCCAAGGAAGCCUCGGCAACAGACUUAUUUGAUUAAGUACUGUGCCAAUUCCAGUAGCGUAAUUGCUAGAAGAUGAGAA


>AP003193.2/260931-260768

AUCUUAUCAAGAGAGGUGGAGGGACUGGCCCUGUGAAACCCAGCAACCGGUAAUUCUUUGCGGUUAAAACAAUGCUGAUUUUAAAAUAAAAAAAUCAGUAGUAAUUUCCUAUGCAAAGAUUUAUAGCGGUGCUAAAUCCUGCGGUAGAAACUGAGAGAUAAGAA


trna_1.set

>AE005128.1/6659-6734

GCCAAGGUGGCAGAGUUCGGCCUAACGCGGCGGCCUGCAGAGCCGCUCAUCGCCGGUUCAAAUCCGGCCCUUGGCU


>U51030.1/22201-22130

UCCGAUGUAGUGUAACGGCUAUCACAUCACGUUCUCACCGUGGAGACCGGGGUUCGACUCCCCGCUUCGGAG


>M68929.1/79613-79540

GCAUUCUUAGCUCAGUUGGAUAGAGCAACAACCUUCGAAGUUGAUGGUCACAGGUUCAAAUCCUGUAGGAUGCG


>M25659.1/553-621

GUCUACGUAGCUUAACCCCCAAAGCAAGACACUGAAAAUGCCUAGAUGGAUUCACACAUCCCAUAGACA


>J01435.1/4494-4561

ACUCCCUUAGUAUAAACAAUACAACUGACUUCCAAUCAGUUAAUUCUGAAAAAACUCAGAAGAGAGUA


>AL589879.21/171955-172027

GCCUGGAUAGCUCAAUUGGUAGAGCAUCAGACUUUUAAUCUGAGGGUUCAGGGUUCAAGUCCCUGUUCAGGCG


>M68929.1/152677-152605

GUCGGAAUAGUUUAGUAGGGUAGAACAGCGGGAUCAUAAUUCGCACACGGGGGUUCAAAUCCCUCUUCCGAUA


>X72895.1/1-72

GGCGACAUGGCCGAGUGGUAAGGCAGAGGACUGCAAAUCCUUUUUUCCCCAGUUCAAAUCCGGGUGUCGCCU


>AC008443.10/9027-8955

GUUUCCGUAGUGUAGUGGUCAUCACGUUCGCCUAACACGCGAAAGGUCCCCGGUUCGAAACCGGGCGGAAACA


>AC008670.6/83597-83665

GUAAAUAUAGUUUAACCAAAACAUCAGAUUGUGAAUCUGACAACAGAGGCUCACGACCCCUUAUUUACC


trna_2.set

>AE003556.3/16759-16677

GUCAGGAUGGCCGAGUGGUCUAAGGCGCUGCGUUCAGGUCGCAGUCUACUCUGUAGGCGUGGGUUCGAAUCCCACUUCUGACA


>X05914.1/238-306

UAUAUUUUGGUGUACGAUGCACAAAAGUUUUUGAUACUUUUAGUAAUAGUUUAAUUCUAUUAAAUAUAA


>L36887.1/650-721

UGAGUCGUAGACAAUAGGUAAGUUACCAAAAUUUGAGUUUGGAGUUUGUUUGUUCGAAUCAAACCGAUUCAA


>D11467.1/1-72

UGGGGCGUGGCCAAGCGGUAAGGCAGCAGGUUUUGAUCCUGUUAUUCGGAGGUUCGAAUCCUUCCGUCCCAG


>AF041468.1/43811-43739

GGGCUCAUCGUCUAAUGGAUCAGGACAGGGACCUUCUAAGUCUCUAAUGUAGGUUCGAAUCCUACUGAGCCUA


>AF074839.1/52-124

GGGGAAUUAGCUCAGCUGGGAGAGCGCCUGCUUUGCACGCAGGAGGUCAGCGGUUCGAUCCCGCUAUUCUCCA


>Z74072.1/3173-3245

GGGCGUGUGGCGUAGUCGGUAGCGCGCUCCCUUAGCAUGGGAGAGGUCUCCGGUUCGAUUCCGGACUCGUCCA


>AC067849.6/4771-4840

CACUGUAAAGCUAACUUAGCAUUAACCUUUUAAGUUAAAGAUUAAGAGAACCAACACCUCUUUACAGUGA


>X54300.1/105-177

GGGGGUAUAGCUUAGUUGGUAGAGCGCUGCUUUUGCAAGGCAGAUGUCAGCGGUUCGAAUCCGCUUACCUCCA


>AL021918.1/94597-94678

GUAGUCGUGGCCGAGUGGUUAAGGCGAUGGACUUGAAAUCCAUUGGGGUUUCCCCGCGCAGGUUCGAAUCCUGCCGACUACG


trna_3.set

>M86495.1/1026-1092

CAAGAUAUAGCUUAAACAAAGCACCUAGUUUACACCUAGAAGAUUUCACACACUAUGAAUAUCUUGA


>X14822.1/1-73

UGAAUCGUAGACUAAUAGGUAAGUCACCAAAAUUUGAGUUUGGAAUUUGUUUGUUCGAAUCAAACCGGUUCAA


>X04821.1/1-73

GUUUCUGUAGUGUAGCGGUUAUCACGUUCGCCUCACAUGCGAAAGGUCCCCGGUUCGAAACCGGGCAGAAACA


>X59562.1/71-144

GGGACUAUAGUUUAGUUGGAUAUAACGACCGGCUACGAACCGGUAGGUCUCAGGUUCGACCCCUGAUGGUCUCG


>AE008747.1/6317-6401

GGAAGUGUGGCCGAGCGGUUGAAGGCACCGGUCUUGAAAACCGGCGACCCGAAAGGGUUCCAGAGUUCGAAUCUCUGCGCUUCCG


>X52392.1/11128-11195

AGAAAGUUAGUCUAACUAAGACAGCUGGUUUCGACCCAGCAAAUUAUAGACCCACCUAUAACUUUCUU


>J04815.1/1380-1448

UGGGUUGUAGCUAAAUGUAAAGGCGCUUGGCCGUUAACCAAGAAAUAGUAGGAUAAAAACCUAUCUUCC


>X61068.1/393-465

GGAGGAUUAGCUCAGUUGGGAGAGCACCUGCCUUACAAGCAGGGGGUCGGCGGUUCAAGCCCGUCAUCCUCCA


>V00676.1/23-88

GGUAAAAUGGCUGAGUAAGCAUUAGACUGUAAAUCUAAAGACAGGGGUUGAGCCCCCUUUUUACCA


>D00552.1/73-146

GCCCAUGUAGCUCAGUAGGAUAGAGCACGCGCCUUCUAAGCGUGAGGUCGGAAGUUCGAGCCUUCUCGUGGGCA


trna_4.set

>X02173.1/256-326

GAGAGUAUUGUUUAAAGGUAAAACAGUUGUCUUUUAAGCAACCCAUGCUGGUUCGAAUCCAGCUAUUCUCA


>X55342.1/30-101

GUUCCGUUGGCGUAAUGGUAACGCGUCUCCCUCCUAAGGAGAAGACUGCGGGUUCGAGUCCCGUACGGAACG


>X54421.1/14394-14476

GCCUAAAUGCUGGAAUUUGGUAGACAGAACAAACUUAAGAUUUGUCGCUUUCGAGCGUGUUGGUUCGAGUCCAACUUUAGGUA


>X15090.1/41-114

GGGUGUGUAGCUCAGUGGACUAGAGCACGUGGCUACGAACCACGGUGUCGGGGGUUCGAAUCCCUCCUCGCCCG


>X04465.1/57877-57950

GGGUUUGUAGCUCAGUGGAUUAGAGCUCAUGGUUCCGAAUCAUGAAGUCAAGGGUUCGAAUCCCUUCUAACCCU


>J01395.1/3006-3078

GGGGAUAUAGCUCAGUUGGUAGAGCGCUGCCUUUGCAAGGCAGAUGUCAGCGGUUCGAAUCCGCUUAUCUCCA


>AB042809.1/5159-5089

UAGAUUGAAGCCAGUAAUAGGGUAUUUAGCUGUUAACUAAAUUUUCGUAGGUUUAAUUCCUGCCAAUCUAG


>X00432.1/816-751

AUUCAAAUAGCUUAUAUUUAGAGUAUGACACUGAAGAUGUUAUGGAGAUUAAUUAAUCUUUGAAUA


>X54552.1/167-241

ACGAUAGAAACAUGUAUUGGUUCAUGUACUUGCUUUGGGUGUGAGAGUUUGUUAGUUCGAAUCUAACCUAUCCGA


>AF067200.1/16-89

GUUCGGAUGGUGUAGUCGGUUAUCACGAAUCCUUAACACGGAUUAGGUCGUGGGUUCGAUUCCCGCUCUGAAUA


trna_5.set

>J01390.1/11933-12004

AAGAAAUUAGCUCAGUUGGUAGAGCGUUCGUUUUACACACGAAGGUCAGGUGUUCAAAUCACCUAUUUCUUA


>X03602.1/660-731

UCCCGUAUGGUCUAGUGGUUAGGAUACCUGGCUUUCACCCAGGAGGCUCGGGUUCGAUUCCCGGUACGGGAA


>AF490528.1/4630-4697

GAGGUGUUAGUAAAACAUUAUAUAAUUUUGUCAAAGUUAAGUUACAAGUGAAAGUCCUGUACACCUCA


>L00194.1/685-756

GGGGCCAUAGCUCAGUUGGUAGAGCGCCUGCUUUGCAAGCAGGUGUCGUCGGUUCGAAUCCGUCUGGCUCCA


>D85268.1/459-527

GUAGAUAUAGUUUAACUAAAACACUAGAUUGUGAAUCUAACCAUAGAGACUCACCACCUCUUAUUUACC


>AL021918.1/81116-81197

GUAGUCGUGGCCGAGUGGUUAAGGCGAUGGACUAGAAAUCCAUUGGGGUUUCCCCACGCAGGUUCGAAUCCUGCCGACUACG


>V00654.1/15791-15726

CAGGGAAUAGUUUAAAUAGAACUUCAGCUUUGGGGGUUGAUGGUGAGACUGCAGUUUCUUCCUUGA


>X15245.1/236-309

CGGGAAGUGGCUCAGUUUGGUAGAGCACCUGGUUUGGGACCAGGGGGUCGCAGGUUCAAAUCCUGUCUUCCCGA


>X58792.1/174-245

GGUCCCAUGGUGUAAUGGUUAGCACUCUGGACUUUGAAUCCAGCGAUCCGAGUUCAAAUCUCGGUGGGACCU


>X55514.2/3882-3954

AAGAAAUUAGUUAAACCUAAUAACAUUGGGAUUGUCAGACCAAAGUUACUGGUAAUCAACCCAGUAUUUCUUA


tymo_1.set

>AF035201.1/605-688

CCAGGUCGCCAGUGCGACACCCGUUCCCACACAACGGGCACUGGGGUGCAACUCCCCCGUCUAUCCUGGACGUCACCAGGACCA


>AF035198.1/571-654

UCAGGUCGCCAGUGCGACACCCGUUCCCACACAACGGGCAUUGGGGUGCAACUCCCCCGUCUAUCCUGAACGUCAUCAGGACCA


>AF035202.1/598-681

GUAGUCGGCCAGUGCCGAGGCCCUUCACACACAAGGGUUAAUGGGGUGCAACUCCCCCGCCCAUCUCGAGCGUCAUCGAGACCA


>M58311.1/2-83

UUCUCUCGAGUGCGAGGCCCAUUCACACACAAUGGGUAUUGGGUGCAACCCCCCCGUCCAUCUCGAACGGUCAUCGAGACCA


>M15284.1/14-96

YAAUGAAGGCAGUCCUUCUCCCUUUAGCACACAAAGGUCAAAUGGGUGCGACUCCCCCCCUUUUCCGAGGGUCAUCGGAAACC


>AF035633.1/1296-1379

UAAUUGAGUCCAGUGACUCUCCCUCUAGCACACAGAGGUCAAACCGGGUGCAACCCCCCCUCCCCCCGUAGGUUAACGGGACCA


>AF035199.1/569-652

CCAGGUCGCCAGUGCGACACCCGUUCCCACACAACGGGCAUUGGGGUGCAACUCCCCCGUCUAUCCUGGACGUCACCAGGACCA


>U91413.1/613-696

UUAGCUCGCCAGUGCGAGGCCUCUUCCUACACAAGAGGUAUUGGGGUGCGACUCCCCCGUCUAUCCUGAACGUCAUCAGGACCA


>D00637.1/6279-6362

UCAGGUCGCCAGUGCGACACCCGUUCCCACACAACGGGCAUUGGGGUGCAACUCCCCCGUCCAUCCUGGACGUCACCAGGACCA


>M24801.1/102-178

UCAGCUCGCCAGUUAGCGAAGUCUGUCCCCACACGACAGAUAAUCGGGUGCAACUCCCGCCCCUUUUCCGAGGGUCA


tymo_2.set

>M58313.1/1-81

AAUGAAGGCAGUCCUUCUCCCUUUAGCACACAAAGGUCAAUGGGUGCGACUCCCCCCCUUUUCCGAGGGUCAUCGGAAACC


>J04374.1/6247-6330

UAAUUGCGGACAGUUCCGCUCCCUCUAGCACACAGAGGUCCAUUUGGGUGCGACUCCCCCCCCUCCCGUGGGUCAACGGGAACC


>U88847.1/591-676

UUAGCUCGCCAGUUAGCGAGGUCUGUCCCCACACGACAGAUAAUCGGGUGCAACUCCCGCCCCUUUUCCGAGGGUCAUCGGAACCA


>AF035200.1/578-659

UCAGUCGCCAGUGCGAGGCCCAUUCUCUCUCAAUGGGUAUUGGGUGCAACCCCCCCGUCCAUCUCGAACGUCAUCGAGACCA


>M58314.1/2-79

GAACUACAGUUCCGCUCCUCUAGCACACAGAGGUCAAUUGGGUGCGACCCCCCCCUCUCCCGUGGGUCAACGGGAACC


>AJ277556.1/2880-2963

GAAGAGCGGCCAGUUGCUGCUGCGAUCAAGACACGAUCGUUCAAAAGGGUGCAACUCCCCCCCCCUUGGAGGGUAUCCAAGACC


>M24802.1/87-163

UUAGCUCGCCAGUUAGCGAGGUCUGUCCCCACACGACAGAUAAUCGGGUGCAACUCCCGCCCCUUCUCCGAGGGUCA


>X54354.1/598-681

UUAGCUCGCCAGUGCGAGGCUCGUUCCCACACAACAAGUAAUGGUGGUGCAACUCCCCCGUCCUCCCGAACGUCAUCGGGACCA


>M54918.1/75-159

UUAGCUCGCCAGUUAGCGAGGUCUGUCCCCACAGGACAGAUAAUCGGGUGCAACUCCCGCCCCUCUUCCGAGGGUCAUCGGAACC


>Y16104.1/6590-6672

UAAUUGAGGACAGUUCCUCUCCCUCUAGCACACAGAGGUCAAACUGGGUGCAACUCCCCCCCCUUCCGUGGGUAACGGAAACC
