# Supplementary material for: RNAspa: a shortest path approach for comparative prediction of the secondary structure of ncRNA molecules
Source: BMC Bioinformatics. 2007 Oct 1;8:366. doi: 10.1186/1471-2105-8-366 (PMC2147038; doi:10.1186/1471-2105-8-366)
Supplement: Additional file 2 — Sets of five sequences. Random non-overlapping sets of five sequences. [file 1471-2105-8-366-S2.txt]

// This file contains sets of 5 sequences each taken from the eight RFAM 
// families. Ten sequences from each family were chosen randomly to generate these  
// non-overlapping sets. Preceding each set of sequences is the name of the family to which 
// this set belongs. Each sequence starts with a  new line and the > sign.

cobalamin_1.set

>AP005947.1/7905-8125

AAAUGGUGGCCCGGCGUUGGUUCCUGUCCUAUGACAGGCGAAGAGGGAAUGCGAUAGGGUCCGAAUCGGCAAGAUUUGGGUCCAAAAUGCAGCCGCCCCCGCGACCGUGACCGGAGAGAUGCCCGAGGCCACUGAUCCCUGACGGGAUCGGGAAGGCGGGGAUCGAAGGGCAAAACCCUGCUCCGCAAGCCGGGAGACCUGCCAGCGCGGACGAUUUUGGA


>AE012421.1/6485-6262

UACCAUGCGCGCCCCUGAGGUGACUGCCGGAAUUCCGGUGGUUUAAACGGGAAUCCGGUGCGCGCAUCGCCUUGGCGAGACGCAAGUCCGGAGCUGCCCCCGCAACGGUGGGCGAGGUCAGGUGCCGCAACAGGCCACUGUGCACACGCAUGGGAAGGCGCGGUACCGGAAGCGCAGGCUUCCACUCGCGAGCCCGGAGACCGGCCUGAGGGAUUGACCCGGCA


>AE008300.1/11923-11714

ACAUUGGUUAGCCAUCGUGGUUCUGCGGACGAAGGUCCGGAGCUAAGAGGGAAUUCGGUGAGGGCUUUAAUCACAGCCUGAAUCCGAAGCUGCCCCCGCAACUGUAAGCGACGAGCGAAAGUCCAUCAUGUCACUGAGGCCGGCCUCGGGAAGACGGACCAAAGCUAUGACCCGCAAGCCAGGAGACCUGCCGCGAUAGAUAACGUCCAC


>AL939107.1/147400-147583

CAGACCGUAGUAUCAGCGGGUCAUCGCCGCGACGGGAGACAGGAAGCCGGUGUGAAUCCGGCACGGUCCCGCCACUGUGACCGGGGAGUGCACCCUUCGACACGCCACUGCGCGCCGCGCGGGAAGGCCAGGGAGGAGCGUCGAUCCGGGAGUCAGGACACUGGCCUGUCGCGGGCCCGUUCCG


>AL591978.1/19809-19999

UUAAAUAGGUCUUAUGUUGGUGGAAUGUAUGUACAUUUCUGAAAGAGGAAUUCGGUGCGAUGCCGAAACUGCCCCCGCAACUGUAAGGUGGACAAGAAUCGAGAUAACCACUGUACGUUUUUAGCGUAUGGGAAGGUUCGAUUGUUGGAUGAAGCCAAGUCAGGAUACUCGCCAAAUAAGACGGAAGCAAC


cobalamin_2.set

>AE005721.1/1901-2129

GUCUGUUGCCGUUGUCGUGGUCUGCGGACGUUCGCGUCCGGAGCUAAGAGGGAAGUCGGUGAGGGCGUGAAACCCUGAAUCCGGCGCUGCCCCCGCAACUGUGAGCGGCGAGCCGCUGUCCGUUUCGUGUCACUGACGCGCCGAAGCUGGUUCGGGGAUGCGUCGGGAAGGCCAGGGCAGGGGUGACGACCCGUGAGCCAGGAGACCUGCCUCGACAGAUAACGUCCUC


>AE017277.1/42695-42883

CCUUUCAAAAGGAAAAUGGGUACACGAACAGUUUGUUUCGUGUUUAAAAGGGAAGCUUGGUGAAACUCCAACACGGUCCCGCCACUGUAAAUGCUGAGAUUUCUUUUUAAUGCCACUGUGAAAACGGGAAGGCGAAAGAAAUCAUAUGAAGCAUAAGUCAGGAGACCUGCCUGUUUUAACAACACUGAU


>AE016990.1/90583-90393

CUGUAGCAUCCACUUGCCGGUCCUGUGAGUUAAUAGGGAAUCCAGUGCGAAUCUAGAGCUGACGCGCAGCGGUAAGGAAAGGUGCGAUGAUUGCGUUAUGCGGACACUGCCAUCCGGUGGGAAGUCAUCAUCUCUUAGUAUCUUAGAUACCCCUCCAAGCCCGAAGACCUGCCGGCCAACGUCGCAUCUGG


>AE017249.1/124649-124462

AAUAACGGUUUCGGUCUUGGUGCUCCUUUUAGCUAAGGAGUGAAAAGGGAAUCAGGUGAAAGUCCUGAGCAGUCCGGCUGACGUAAGUGAGAGAGUUGUUUUUCAAAAUGCCACUGGUUUAUUCCGGGAAGGCGAAAAUCAAUGAUGACCUCCGAGCCGUAAGACCUGCCAAUGACUAUAAGGGUAAA


>AE005849.1/870-1059

AGCUCUAGCUUCGCGUCAGGUUCCUCGAAAGAGGAUGAAAAGGGAACGAGGUUGAAGACCUCGGCUGCCCCCGCAACUGUAAGCGGCGAGCUUCGCGUCACAUGCCACUGGGCCCAAAAGGCCUGGGAAGGCGACGCCCAGAAGCAUUGACCCGUGAGCCAGGAGACCUGCCCGGCGCAGUCGUUCAUCG


cobalamin_3.set

>U45329.1/408-194

CUAAAGUGGCAGCGUAUCGGUUCUGCAAGUGUCAAAACGCNCGCGGAUGAAAAGGGAAUACGGUGAGGACGACCCAAGUAAGGGCCGAAACCGUGGCUGCCCCCGCAACUGUGAACGGCGAGCGAUGUCCAUCAUGCCAUUGGCCCCACGGCCGAUAAGGCGGACAAAGCCCAGACCCGUGAGCCAGGAGACCUGCCGAUAAGCAUGCGCGAAAG


>AP005044.1/159223-159033

GGUCCGCUCGUACGGGCCGGUAGAGUGAGCGCGUCGUCAUCACACCCGUACGGGGGGAAGCCGGUGCAAAUCCGGCGCUGACCCGCAACCGUAUGCCGCUCGCGCGGUGAGCCGGACUGCCCCGCACAGGACGUGACCGGCUCAGGUCACCGGCAGCCCGCCGAUGACCGGCACCGUCGAGGUUCACGGGG


>AE016932.1/26373-26579

CUAUCUUUGUCGCGCAUUGGUUUGCAACUCUCAUGCACGAGGGAAGCAAUUAAAAGGGAAUCAGGUGAAAGUCCUGAACAGUCCCGCUGCUGUAAGUUCAUUUUUUGGUUGCGAGCAAUCGACUUUAUAGCCACUGGAAAGCAAAUUCCGGGAAGGCGUUCGCAACAGGAACAAGUCAGAAGACCUACCAUGCAAACUCGUUUCACU


>L12006.1/1016-1191

CCAUAACGUAAACCAACAGGUUUGCCACAUUUGUGGUAGGGAAGGGGGUGAAAAUCCCCCGCAGCCCCCGCUGCUGUGAUGCUGACGACCCCGUAAAGACCACUGAUCGCAAGAUUGGGAAGGACGGGCGAGGAGGACGCUAAGCCAGAAGACCUGCCUGUCGGUGAUAACCAACA


>AJ000758.1/1489-1668

CAUAUCGUGCAAAAAAAAGGUGCGUAAUAUUUACAUUGCGUUAAAUGGGAAGUCUGGUGUGAAGCCAGCGCGUACCCGCCACUGUGAAGAGGAGCUGAUUGCAUUUGCCACUGUAUUCGGGAAGGCGCAAUCAAGUGAUGAAUCGAAGUCAGGAAACCAGCCUUUUUCUAAUGCUAAGCU


cobalamin_4.set

>AP001508.1/228774-228971

AGUGUUUGUGGACGGUAAGGUGCCCGAAGCGGCUUAAAAGGGAAUCUGGUGCAAAUCCGGAGCUGUCCCCGCAACUGUGAGUGCUACGAACGGAACGAUUUGCCACUGUACAUCCUCUACUUCUUGAGAAAUGUAUGGGAAGGCUUCUAAGUAGGUAAAGCACGAGUCAGGAGACCUGCCUUACUUCCACAAGUUUCG


>AE008342.1/7843-8078

CUUAUGUGAGAAAGCGACGGUUCCUACAGCCGAAAGGCGAAGGGAUUAAUAGGGAACAUGGUGCGGGCGAUCUUUUUCGUCCAAUGCCUUGGCUGCCCCCGCAACUGUAAGCGGAUUGUUGUUCAUCCCAGUGACGCUUGAAGGCGUCAUGCCACUGUUUUUUUCGGAAUGCGGGAAGGCAGAUGAGGGACGCAAAUCCGUGAGCCAGGAGACCUGCCGUCAAAAUGGAAACCAUC


>AE016861.1/295441-295655

CCUUCGCGGCUUGUUUCAGGUGCUCUGCAAUCCUCGAUUGGCAGGGUGAAACAGGGAAGCCGGUGUGGAUCGACCGAUCCGAUCCCGGCGCUGCCCCCGCAACGGUAAAUGAGUCAAGGCUGUGCAUCGUGCCACUGUGUUUCGACACGGGAAGGCGCGCAGCCGGGGUAACCCGCUCAUGAGCCCGGAGACCGGCCUGAACCACUCAAUGGCAU


>AE004721.1/1433-1242

GUAGCCUUGCCGGUUCGAGGUUCCUCGCCGGCGACGGCGGGGCUAAGAGGGAACGCGGUCGAUGCCGCGGCUGCCCCCGCAACUGUGAACGGCGAUCGUUCCCCAAUGCCACUGCGUGACGCGGGAAGGCGGGGAACCGGCGGAGACGCCAGACCGUGAGCCAGGAGACCUGCCUCGUCGAUCCCGUGGCGC


>AP005029.1/94508-94726

AGGCUGGGUGGUGCAGCUGGUUCGCCCCGUCCGCCAGGCGGGAGGCGUCGUAAGAGGGAACCCGGCGGGAAUCCGGGACUGCCCCGCAGCGGUGAGUGGGAACGAACGCUGUCAUACGCACUGGGCCCAAAAGGCCCGGGAAGCGACGGCCAGUAGGUGUCCUCCGUACGGAGGGCGUGCUCGCGAGUCCGAAGACCUGCCCGCUGCCCGUGCGCGACC


cobalamin_5.set

>AE010499.1/5969-5796

AAUGAUAAGAAACAAAUAGGUGCUUAUUGGCUUAAUAAAGGAAGUUGGGUGCGAAUCCCACACAGCAAUGCUACUGUAUUGUGGACGAAAUUACAAUAGCCACUGGGAAACUGGGAAGGUGUAAAAGUAGGUUGAAACUAAGUCAGGAGACUUACCAUUAUUUUAUAUUAAACU


>AE016933.1/293262-293468

AUCUUUGCCCCCCGAAAUGGUUCGGAGUCCGUGUCCAACGGACAACGAUUAAAAGGGAAUCGGGUGUAAAUCCCGUACAGUCCCGCUGCUGUGAAGCUCUAUACAAUGUCUUAUUAAUGAACUAAUUUAUCGCCACUGAUGUUAUUUCGGGAAGGCACUAUAAGACAAGAGUCAGUCAGAAGACCUGCCACUUCGCGUAAAGCGUUC


>AF263012.1/9229-9015

AGGCUGACCGGUGCAGCUGGUUCGCCCUGUCCGCCAGGCAGGGUGUCGCAAGAGGGAACCCGGUGGAAAUCCGGGACUGCCCCGCAGCGGUGAGUGGGAACGACCGCCGUCAUACGCACUGGGCCCGGACGGGUCUGGGAAGCGACGGCCACUAGGUGUCUGCCCGGCAGACGUGCCCGCGAGUCCGAAGACCUGCCCGCUGCCCGCACGCGACC


>AL591789.1/35311-34896

AAUUAACGCAGUAUGGAUGGUUCUCUCGUGCCGAGGUGGGGCGAGGGAGUAAAUGGGAAUGCGAAGGGGCGGACCCACGCCGGGCGCCCUUAUCGCAGCCGACCCCGCGACUGUAGAACGGUCAGGGUUCGCCAUCGGGCAUUUCGCCGGAUUUCAACGCGCUGCAUGGGCAGUCUCGUGAAGUUUGGCGGCAUGUCGGAAAAGCCACUGGCGUGGCAUUGCGAUCAGCCGGGCAGGACGCCUCUUCUUCUACGAAUCGUCCGCCUUUCGCGAUGCCGCAAACGCCGGGAAGGCGAGGCGAGCCCGUUCGGUCUUUUGCCGCAUCGUUUUUCGGGCCGAGCCGGUCCGGCGAACGUGCGGCCAUGAGGAUCGUGACGCCGUGAGCCAGGAGACCUGCCAUCCGUCAGGGCAUUCCG


>AE017252.1/282498-282294

AAGGUUAUAGACAAAUAAGGUUCUUAAAUUAAUUUUUAAGAUUAAAAGGGAAACCGGUGAAAAACCGGCACAGCCCCCGCUACUGUAAUUGAGUUUGUUUAUCAUAAUGCAUCUAUGUAUUGGAAGCAUAAGCCACUGUUAAUAUGGGAAGGCGAUAAACUUUAAAUCAUAAGUCAGGAGACCUGCCUAUUUGUAUUACGAAAUC


cobalamin_6.set

>AP005029.1/99872-99714

GCCAGGGACCCGGCACGCGGUACGGUCGGUGCGAUAACGACGACGGCAUAGCGGAAGCCGGUGGAAAUCCGGCACGGUCGCGCCACUGUGAACGAGACGAGCCGCCCCGAUGGGCGAAGCGCCUCGCAAGUCAGACCCGCGGCUGUCGUCCUGUGCACC


>AE007744.1/3364-3542

AAAUAAUACCAUAUUUUAGGCACCUAAUCUUAGGUUUAAUAGGGAAAUUGGUGAAAAUCCAAUGCAACCCCCGUUACUGUAUACAGUUACAAAACCAAUGUCCACUGGAGUUUUCUCUGGGAAGGAUGGUUGAGGCUAAACUGUGAGCCAGGAGACCUACCUAAAAUAUUAUGGAACUU


>AP002997.2/56937-56739

UAUAGUCAUGCAGUCGUCGGUUCCGUUUUGGAGCCAAGAGGGAAUGCGGUGCGGGCGAAAUUCUUGCCCAAUGCCGUGGCUGCCCCCGCAACUGUGUGCGGUAGUCCUCUCCAUAUGCCACUGAAGAUUCGUCUUCGGGAAGGUGGGGAAGGGCGCUGAUCCGUGAGCCAGGAGACCUGCCGACGACGGCAAAACUGAC


>AJ000758.1/1191-1370

UCAAACAGCAACAGUAAAGGUGCCAAGAAGGCUUAAUAGGGAAACUGGUGAAAGACCAGUACUGCCCCCGCAACUGUAAGUGUGGACGAACGAGUAUAACCACUGUGAAAAAAUCACGGGAAGGUUCUCAAGUAGAAUGAUACACAAGUCAGGAGACCUGUCUUUAUUGUGAAGUUUCUA


>AL939123.1/7488-7321

UCGCGUCCCCCGGCACAAGAUGUAUGCUCAUGCUCGCUGUCGCCGCAGGGGAAUCCGGUGCGAAUCCGGAACUGUCCCGCAACGGUGUACUUGCGUGCAUCCGUACGUCUUCGCACGUGCGCGCACGCCUGUCCAGUCCGAGGACCUGCCGACAGUGCGCCCGGCCGC


cobalamin_7.set

>AP002997.2/104964-105169

CCUAAAUCCGCUCCAGACGGUCCCUUGCCCGCAACGGCAGGGGCUAAGAGGGAAUGCGGUGCGGGAUUUCGAUCUCAAAUCCGCGGCUGUCCCCGCAACUGUAAGCGAAGAGCCAAGGCCGAAAGCCACUGGGACGUUCCCGGGAAGGCGGCACCCAAGGCGAUGACCCGCGAGCCAGGAGACCUGCCGUCUGCGACAAAAGAAUC


>AE011315.1/3428-3605

UGGAACGGAAAACUUGUUUAUUCUCGUGAUGAGGAAGGGAAUCCGGUUCAAAUCCGGAGCUGAACCCGCAGCUGUAAUCGCCGAAUGAGAUUUCGCAAUCAUGCCACUGCGUUAAAUACGCGGGAAGGCUGCGAAAUCGGCGAAAGCCAGAAGACCUAACAAGUAAAAAAACAAACUA


>BX294144.1/76053-76292

GCAACGUUACGUGGUGCCGGUGUUCCAAAUCUUGGAUCACUGGGAACAGGGAACUUCGGUGAGAUUCCGAGACGGCCCGGCCGCUGUAUCCGAUGCGAAGUUGCUGACUUGGCAACUUCCAAGCAAACAUUCCUCUUGUGCCAUUGUCGUUGAUCGGAAUUAUCCGUGACGGACGAGAAGGCGAGCGUUUGCGAGUUUGCAUCGGGAGUCAGAAGACCUACCACGAAACGGACACUAUGU


>M57569.1/218-26

CGGUAGCAUCCGUGGGCCGGUCCUGUGAGUUAAUAGGGAAUCCAGUGAAAAUCUGGAGCUGACGCGCAGCGGUAAGGAAAGGUGAGAUGAGAGCGUAAGCAGACACCUGUCCGGCGGGAAGUCAUCAUUUCUGCUAUCCAGCCAACGGAUAACCCUCCAAGCCCGAAGACCUGCCGGCUAACGUCGCAUCUGG


>AE016915.1/175048-174863

AUUCUUGCCAUUCUUGACGGUGCCCCAAAAGGGUGAAACGGGAACGCGGUGGAAUGCCGCGGCUGCCCCCGCAACUGUAAGCGCAGAGUCCACGCCUGACGCCACUGGCCCUUAGCAAGGUCGGGAAGGCGGCGCCCGGACGGCGACGCGCGAGCCAGGAGACCGGCCGUCAAACGUGUCGACGCA


cobalamin_8.set

>AL591788.1/218367-218154

GGCCAUAUGCCGCCGUCAGGUGCCCGCGAAAUGCGGGGGAAUCGGGAAGCCGGUGCAGUUCCGGCACGUGCCCAACGCUGUGAAGGGGACGUUCUCGCCAAAAAGGGCUCUGAAUCUUUUCAGAGCUUUGCCACUGAAUAUUGAAGCUAUUCGGGAAGGCGGCGCGAACGGAUGAUCCGAAGUCAGAAGACCGGCCUGGCGAGAUAGACCGGCC


>AF306632.1/382-181

GAUAAUCCAAGUCGUCGAGGUUCUCCGGUUCCCAUUGAUCCGGAGCUAAGAGGGAAGCCGGUGCAAAUGCCGGCGCUGCCCCGCAACUGUAAGUGGCGAGCCGCUGUCCAACGAUGUCACUGAAGCCUGCACGGCUUCGGGAAGGCCGGACAGCAGCGAUGACCAGCAAGCCAGGAGACCGGCCCCGACAAUAUAUUGGUCC


>AE010642.1/9064-8882

AAUAAUUUAUAAUAUUAUUGUACACGGGUGCAUAUUGCUUAAUAGAGGAAGAAGAGUGAAAAUCUCUCACAGCGAAAGCUACUGUAAUGUGGAUGAAAUCAUAAUAAACCACUGGGCAACUGGGAAGGUAUGAAAGUAAGGUGAAGCAAAGUCAGGAGACUUACCAUUAUAUUAAUAUUUAUA


>AP003189.2/224311-224132

UAAUAUUUUAUAUUUUUAGGUUUGAUUUUAAUUAAAAGGGAAAGUGGUUAAAGUCCACUACAGCCCCCGCUACUGUGAUAGGAUACAAGUUUCUAUUUGACCACUGAUUAUAUAAAUUGGGAAGGGAGAAAUGAGGAUAAGCCUUAAGUCAGGAUACCUGCCUAAAGAUCAUGAACUAAG


>AE015938.1/189936-190117

GAAUAUUAAAAUUUAUAGAGUUACCCAUUUUUGGGGUUAAAAGGGAAGGGGGUUAGAAUCCUCCACGGUCCGGCCACUGUAAUUGGUAAGUUUAUUCCAUAAGCCAUUGAGAUAUUCUCGAGAAGGUGGAAAUAAAUGAUGAACCAUAAGUCAGGAGACCUGCUUUAUAUUUAAGAUGCAGC


cobalamin_9.set

>AE016867.1/236456-236654

UUUACCAUGCCGGCCGUCGGUUUCCGAGAGGAACUAACAGGGAAUUCGCCAGCUUUGUUUCAAAGGCCAAAACGAAACUGCCCCCGCAACUGUAGGCAUCGAGCCUGCUCCAAGACUGCCACUGGAUUCAGAUCCGGGAAGGCCGGAGCAUGGUGAUGACAUGCCAGUCAGGAGACCUGCCGACCCGAUUCAACCAACU


>AE008981.1/4074-4298

ACUAUAUGUGGUGUUCAAGGUUCUUCCGAUUCGCUAGGGUUGGGAGCUAAGACGGGAAUUCGGUGCGUAACGCCAUCACGGCGGAGCAAGGCCGAAACUGCCCCCGCAACUGUGAGCGGCGAGCAUCGUUCCGAUUUGAGCCACUGGAGCCAAAAGCUCCGGGAAGGCUGGAAUAGAUGUUGUGACCCGCAAGUCAGGAGACCUGCCUUGAGCGCAAAUGUCCAC


>AL939107.1/133849-134073

AGGCUGGCCCGUGCAGCUGGUUCGCCCCGUCCGCCAGGCGGGAUGCGUCGCAAGAGGGAACCCGGUGGGAAUCCGGGACUGCCCCGCAGCGGUGAGCGGGAACGACCGCCGUCAUACGCACUGGGCCCGACGUACCGGGCCCGGGAAGCGACGGCCAGUAGGUGUCCUCCGGACAGGAGGGUGGGCCCGCGAGUCCGAAGACCUGCCACCUGCCCGCGCGCGGAC


>AL591978.1/56481-56658

GUACUAAACAACUAAAUAGGUGAAUAUAUUAAUCCGGGAAAGAGGUGAAAAUCCUCUACAGGCCCUAGCUACUGUAAUACGGACGAAAACCAAACAUAUGUCACUGGAAGCAAUUCCGGGAAGACUGGUGAGUAGGAUGAUGUUAAGUCAGGAGACCGCUUUUAUAUUCGAUAUCCAA


>AP001512.1/161758-161939

UCGUAUAUCGCGCUGAAGGGUCGUUCAAUGUUUGAGCGUGAAAAGGGAAGUCGGUGAAAAUCCGACACGGUCCCGCCACUGUAAAUGGGAGAGGCUUGCAAGAUCCACUGUCUAGCGACGGGAAGGGGGCAAGUACUCGAUGAACAUAAGUCAGGAGACCUGCCUUUCAGUUUGAGUGUGUA


cobalamin_10.set

>U27616.3/1255-1032

UCGCUCGCUUCAGGAAACGGUUCUGCCCGAGAGGGUGGAUGAAAAGGGAACACGGUGAAGCAUUAAAUUGCUGAUGCCGAGACUGCCCCCGCAACUGUAACCGGAGAGUCAUCCUCCUAUGAUCGUAUCUUACGAUUAUAGCCACUGAGCAUUCGUGUUCGGGAAGGCGGAGGACCGAUGAAGACCCGGAAGUCAGGAGACCUGCCGUAUCCAGUCACCCAUGG


>AE014570.1/13585-13353

CCGUAAUACCGUCAUGACGGUUCCCCGACCGAGAGCGAAGGGGAUUAAUAGGGAACACGGUGAGGACGACCCAUCAAGGGGCCGAGACCGUGGCUGCCCCCGCAACUGUAAGCGGAUUGCCGUUCAUCCUCGUGACGCCGAAAGCGUCAUGCCACUGUGCCCACGGCACGGGAAGGCAGAUGGACGGCGAUUAUCCGCAAGCCAGGAGACCUGCCGUCUUACGUAGUCCAUUG


>AE014429.2/552-315

GUGUCAAACCAUGUGACAGGUUUUGCCGGAACGAAUCCCCGGCAAUACCAAAAGGGAAUGCGACGGACGGACCCACGCCGGGCGUCUUUAUCGCAGCCGACCCCGCGACUGUAGAGCGGAGAGGGAAGAGGCAAGCCGGGCAACCGGCAGCCACUGGAAAUCAGAUAGAUUUCUGGGAAGGCGCUUUAUUCCCCAAGACCCGCGAGCCAGGAGACCUGCCUGUUGCAUGAGGGCAUUG


>AE016934.1/49817-49625

AUUUUGCAGUCGGGAAAUGGUUUCGGGAGGUUUACGCCUUCCGAAUGAAAAGGGAACCCGGUGAAAAUCCGGGACAGUACCCGCUGCUGUGAGUCCACAAAAACGGACAUCGAACUUUUGCCACUGGUGUAAUACCGGGAAGGCACGAUGACCGGGACGAGUCAGAAGACCUGCCAUGACCGGAAUGAGAUUU


>AP005083.1/142703-142501

UAAUAUUUGCCUCAAGCUGGUGUCAUCUAGCAAUCUAGAUGGCUGAAAUGGGAAUCUGGUGAAAAUCCAGAACUGACGCGCAGCGGUAAAAGAGAACGAACGCUCAUCACGACACUGCAUUAGUUUAUGUGGGAAGUCGAGCAACUAGGUGGUGUAAACCUCGCUCUUCAGUCCGAAUACCUGCCAGCAACUGAGCCACAGCA


fmn_1.set

>AE004822.1/2219-2057

UAACGUUCUCAGGGCGGGGUGAAAGUCCCCACCGGCGGUAAUGGCGCGCAAGGCGCCUAGCCCGCGAGCGCUUGCCGGACCGGCCACCGCCGGACGACAAGGUCAGCAGACCCGGUGCGAUUCCGGGGCCGACGGUCAUAGUCCGGAUAAAGAGAGAACGGGA


>AE014618.1/8796-8645

UGUCAGUUUCAGGGAAGGUGCAAUUCCUUACUGGCGGUAACCUGCACCCCGGGUUUCAUAACGGGGAUGGCAGGAAGCCCGCGACCCGCGCAAGCGGCUGAUCCGGUGAGAUUCCGGAGCCAACGGUAUAGUCCGGAUGGAAGAAACGAGGG


>AL591981.1/267609-267487

GUUCAUCUUCGGGGCAGGGUGCAAUUCCCGACCGGUGGUUAAAGUCCACGAUCUGCUUUUUUAGCAGUUGACUCUGGUGUAAUUCCAGGACCGACAGUAUAGUCUGGAUGGGAGAAGAUGUUG


>Z99116.2/921-787

AUCAAUCUUCGGGGCAGGGUGAAAUUCCCUACCGGCGGUGAUGAGCCAAUGGCUCUAAGCCCGCGAGCUGUCUUUACAGCAGGAUUCGGUGAGAUUCCGGAGCCGACAGUACAGUCUGGAUGGGAGAAGAUGGAG


>AE010459.1/1615-1730

AAUAAUCUUCGGGGCAGGGUGAAAUUCCCGACCGGUGGUAUAGUCCACGAAAGUAUUUGCUUUGAUUUGGUGAAAUUCCAAAACCGACAGUAGAGUCUGGAUGAGAGAAGAAAAGA


fmn_2.set

>AE012168.1/3092-3260

GAACGUCUUCAGGGCGGGGUGCGAUUCCCCACCGGCGGUAUGCAUGCGCAAGCGUGUGAGCCCGCGAGCGCUUCGCUGCCGAUCUCUCGCUGAGAGCACGGCGGUGAAGGUCAGCAGAUCCGGUGCGAUGCCGGGGCCGACGGUAUAGUCCGGAUGAAAGAAGACGGCC


>AE008399.1/8878-8764

AACUAUCUUCAGGGCAGGGUGCAAUUCCCUACCGGUGGUAUAGCCCACGAGCCGAAAGGCAUGAUUUGGUGAAAUUCCAAAGCCGACAGUAUAGUCUGGAUGAAAGAAGAUAAAA


>AJ009832.1/4549-4670

GAUCGCUCUCGGGGCAGGGUGGAAUUCCCGACCGGCGGUGAAAGCCCGCGAGCCCCCUUCUGGGGGUUGACCCGGUGGAAUUCCGGGGCCGACGGUGAAAGUCCGGAUGGGAGAGAGCGAAG


>AF269345.1/3001-2863

UAUUUCUUUCGGGGCAGGGUGAAAUUCCCAACCGGCAGUAAAUUGAGCCUGCGACCCACUAAUAUUGUUUUUGAUGUUAGUGGCUGAUCUAGUGUGAAUCUAGAGCCGACAGUUAGAGUCUGGAUGGGAGAAAGAAGUU


>AP005214.1/86557-86391

GGGUGUUCUCAGGGCGGGGUGUAAUUCCCCACCGGCGGUGAGAGUGUCCUCCAGAUGGGGAGGCUCAAGCCCGCGAGCGCCACCGUAUUCCGCUUAUGGAGGGUGGGUCAGCAGAUCCGGUGUGAUUCCGGAGCCGACGGUCAUAGUCCGGAUGGAAGAGAACCGUG


fmn_3.set

>M64472.1/901-1048

GCUUAUUCUCAGGGCGGGGCGAAAUUCCCCACCGGCGGUAAAUCAACUCAGUUGAAAGCCGCGAGCGCUUUGGGUGCGAACUCAAAGGACAGCAGAUCCGGUGUAAUUCCGGGGCCGACGGUUAGAGUCCGGAUGGGAGAGAGUAACG


>AE007574.1/3571-3685

GAUGUUCUUCAGGGAUGGGUGAAAUUCCCAAUCGGCGGUAAAGCCCGCAAGCCAUUUGGCAGAUCCGGUUAAACUCCGGGGCCGACAGUUAAAGUCUGGAUGAAAGAAGAAAUAG


>AE007333.1/6190-6076

AACUAUCUUCAGGGCAGGGUGAAAUUCCCUACCGGUGGUAUAGCCCACGAGCCGAAAGGCAUGAUUUGGUGAAAUUCCAAAGCCGACAGUAUAGUCUGGAUGAAAGAAGAUAAAA


>AE001878.1/30-178

GACCUCUUUCGGGGCGGGGCGAAAUUCCCCACCGGCGGUAAGUUCUCCCGAACAAGCCCGCGAAGCCCGCGCAAACCGCACCACGCGCCGGGCCCGAUGCCGCGCAACUCGGCAGCCGACGGUCACAGUCCGGACGAAAGAAGGAGGAG


>AL939108.1/337004-336876

CAGCGCACUCCGGGGUCGGUGAAAGUCCGAACCGGCGGUUACAGUCCGCGACCCGGUCGCCUCCAGCGACCGGUUGACCAGGUGAAAUUCCUGGACCGACGGUUAAAGUCCGGAUGGGAGGCAGUGCGC


fmn_4.set

>U27202.1/210-335

AAUAAUCUUCAGGGCAGGGUGAAAUUCCCGAUCGGCGGUAAAGUCCGCGAGCCGAACGAAAAAGGUUUGGCAGGAACCGGUGAGAUUCCGGUACCGACAGUAUAGUCUGGAUGGAAGAAGAUGAAA


>U32760.1/7642-7819

UCGCAUUCUCAGGGCAGGGUGAAAUUCCCUACCGGUGGUAAAGCCCACGAGCGUUUAAAAGUGCGGUCAAUUUUUGGCAAAUUUUUCCUGCGAAAUUGUCCUGAUUUUCACUUUUAAAGUCAGCAGAUUUGGUGAAAUUCCAAAGCCGACAGUAAAGUCUGGAUGAAAGAGAAUAAAA


>AP003193.2/79921-79804

AAAAGUCUUCAGGGCGGGGUGUGAGUCCCCACCGGCGGUAAAGCCCGCGAGCUAGUUUUUAGCAUGAUUCGGUGAAAUUCCGAGGCCGACAGUAUAGUCUGGAUGAAAGAAGAUGAGU


>X95955.1/376-523

UGUAUCCUUCGGGGCUGGGUGAAAAUCCCGACCGGCGGUAAUAAGGCGCUCCUGCGCUUUACAGCCCGUGACCCGUAUGCAUCUGUAUACGGUGGAUUCAGUGAAAAGCUGAAGCCGACAGUGAAAGUCUGGAUGGGAGAAGGAUGAG


>AE006333.1/7352-7468

AUAAAUCUUCAGGGCAGGGUGUAAUUCCCUACCGGCGGUAUAGCCCGCGAGCUGCUUGCAGCAUGAUUCGGUGAAACUCCGAGGCCGACAGUAUAGUCUGGAUGAAAGAAGAUAAUA


fmn_5.set

>AP003134.2/24232-24098

AUUCAUCUUCGGGGUCGGGUGUAAUUCCCAACCGGCAGUAAAUAAAGCCUGCGACCUGCUAGUAUGUAUCAUAUUAGUGGCUGAUCUAGUGAGAUUCUAGAGCCGACAGUAUAGUCUGGAUGGGAGAAGAUGGAG


>AE006360.1/976-840

AAAUAUCUUCAGGGCACCGUGUAAUUCGGGACCGGCGGUAAAUAGGGCUUUGACCUUAUGACUCCGCGAUUCGCUACGGCGAUUGAAGCAGUGAGAAUCUGCUAGCGACAGUAAAGUCUGGAUGGAAGAAGAUGAAC


>AP004600.1/281754-281631

UCCAAUCUUCGGGGCAGGGUGCAAUUCCCGACCGGCGGUAAAGUCCGCGAGCUGCAUACAUAUUGUGGUUGAUCUGGUUAAAUUCCAGUACCGACAGUUAUAGUCUGGAUGGGAGAAGAUGUCG


>AP003011.2/168184-168036

UAAAGUUCUCAGGGCGGGGUGAAAGUCCCCACCGGCGGUAAGGGCCUCAAACCCAAGCCCGCGAGCGCUUUCCAAGACAAUUGGAAAGGUCAGCAGAUCCGGUGUGAUUCCGGAGCCGACGGUUAGAGUCCGGAUGAAAGAGGACGAAA


>AE014142.1/1906-2030

AAGUGUCUUCAGGGCAGGGUGUGAUUCCCGACCGGCGGUGACUAGGUAACUAGAAGUCCGCGAGCGCAAGCUGAUGUGGUGUAACUCCACAACCGACAGUAUAGUCUGGAUGAGAGAAGACCGGG


fmn_6.set

>AP003135.2/27380-27245

UAAUUCUUUCGGGGCAGGGUGAAAUUCCCAACCGGCAGUAAAUAAAGCCUGCGACCUGCUAAUAUGUUUCAUAUUAGUGGCUGAUCUAGUGAGAUUCUAGAGCCGACAGUUAAAGUCUGGAUGGGAGAAAGAAUGU


>AJ010128.1/362-218

CAGCAUCUUCGGGGUCGGGUGAAAUUCCCAACCGGCGGUGAUGAAGUGCAAACUUCUAAGUCCGUGACCCGUUUUCAACUCGAAAACGGUGGAUCUAGUGAAACUCUAGGGCCGACAGUAUAGUCUGGAUGGGAGAAGGAUAUGU


>AF269712.1/1300-1435

AUUCAUCUUCGGGGUAGGGUGUAAUUCCCAACCGGCAGUAAUCUAAGCCUGCGACGACAACGUAUUAAUUUUUGCUUUGUCUUGAUUCAGUGAGAGUCUGAAGCCGACAGUAUAGUCUGGAUGGGAGAAGAUGGAG


>AL591790.1/15823-15987

AAGCGUUCUCAGGGCGGGGUGAAAUUCCCCACCGGCGGUAGCGAACACAGGAUCGGGAAUGGUCGGUGGUCGGAGCCCGCGAGCGCUUCGCAUUUCGUGCGAAGGUCAGCAGAUCCGGUCGAAUUCCGGAGCCGACGGUUAUAGUCCGGAUGGAAGAGAGCAAGC


>AL596170.1/284996-284874

GUUCAUCUUCGGGGCAGGGUGCAAUUCCCGACCGGUGGUUAAAGUCCACGAUCUGCUUUCUUAGCAGUUGACUCUGGUGUAAUUCCAGGACCGACAGUAUAGUCUGGAUGGGAGAAGAUGUUG


fmn_7.set

>AL646083.1/100911-100755

GUACGUCUUCAGGGCGGGGUGGAAUUCCCCACCGGCGGUAUGCGGGCCAUCGGUCUGCGAGCCCGCGAGCGCCCGGCAUGCGCAGCGCAUGCCGGGGUCAGCAGAUCCGGUGAGAUGCCGGGGCCGACGGUCAGAGUCCGGAUGGAAGAAGAUGUGC


>AE010459.1/9470-9585

UAAAGUCUUCAGGGCAGGGUGAAAUUCCCGACCGGUGGUACAGUCCACGAAAGCAUUUGCUUUGAUUUGGUGAAAUUCCAAAACCGACAGUAGAGUCUGGAUGGGAGAAGAAUUAG


>AE001820.1/156-35

AAACGCUCUCGGGGCAGGGUGGAAUUCCCGACCGGCGGUGAAAGCCCGCGAGCCCUCUCAGGAGGGUUGACCCGGUGGAAUUCCGGGGCCGACGGUGAAAGUCCGGAUGGGAGAGAGCGUGA


>AP001512.1/135315-135462

UUUAUCCUUCGGGGCUGGGUGGAAAUCCCGACCGGCGGUGAUGAAGCGAAUGCUUCUUAGUCCGUGACCCGGUUGCUGAUAUCAGUAAGCGGUGGACCUGGUGAAAAUCCGGGACCGACAGUGAAAGUCUGGAUGGGAGAAGGAAACG


>AE013024.1/1-102

CGGGGCAGGGUGGAAUUCCCGACCGGCAGUGAAAGCCUGCGAGCCGCAUAUGCGGUUGACUCGGUGAAAUUCCGAGGCCGACGGUAAAAGUCCGGAUGGGAG


fmn_8.set

>AL766847.1/1-103

CUUCGGGGUCAGGUGAAAAUCCUAACCGGCGGUAUAGUCCGCGAGCUUUCGAGCAUGAACUGGUGUGAUUCCAGUACCGACAGUAAAGUCUGGAUGAGAGAAG


>AE006176.1/9504-9349

GCGCAUUCUCAGGGCAGGGUGAAAUUCCCUACCGGUGGUAAAUGUAUAACAUAAGCCCACGAGCGUUUACUAUUUCAUGUCACAAGAGAUAGUAAAGUCAGCAGAUUUGGUGAGAAUCCAAAGCCGACAGUAUAGUCUGGAUGAAAGAGAAUAAGC


>AP004604.1/48939-48801

UGUAUUCUUCGGGGCAGGGUGUAAUUCCCGACCGGCGGUGACAAGUCAUCAGAACUUGAAGUCCGUGACCCGCUUUUAUGCGGUGGAUCUAGUGAGAAUCUAGAGCCGACAGUAAUAGUCUGGAUGGGAGAAGAAUAGC


>AL766851.1/11027-10882

AGGUGUCUUCAGGGCAGGGUGUAAUUCCCGACCGGCGGUAAUCGCUUCCAACUUAUUUGUCAGUUGUGAAGCAUCAGUCCGCGAGCGAAAGCUGAUGUGGUGAGAUUCCACAACCGACAGUAAAGUCUGGAUGGGAGAAGACAAAG


>AE004431.1/9358-9220

CAAUAUUCUCAGGGCGGGGCGAAAUUCCCCACCGGUGGUAUGCCGCAAGGCGAGCCCACGAGCGCUCGAUUCGUCGAGGUCAGCAGAUCUGGUGAGAAGCCAGGGCCGACGGUUACAGUCCGGAUGAGAGAGAAUGACA


fmn_9.set

>AP004827.1/34791-34657

AUUCAUCUUCGGGGUCGGGUGUAAUUCCCAACCGGCAGUAAAUUAAGCCUGCGACCUGCUAGUAUGUAUCAUAUUAGUGGCUGAUCUAGUGAGAUUCUAGAGCCGACAGUAUAGUCUGGAUGGGAGAAGAUGGAG


>X51510.1/938-1082

UGUAUCCUUCGGGGCAGGGUGGAAAUCCCGACCGGCGGUAGUAAAGCACAUUUGCUUUAGAGCCCGUGACCCGUGUGCAUAAGCACGCGGUGGAUUCAGUUUAAGCUGAAGCCGACAGUGAAAGUCUGGAUGGGAGAAGGAUGAU


>AE009695.1/6814-6651

GCUUGUUCUCGGGGCGGGGUGAAACUCCCCACCGGCGGUAUGAAAAGCAAUUUUCAAGCCCGCGAGCGCCUGAAAUGGAAGCCGAUUCGCAUGCCAUUUCAGGGUCAGCAGAUCCGGUGAGAUGCCGGAGCCGACGGUUAAAGUCCGGAUGGAAGAGAGCGAAU


>AP005274.1/66442-66279

UUUUGUUCUCAGGGCGGGGCGAAAUUCCCCACCGGCGGUAAGACGAAUCAUCAGAUAUGACUAGUUGAGCCCGCGAGCGCCACCAACUAGCAAUGGUUUGUGGGUCAGCAGAUCCGGUUAAAUUCCGGAGCCGACGGUCAUAGUCCGGAUGCAAGAGAACCGUG


>L09228.1/7992-8136

UUGUAUCUUCGGGGCAGGGUGGAAAUCCCGACCGGCGGUAGUAAAGCACAUUUGCUUUAGAGCCCGUGACCCGUGUGCAUAAGCACGCGGUGGAUUCAGUUUAAGCUGAAGCCGACAGUGAAAGUCUGGAUGGGAGAAGGAUGAU


glms_1.set

>AE016953.1/223108-222961

CAAUAUCGGAUAGCGCCAGACCUGAACGUUCAGGUGACGAGGAGAGAGCUUAUCGAAGAUUCGGCGGGUGGCUCUAGGGACUGCACUCUACAGAUAACAAAGAAAAACUAAUUGUGAAGUUAGAACAAAGCGGUUAUCACGCAGGUAG


>AL596166.1/50734-50929

AACUGAAUAGAAGCGCCAGAACUGAUUGGGACGAAAAUGCUUAAAGGUGAAAUUCCUGGAAAGUAAACAAUCAGUUGACGAGGAGGAGAUUAAUCGAAAUUUCGGCGGGAGUCUCCCGGCUGUGCAUGCAGUCGUUAAGUCUUACUUACAAAUCAUUUGGGUGACCAAGUGGACAGAGUAGUAAUGAAACAUGUGC


>AP004593.1/258876-259044

CUAUAAUCAAAAGCGCCAGGACUAUUCUUCGGACGGAUAGGAAGGAUAGUUGACGAGGUAGGAGGUUAUCGAAUUUUCGGCGGGUGCCUCCCGGCUGUCAUCACAGUCGAAACUUUAUCACUAAAACAGUAGGGUGACCUAUUGCACAAAAGGAUAAAGAAAGAUGUCU


>AP001507.1/288766-288933

AUGACAGUUGAAGCGCCAGGACUAUUCCACGGACGGUAACGGAAUAGUUGACGAGGAGAGGGUUUAUCGAAGGUUCGGCGGAUGCCCUCCGGUUGCACAUGACAGCCGCAAGCUUUUGUAAAAAACAGAGGGGCGACCUUCUGGACAAAGGCAAAAGCGUUCAUGCUA


>AE013165.1/2616-2459

UUUAAUUUAGAAGCGCCUGGACUUAAAGCCUUAAGGCUUUAAGUUGACGAGGGCAGGGUUUAUCGAGACAUCGGCGGGUGCCCUGCGGUCUUCCUGCGACCGUUAGAGGACUGGUAAAACCACAGGCGACUGUGGCAUAGAGCAGUCCGGGCAGGAAA


glms_2.set

>AF270378.1/2268-2051

UUAAUAAUUAAAGCGCCUGUGCAAAAUACCUAAAUAGUUAUCAAGUAUUAAAAGUUAAAAUAGUAGAACUUUUAUAGAUAACGAUUUGGAUUUUGUAGACGAGGAGGAUAGUGAUCGAAUCAGAUCGGCGGAUGCUAUCCCGGAUGUGGCACAUUCGUUAGCUUAUUAAGUAAAUCAUUAAGGUGACUUAGUGGACAAAGUUAAUAAGAUCGCCAAAC


>AE010557.1/24-169

UAUGUAAAAGAAGCGCCAGAACUCUUUUUAGAGUUGACGAGGAUUGGAAUUAUCGAAGUUUUCGGCGGAUGUUCCAAAGGUGGUUACAACCAUUAUCAACAAAAACACAGAGCAAUUUGUGUAACAAAGAGAUAAUAGUAACAAUC


>AE016998.1/163176-163331

UAAAUUAUAAAAGCGCCAGAACUACAAAUAGUGUAGUUGACGAGGUGGGGUUUAUCGAGAUUUCGGCGGAUGACUCCCGGUUGUUCAUCACAACCGCAAGCUUUUACUUAAAUCAUUAAGGUGACUUAGUGGACAAAGGUGAAAGUGUGAUGAGAG


>AE007529.1/66-225

AUUAUAGUUAAAGCGCCCGAACUUGAGUGAUAUAGUUCAUUUAAGUUGACGAGGAUGGGGAGAAUCGAAUCUUCGGCGGAUGCCCCACGGUACCGCACUACCGUUAGCGGUUGGUAAAAGCAGAAAGUGAUUUCUGUCACAAAGCCAAUCUGGUGUUAAA


>AC078934.3/32621-32405

AGUACAGUUAAAGCGCCUGUGCAAAUAAAUAUUUGUAUUUGAAGAUUAAAGGUUAAUAUAUGAGUGGCCUUUAUAGAGUGCAAUAUAUGUAUUUGUAGACGAGGAGGAUAGUGAUCGAAUAGAUCGGCGGAUGCUAUCCCGGAUGUGGCUCAUUCGUUAGCUUAUUAAGUAAAACAUUAGGGUGACUUAAUGGACAAAGUUAAUAAGAUCGCCAGAA


lysine_1.set

>AE017003.1/180245-180059

ACGUGAGAUAGAGGUUGCGAUACUUAUGAGUAUUCUAAUGGAGACACAGAGAUGUCUAUGAACUUAGAUGAAAGGAAGUAUUGCCGAAAUUGAUAAAUUUCUCUGCAUUUAUCAAUUGGGGCUGUUUUCGAAUAGAAACAGAACUGUCAUAUGUACAGACGUGUACGUAUGAAGAGCUAUCUACAAA


>AP003187.2/139222-139393

GACCAAAGUAGAGGUGCCGUAAUUAAGAGUAGUCAUAAGUAGCUGACAAGUGUUUUAUGUAUGAUGAAAGGGAUUAUGGCCGAAGAGAUAUUAAUGGUGAUUAAUAUUUCUGGGUAUAUGUAUAAUAUGCAUAUAACUGUCACUUUGAAAAAAGUGGAGUGCUACAAGGUAC


>AE017000.1/234265-234084

CGGUGAGGUAGAGGUUGCAAUCAUUAAGAGUAUCAUUUCAGGAGAUGUAGUGGCAUUGAUGAAGGAAUGAGAAAGGAAUGGUUGCCGAAGUAAGUCGUGUCCACCAUGCACGCUUGCUGGGUCUGCAUUUAAUAAGUGCAGAACUGUCACAAACGUUUCGUUUGUGGAGAGCUAUCGAGAGG


>AP005076.1/290738-290918

UGUUGCCGUAGAGGCGCAGUCUCGAAGAGUAGCUAUUAUUGGGGUGAUGCCAAUGAAUAAUAGUGGAAGGCGAAGAUUGCCGAAGUAAGUCGUAUAUCAAAACGCCUUGCUGGGGUUGUAUCUGAAAGGAACAACACUGCCAUAGUAUAUUUACAUUAAACUAUGGAGCGCUACUGUAGGG


>AE010489.1/2647-2468

AUAAAAAAUAGAGGUGCAUAUAUGUAGGUAGUGUGAAAAUGUUAAGGUAUAAGCCACCAAUGUUUCACAUGAAGGGCAUAGUUGCCGAAAGAAAGUUAAUUGCUUAUGAUUAAUUUUCUUGGUCAAUGUCAACAAGCAUUGACUGUCAUAUUCUUUUGAAUAUGGAGAGCUAUUUAUAGU


lysine_2.set

>AP003362.3/86114-86289

AUAUUUUGAUGAGGCGCAUCAAUCAUGAGUAAAGUUUAGAUUACUGUCUGCUAACAGCUGAAUUUGAAAGGGUGCGAUGCCGAAGCGAUUAUAAUAGCAGUUAUAAUUUGUUGGACUUUUUGGUUAAGAGCUGAGAGUUUGUCAUUAUUUAAAAAUAAUGGAGUGCAUCACUUGUA


>AP003189.2/159236-159062

AACUGAGAUAGAGGCGCGAUGAUUAAUAGUAUCUUUGCAGAGGUAAGCACAUUGAAGCAAAGUGAAAGGAUGAAUCGCCGAAACCAUUAGAAGAGGCUUUAAUUCUAUUAGGUUGGGGUUGCAUAGAAUAUAUGUAACACUGUCACAAAUUAUUUUGUGGUGUGCUAUCAUGAAA


>AP004826.1/205532-205707

AUAUUUUGAUGAGGCGCAUCAAUCAUGAGUAAAGUUUAGAUUACUGUCUGCUAACAGCUAAAUUUGAAAGGGUGCGAUGCCGAAGCGAUUAUAAUAGCAGUUAUAAUUUGUUGGACUUUUUGGUUAAGAGCUGAGAGUUUGUCAUUAUUUAAAAAUAAUGGAGUGCAUCACUUGUA


>AE017033.1/217118-217310

CGAUGAGGUAGAGGUUGCGACUUUUAAGAGUAAAACGGACGAGAUACAGAGAAUGUCUAAGACUCCGUUUGAAAGGAAAAGUUGCCGAAGUUUAUAUUUCUUCUCUGGAAAUAUGAGCUGGGGCUGUGUCUGAAAGGAACAGAACUGUCACGUUUACAAAAUUACCGUGUAAACGUGGGGUGCUAUCUUAACG


>U32832.1/9495-9319

UACAAAAGUAGAGGCGCAAUUAUUAUAAGUAUUUUUUCAGAGUGGAUAACGAAGAAGAAAAAAGAAAGGAAUAGUUGCCGAAAUCAAAUAAAAGUCGUUUUGUUUGGUUGGUGGCGUGCUCGAAAGGGGCGACACUGUCAUAGUUUUUCUGAUUAACUAUGGAGUGCUACGGUUGUU


lysine_3.set

>AE017007.1/287994-288186

CGAUGAGGUAGAGGUUGCGACUUUUAAGAGUACGACGGACGAGACACAGAGAAUGUCACCGACUCCGUUUGAAAGGAAAAGUUGCCGAAGUUUAUAUUUCUUCUCUGGAAAUAUGAGCUGGGGCUGUCUCCGAAAGGAACAGAACUGUCACGUUUACAAAAUUACCGUGUAAACGUGGGGUGCUAUCUUAACG


>AE007843.1/1920-1745

AACUGAGGUAGAGGCGCAAAAUUUAAGAGUAGAACUGUGGAGACAAGCACUAUGAAGCAGUUUAAAAGGAAAUUUUGCCGAAGCGUAUAGCUAAUGCUUUAAUGCUGUACUGCUGGGUUUGUAUAAAAUAUGUGCAAAACUGUCACAAAGUAUAAUUGUGGAGAACUAUCAUUGGU


>X15196.1/270-75

GCAGCCAGAAGAGGCGCGUUGCCAAGUAACGGUGUUGGAGGAGCCAGUCCUGUGAUAACACCUGAGGGGGUGCAUCGCCGAGGUGAUUGAACGGCUGGCCACGUUCAUCAUCGGCUACAGGGGCUGAAUCCCCUGGGUUGUCACCAGAAGCGUUCGCAGUCGGGCGUUUCGCAAGUGGUGGAGCACUUCUGGGUGA


>AE017270.1/85304-85118

ACGUGAGAUAGAGGUUGCGAUACUUAUGAGUAUUCUAAUGGAGACACAGAGAGGUCUAUGAAAUUAGAUGAAAGGAAGUAUUGCCGAAAUCGAUAUAUUUCUCUGUAUGUAUCGAUUGGGGCUGUUUUCGAAUAGAAACAGAACUGUCAUAUGUACAGACGCGUAUGUAUGAAGAGCUAUCUACAAA


>AF306669.1/1019-1194

AUAUUUUGAUGAGGCGCAUCAAUCAUGAGUAAAGUUUAGAUUACUGUCUGCUAACAGCUAAAUUUGAAAGGGUGCGAUGCCGAAGCAAUUAUAAUAGCAGUUAUAAUUUGUUGGACUUUUUGGUUAAGAGCUGAGAGUUUGUCAUUAUUUAAAAAUAAUGGAGUGCAUCACUUGUA


lysine_4.set

>AF270308.1/2156-2331

AAUAGAGUUAGAGGUUGCAUUAUUAAUGACUAACUUAUCAGAAGUCGUAUGGGACAUGUGUUGAAUAAGUGAAAGGUAAUAAUGCCGAAAUGAUGUUAUUUCCAUAAAUUAGCAUUGUUGGGACAACUUUCGAAUAGAAGUUGUACUGUCACUUUAUGUGAUGUGCUACCUUAUAU


>AL591976.1/186683-186486

UGGUGAGGUAGAGGUUGCGAGAUGCACUAGUAAUUUUUUCGAGGCGAAACAAAGACGCCGACGACAAAGAAUGAACAGGUUGAUCGCCGAAGUGACUAUUUUCUCUUUGUUUAGAAAUAGUUGUUGGGACAGUUUCCUAAAGGGGCUGGACUGCUAUAAGAAUUUGUCGAAAUUUCUUAUAGGUGUGCUAUCUGACAA


>U00006.1/98763-98567

CAGGCCAGAAGAGGCGCGUUGCCCAAGUAACGGUGUUGGAGGAGCCAGUCCUGUGAUAACACCUGAGGGGGUGCAUCGCCGAGGUGAUUGAACGGCUGGCCACGUUCAUCAUCGGCUACAGGGGCUGAAUCCCCUGGGUUGUCACCAGAAGCGUUCGCAGUCGGGCGUUUCGCAAGUGGUGGAGCACUUCUGGGUGA


>AE004361.1/7554-7382

CCUUUAAGUAGAGGCGCGCUGUUCAUGAGUCGCCAGUCGUAGGUUGACCCCGAUGAUGACUGGUUAAAGGGUACAGCGCCGAAGUGAUCGUUGCGUCAUCAACGUUCGCUGGGCCAGCAUUGAACAAAUGCCGGACUGCCAUAGUGUGUUGUCUAUGGAGCGCUACCUUGAAG


>AE016747.1/182196-182375

AGAUUUUGAUGAGGCGCAUCAAUCAUGAGUAAACUUUAGAUAAUUUGUCUGCUAACAAUUAUAGAGUUAAAAGGGUGAGAUGCCGAAAUGAUUCAUAAUAGCAGUUAUGAAUCGUUGGACUUAAUGGUUAAGAGCUAUAAGUUUGUCAUUAUUAUUAAAUAAUGGAGUGCAUCACUUGUA


lysine_5.set

>J03294.1/2297-2476

GGUGAAGAUAGAGGUGCGAACUUCAAGAGUAUGCCUUUGGAGAAAGAUGGAUUCUGUGAAAAAGGCUGAAAGGGGAGCGUCGCCGAAGCAAAUAAAACCCCAUCGGUAUUAUUUGCUGGCCGUGCAUUGAAUAAAUGUAAGGCUGUCAAGAAAUCAUUUUCUUGGAGGGCUAUCUCGUUG


>AE007856.1/5090-5262

ACCUAGGGUAAAGGUGCUGUAGUUAUUAUUAUUUAUUCUUAGCUGGCAAGCUUUGAGGGAUAAAGAAAGGAAUUGCAGCCGAAGAAGGAUUUCCGGCAGGAACUUUUUCUGGUUUUGUAUAAAAUAUAUGCAGAACUGUCACUAUUCUUUUAUAGUGGAGAGCUACAAGGUGC


>AP004827.1/261938-261763

AAUUGAGUUAGAGGUUGCAUGUUUAAUUAGUAACUUGUCAGAAGUAUUUAUGGUACAUAAGUUGAACAAGUGAAAGGUAAAGAUGCCGAAAUAGAUAUAAACCAUAAAUUAUAUCUAUUGGGACAGUUUUCGAAUAGGAACUGUACUGUCACAGAAUGUGAUGUGCUACCUUAUAU


>AP004601.1/22341-22165

CGGUGAGGUAGAGGAGCAUACAACAUUAGUAAUCGACAAGAGGAUGACAACGAUGAUAGUUGGUGGAAGGGUUGUUUGCCGAAGCAUAAUAAGGGUCAGACUUAUUAUUGCUGGUACAUCUUUGAAUAAAAGAUGCACUGUCAUGCAAAAUUAAGUGCAUGGAGAACUACUGAUCGA


>AE015545.1/1265-1436

CCUUUAAGUAGAGGCGCGCUGCCUAUGACUACUUGUGCGGAGGGUGAUGCCGCAGAUGUACAAGGAAAGGAGUCAGCGCCGAAGUAGCCAGGUCAUCAAACCGAGCUGCUGGUUUUGCAUCAAAUAGGUGCAAGACUGCCAUAGUCAUCCACUAUGGAGCGCUACCUGAAGG


lysine_6.set

>AE004193.1/5679-5861

UUUCGCCGUAGAGGAGCGGUUACGAAAAGUAUCCACAGUUGGGGUGAUGCCAAUGAAUUGUGGAAAAAGGCGUUGCCGCCGAAGUCAACUUGCCCAUCAACGCAGUUGGCUGGGGUUACAUUCAAUAGGUGUAACACUGCCAUAGUCUAUAUUGUUGUUAAACUAUGGAGCGCUACUGUAGGG


>AE007576.1/1562-1747

ACCUUUUGUAGAGGUGCUUUAAGUCAAGAGUAACCGUUUGGAGUUGGCAAACUUAGAUGAACGGUAAAAGGGGCUUUUAGCCGAAGCAUUUAGAUUGGCAGAUUUAUUUGCUGGCUUUUCAUACAACAUAUGAAUGGCUGUCACUUUAUUAGUUAGUUAUUAGGUAAGUGGAGCGCUACAAGGUAC


>AE015944.1/195870-195703

ACCCAGGGUAGAGGAGCUAUAAUUAAGAGUACUUAUCUUAAACUGCCAAGUAAUGAUAGAUAGGAAAAGGAAUUAUAGCCGAAGAAAAUAGGGUGGUAAUCUAUUUUCUGGCUUUGCAUAAAAUAUGUGUAAAGCUGUCACUUUAAAAAGUGUUGAGCUACAGAGGUC


>AP001518.1/272531-272358

AGAUGGGGUAGAGGAGCGGGUUUUAAGAGUAAGCGCUUGGAGGAUGACAACGAGGAUAAGCGCCGAAAGGAAAACUCGCCGAAGCGGAAGAUGAGUCAAGCGUCUUCUUGCUGGGGUUGCAUUGAAUAAAUGUAACACUGUCACAGCAGAUUGCUGUGGAGAACUACUAACGUU


>AP003194.2/187997-187828

AAAAGAGGUAGAGGCGCGAGAAUCAAGAUUACUAAAAUGGAGUUAAGUAGCGUAGAAGUUUUAGGAAAGGGAUUAUCGCCGAAGUUUUUGGCUAAUACUUUAAGGCUAAAUGCUGGGGUUGUAUAGAAUAUAUACAACACUGUCACAAAAUGUGGAGAGCUAUCAUCUUA


lysine_7.set

>X00008.1/296-492

CAGGCCAGAAGAGGCGCGUUGCCCAAGUAACGGUGUUGGAGGAGCCAGUCCUGUGAUAACACCUGAGGGGGUGCAUCGCCGAGGUGAUUGAACGGCUGGCCACGUUCAUCAUCGGCUAAGGGGGCUGAAUCCCCUGGGUUGUCACCAGAAGCGUUCGCAGUCGGGCGUUUCGCAAGUGGUGGAGCACUUCUGGGUGA


>AE016947.1/224792-224618

AAAAGAGGUAGAGGUCGCGGUUUUUAUUACGCUUGUGGAGUGAGAGGACACUGGGAAGCAAGUUUAGGAUCAAUCGCCGAAAUGCAUAACGGAGCCUCUUCUGUUGUGUGUUGGGACGUAAGUUAAGAGCUUGCGGACUGUCUUAGUAGUGAUGCUAAGUUGUGCUAUGUUUCGU


>AP001512.1/119931-120105

GGAUGAGGUAGAGGUGCAAUGCGAAUCAGUACCCACUUGGAGUUUGAUGGAACUAGGAAGAGUGGGGAAAGGUCAAUUUGCCGAAGUGAAUGUAUGUCCAUCCCAUACGUUUGCUGGGUCGUUUUUGAAUAAAAAACGAACUGCCGCUGACUGUUAGCGGAGAGCUAUCUGCCAA


>AL596166.1/112469-112272

UGGUGAGGUAGAGGUUGCGAGAUGCACUAGUAAUUUUUUCGAGGCGAAACAAAGACGCCAAUGACAAAAAACGAACAGGUUAAUCGCCGAAGUGACUAUUUUUUCUUUGUAUCGAAAUAGUUGUUGGGACAGUUUCCUAAAGGAGCUGGACUGCUAUAAGAAUUUGUCGAAAUUUCUUAUAGGUGUGCUAUCUGACAA


>AE017026.1/274819-274638

CGGUGAGGUAGAGGUUGCAGUCAUUAAGAGUAUCAUUUCUGGAGAUGUAGUGGCAUUGAUGAAGGAAUGAGAAAGGAAUGAUUGCCGAAGUAAGUUGUGUCCACCAUGCACACUUGCUGGGUCUGCAUUUAAUAAGUGCAGAACUGUCACAAACGUUUCGUUUGUGGAGAGCUAUCGAGAGG


lysine_8.set

>AP004598.1/253855-254037

GUUUUGGAUAGAGGUGCGGAGACCAUCAGUAUAUACGCGGAAGGGAAAUGAGCCCUAGUGAAGCGUAUGGAAAGGGGAAUCUGCCGAAGCGAGUGAAAUACUCAUUCAUUAACUCGUUGGUGCUGCUAUUGAACAAAUAACAGUGCUGUCAUAUAGGAGACUAUAUGGAGGGCUAUCGAGCUG


>AE015829.1/4454-4280

AGGAACAGAAGAGGAGCGUUAACUAGGUAGUCAAUCAGAGGAGCACAAACUCCAGCGAUGAUUGAUGAGGGAGAUUAGCGCCGAGGCAUAGAUGUGGUUGCUGCAUGUUUAUGUCGGUCGCUUAGGCUGAAUCCUAACGAUUGUCACCUGUAAUUGGUGGAGAGCUUCUGGUGAC


>M93419.1/332-511

AGUGAAGAUAGAGGUGCGAACUUCAUCAGUAAAAGCUUGGAGAAGAAUGAGCUUCAAUGAAAAGCUUUGAAAGGGAACGUUCGCCGAAGUGAAGAAAAACUCAUUUUUUUCUUUGCUGGUCCUGCAUUUAAGAGAUGCCGGAUUGUCAAGGCGGUGCCGCCUUGGAGAGCUAUCUCACUG


>AE006448.1/6071-6253

CACAUCGAUAGAGGUCGCAACUGAUAUGAAUCUACGCCGAGUUGGAGCACAACAAAGACGCGUAUUUAGAGGAGGAGAGGUUGCCGAAAGAAUUUUGUUGCUCAGCAAGGUUCUUGGGCUAGUGAGAAAAACUCACUAGACUGUCGCAAAUGGUUAAUAACCAUGCGGAGGGCUAUUCGUUCA


>AE017028.1/200117-200298

CUCAAAGGUAGAGGCCGCGAUAGGAAAGAGUAAGCUAUGGGAGAUUUAAUGGAAUCUGUGAUCAUAGGUUGAAAGGGACUAUUGCCGAAAUAUAAGAAUAACCAUCUUAUUCAUAUAUUGGGACUGCAUUGAAUAAAUGUAGUACUGUCAUAAGAUUUAUUUUAUGGAGAGCUAUUUGGAGA


lysine_9.set

>AE006126.1/222-48

UACUUGUGUAGAGGAGCGAUCACUAUAAGUAUUUUUUCUGAGUGGAUAACGAAGAGGAAAAAGGAAAGGAGUGACCGCCGAAAUCAAUUGAAAGUCAUUUUGAUUGGUUGGUGGCGUAUUCGAAAGGAACGUCAUUGUCAUAGUCUUUUUUAAACUAUGGAGCGCUACUGGUUGG


>AP001513.1/19957-19775

AGUGAGGAUAGAGGUGCAAAAACCAAGAGUACACAAUUGGAGGAGAAUGAGAUCCGUUGAGAAUUGUGGAAAGGGGAAUUUGCCGAAGCUGGAAGAAUCUCAUGUUCUGAAGGCUGGUUCUGUAUUAAAUAAAUACAGAACUGUCAUAUAGCGGAUGUUGCUAUAUGGAGGGCUAUCUCACGC


>AL935254.1/261916-262097

AUCGAAAGAAGAGGAUGCGGUUAACAAUAGUAGCCGGCUGGAAGUGGGUCACCACUUAUGAAGGUCAGUGAACGGGGCAACCGCCGAAAUCGAUGGAUCAGUGACCGAUUCAUCCGUUGGGCCUUGGUUGAAUAAAUCAUGGACUGUCGCAGCUAGAAUAGUUGCGGGGCGCUAUCGACGAU


>AE017269.1/77627-77808

CUCAAAGGUAGAGGCCGCGAUAGGAAAGAGUAAGCUAUGGGAGAUUUAAUGGGAUCUGUGAUCAUAGGUUGAAAGGGACUAUUGCCGAAAUAUAAGAAUAACCAUCUUAUUCAUAUAUUGGGACUGCAUUGAAUAAAUGUAGUACUGUCAUAAGAUUUAUUUUAUGGAGAGCUAUUUGGAGA


>Z99121.2/6040-5861

CAGUGAGGUAGAGGUUGCGCGGAUGAUGAGUCACACAUGCUAGGCUGACAGGGGCUGUUAAACAUGUGUAAAAGGCAUCAGCGCCGAAGUGUGGAGAAAGCCGAUCCUUCUCUAUGCUGGGACUGUAUCUGAAUAAGUGCAGGACUGCCGCGUGCUUUUUCGCGGAGGGCUAUCCGGAGA


lysine_10.set

>AE017154.1/86844-87014

ACAAAUUGUAGAGGUGCAAAUCCGAUAAGUAUUUCUUCUGAGUGGAAAGCGAUGAAGGGGAAGGAAAGGCGUAUUUGCCGAAAUCAAUUAAGCGUCAUCUUAGUUGGUUGGGGUCGUUGCCGAAAGGGACGACACUGUCGUAAUUCAAUAUUACGGAGUGCUACUAUUAGG


>AE017029.1/246029-245843

ACGUGAGAUAGAGGUUGCGAUACUUAUGAGUAUUCUAAUGGAGACACAGAGAGGUCCAUGAAAUUAGAUGAAAGGAAGUAUUGCCGAAAUCGAUAUAUUUCUCUGUAUGUAUCGAUUGGGGCUGUUUUCGAAUAGAAACAGAACUGUCAUAUGUACAGACAUGUACGUAUGAAGAGCUAUCUACAAA


>AE016770.1/235405-235209

CAGGCCAGAAGAGGCGCGUUGCCCAAGUAACGGUGUUGGAGGAGCCAGUCCUGUGAUAACACCUGAGGGGGUGCAUCGCCGAGGUGAUUGAACGGCUGGCCACGUUCAUCAUCGGCUACAGGGGCUAAAUCCCCUGGGUUGUCACCAGAAGCGUUCGCAGUCGGGCGUUUCGCAAGUGGUGGAGCACUUCUGGGUGA


>AE015937.1/285886-286061

UAGAAAGGUAGAGGCGCGGUAUUUAAUAGUAUCUGUACAGAUAAAAGCAAGAUGAUGUACAGUGAAAGGAAAUAUCGCCGAAGCAUGCAGUUAAAGCUUUGAUACUGUAUGACUGGUCUUAUUUAAAAUAUGAAUAAGAUUGUCACAAAAUGAAUUUGUGGAGAGCUAUCAUUCAA


>AE017274.1/20257-20449

CGAUGAGGUAGAGGUUGCGACUUUUAAUAGUAAAACGGACGAGACACAGAGAAUGUCUUAGACUCCGUUUGAAAGGAAAAGUUGCCGAAGUUUAUAUUUCUUCUCUGGAAAUAUGAGCUGGGGCUGUCUCCGAAAGGAACAGAACUGUCACGUUUACAAAAUUACCGUGUAAACGUGGGGUGCUAUCUUAACG


purine_1.set

>AL596165.1/154156-154057

AAUCGUCUACAAUAAUAAAGUCGUAUAAGUUCGGUAAUAUGGACCGUUCGUUUCUACCAGGCAACCGUAAAAUGCCAGGCUACGAGCUAUUGUAAAAUUU


>AP003193.2/214121-214023

AAAACGGAAUAUAAACAAACUCGUAUAAGCUUUGAAUAAGGCAAGGCGUUUCUACCGGAAACCUUAAAUUUCCGUCUAUGAGUGAAUUUGAUAUACUAU


>AE015944.1/141656-141558

CUCUAUAAUAAAUUAUUGACUCAUAUAUCCCCUUAAUAAGGUAGGGAGUAUCUACCAGAAGCCUUAAACUUCUGACUAUGAGUGAAUAAAGCAUUGUCA


>AP001512.1/93773-93674

UUUACAUUAAAAAAAGCACUCGUAUAAUCGCGGGAAUAGGGCCCGCAAGUUUCUACCAGGCUGCCGUAAACAGCCUGACUACGAGUGAUACUUUGACAUA


>AE016809.1/202496-202595

ACUUUCGGCGAUCAACGCUUCAUAUAAUCCUAAUGAUAUGGUUUGGGAGUUUCUACCAAGAGCCUUAAACUCUUGAUUAUGAAGUCUGUCGCUUUAUCCG


purine_2.set

>AP003194.2/163700-163601

UAAAAAAAUAAAUUUUGCUUCGUAUAACUCUAAUGAUAUGGAUUAGAGGUCUCUACCAAGAACCGAGAAUUCUUGAUUACGAAGAAAGCUUAUUUGCUUU


>AE007768.1/1788-1690

AAUCGUUAAUAUAGUUUAACUCAUAUAUUUCCUGAAUAUGGCAGGAUGUUUCUACAAGGAACCUUAAAUUUCUUACUAUGAGUGAUUUGUUUGUAUGCA


>AF270087.1/2580-2679

AAAAUAAUUUAUAUGACUCAUAUAAUCUAGAGAAUAUGGCUUUAGAAGUUUCUACCGUGUCGCCAUAAACGACACGACUAUGAGUAACAAUCCAAUACAU


>AP004595.1/186669-186768

GACAAUUGAAAAUGAACCUCAUAUAAAUUUGAGAAUAUGGCUCAGAAGUUUCUACCCAGCACCGUAAAUGGCUGGACUAUGAGGGAAGAUGGAUCAUUUC


>AE014241.1/16113-16017

CAAUUAAAUAUAUGAUUUACUUAUUUAUGCUGAGGAUUGGCUUAGCGUCUCUACAAGACACCGUAAUGUCUAACAAUAAGUAAGCUAAUAAAUAGCU


purine_3.set

>Z99107.2/14363-14264

AAUUAAAUAGCUAUUAUCACUUGUAUAACCUCAAUAAUAUGGUUUGAGGGUGUCUACCAGGAACCGUAAAAUCCUGAUUACAAAAUUUGUUUAUGACAUU


>U51115.1/15592-15691

GAAAUCAAAACACGACCUCAUAUAAUCUUGGGAAUAUGGCCCAUAAGUUUCUACCCGGCAACCGUAAAUUGCCGGACUAUGCAGGGAAGUGAUCGAUAAA


>AP001509.1/79478-79577

UCUUUAUAUAAAGUACCUCAUAUAAUCUUGGGAAUAUGGCCCAAAAGUUUCUACCUGCUGACCGUAAAUCGGCGGACUAUGGGGAAAGAUUUUGGAUCUU


>AP004596.1/203844-203943

AACCUUAUAUAUAGUUUUUUCAUAUAAUCGCGGGGAUAUGGCCUGCAAGUUUCUACCGGUUUACCGUAAAUGAACCGACUAUGGAAAAGCGGAAAAUUCG


>AP003186.2/121422-121520

UGUACUUAUAUAAGUAUAUCGUAUAUGCUCGACGAUAUGGGUUGAGUGUUUCUACUAGGAGGCCGUAAACAUCCUAACUACGAAUAUAUAGGUGAUUUC


purine_4.set

>AE010606.1/4680-4581

UAAAUAAUUUUAAUAAAAAUUCGUAUAAGCCUAAUAUAUGGAAGGGUGUCCCUACGGUUAACCAUAAAUUAACCAGCUACGAAAAAUGUUUUACUGUGUU


>AL591981.1/205922-205823

AUAACUUAAAACCGAAAUACUUGUAUAAUAGUUGCGAUUGGGCGACGAGUUUCUACCUGGUUACCGUAAAUAACCGGACUAUGAGUAGUUUGUAUAAAGA


>AL596170.1/223345-223246

AUAACUUAAAACCGAAAUACUUAUAUAAUAGUUGCGAUUGGGCGACGAGUUUCUACCUGGUUACCGUAAAUAACCGGACUAUGAGUAGUUUGUAUAAAGA


>AE007775.1/3558-3459

GAAAAGUAAUAACAUAUUACCCGUAUAUGCUUAGAAAUAUGGUCUAAGCGUCUCUACCGGACUGCCGUAAAUUGUCUGACUAUGGGUGUUUAUAAGUAUU


>AP003186.2/211688-211589

UAAGUGUAUUAAAUUUUAACUCGUAUAUAAUCGGUAAUAUGGUCCGAAAGUUUCUACCUGCUAACCGUAAAAUAGCAGACUACGAGGAGUUGUACUAUAA


purine_5.set

>AE014152.1/30424-30520

UGAAUUCAAUAAUGACAUACUUAUUUAUGCUGUGAAUUGGCGCAGCGUCUCUACAAGACACCUUAAUGUCUAACAAUAAGUAAGCUUUUAGGCUUGC


>AB008757.1/115-16

AAUGAAUCACGCUGACUCACUCAUAUAAUCGCAAGAAUACGGCUUGCGAGUCUCUACCAGCCGACCGUAAAUCGGCUGACUAUGAGUGGCAAUGUCAGGA


>AP004595.1/169586-169685

UGAUGUAAUUGAAUAGAAAUGCGUAUAAUUAAGGGGAUAUGGCCCACAGUUUCUACCAGACCACCGUAAAUGGUUUGACUACGCAGUAAUUAUAUUUGUA


>AE007602.1/8615-8714

UAUAUAAAAAACUAAAUUUCUCGUAUACACCGGUAAUAUGGUCCGGAAGUUUCUACCUGCUGCCAUAAAUAGCAGACUACGGGGUGUUAUUGAUAAUAUA


>Z99123.2/194904-195003

CUUAGAAAAAGACAUUCUUGUAUAUGAUCAGUAAUAUGGUCUGAUUGUUUCUACCUAGUAACCGUAAAAAACUAGACUACAAGAAAGUUUGAAUAAAUUU


purine_6.set

>AP004595.1/160373-160472

CAAUUUUUAUCCAAUGCCUUUCGUAUAUCCUCGAUAAUAUGGUUCGAAAGUAUCUACCGGGUCACCGUAAAUGAUCUGACUAUGAAGGCAGAAGCAGGUU


>AL591975.1/251119-251020

AAUCCGCUACAAUAAUAUAGUCGUAUAAGUUCGGUAAUAUGGACCGUUCGUUUCUACCAGGCAACCGUAAAAUGCCAGGCUACGAGCUAUUGUAAAAUUU


>AP001509.1/51442-51541

ACAUGUAGAUAUCAUCCCUUUCGUAUAUACUUGGAGAUAAGGUCCAGGAGUUUCUACCAGAUCACCGUAAAUGAUCUGACUAUGAAGGUGGAAUGGCUCG


>AP001509.1/53310-53409

AUAAAUCGAAAACAUCAUUUCGUAUAAUGGCAGGAAUAGGGCCUGCGAGUUUCUACCAAGCUACCGUAAAUAGCUUGACUACGAAAAUAAUGGGUUUUUU


>Z99107.2/82145-82244

AGAAAUCAAAUAAGAUGAAUUCGUAUAAUCGCGGGAAUAUGGCUCGCAAGUCUCUACCAAGCUACCGUAAAUGGCUUGACUACGUAAACAUUUCUUUCGU


purine_7.set

>AE006347.1/1212-1310

UAGUCUAUAAUAGAACAAUCUUAUUUAUACCUAGGAUAUGGCUGGGCGUUUCUACCUCGUACCGUAAAUGCGAGACAAUAAGGAAAUUCGAUUUUUUAG


>AP001509.1/209873-209971

UUAAUCGAGCUCAACACUCUUCGUAUAUCCUCUCAAUAUGGGAUGAGGGUCUCUACAGGUACCGUAAAUACCUAGCUACGAAAAGAAUGCAGUUAAUGU


>AP003130.2/132799-132898

UAAAUAAUUUACAUAAACUCAUAUAAUCUAAAGAAUAUGGCUUUAGAAGUUUCUACCAUGUUGCCUUGAACGACAUGACUAUGAGUAACAACACAAUACU


>X83878.1/168-267

UUACAAUAUAAUAGGAACACUCAUAUAAUCGCGUGGAUAUGGCACGCAAGUUUCUACCGGGCACCGUAAAUGUCCGACUAUGGGUGAGCAAUGGAACCGC


>AE007476.1/6452-6548

AAAAUUGAAUAUCGUUUUACUUGUUUAUGUCGUGAAUUGGCACGACGUUUCUACAAGGUGCCGGAACACCUAACAAUAAGUAAGUCAGCAGUGAGAU


sam_1.set

>AL596170.1/192-86

CUCUUAUUAUGAGUGGUAGAGGGACUGGCCCGUUGAAACCCAGCAACCUUUCAAUUCGUUGAAAAGGUGCUAAAUCCUGCGAAGUGUGAUGCUUCGAGAGAUAAGAG


>Z99111.2/15242-15342

UUCUUAUCAAGAGCAGGCAGAGGGACGAGCCCGAUGAAGCCCGGCAACCGACUUAUAAAGCACGGUGCUAAUUCUUGCAGCUAGCGGCUGAGAGAUAAGAU


>AP004596.1/197999-197893

UUCUUAUCCAGAGAGGUGGAGGGACUGGCCCAAGGAAGCCUCGGCAACAGACUUAUUUGAUUAAGUACUGUGCCAAUUCCAGUAGCGUAAUUGCUAGAAGAUGAGAA


>AL939119.1/177986-178133

CGCUCAUCCAGAGGGGCAGAGGGAUACGGCCCGAUGAAGCCCCGGCAACCCUCCAGUCGGUUCUUGUCACACGGACGUGGCGAGGCUCCCGGCUAGGGAAGGUGCCAAAUCCGUCUCACGGCGAGAUGCGUCGUGAGGAAGAUGAGGA


>AE007691.1/7901-8001

UUCUUAUCAAGAAGGUGGAGGGACUGGCCCUAUGAAGCCUGACAACCGGCAAAUGUACGGUGUUAAUUCCUGCAAAACUUAUUUGUUUUGAAAGAUAAGAA


sam_2.set

>AE015937.1/3369-3474

CUCUUAUCGAGAGAGGUGGAGGGAAAGGGCCCUAUGAAACCCGGCAACCAAUAUUUUUAGAAGUAUUAAGGUGCCAAUUCCUGCAGAAAGUUCUGCAAGAUAAGAG


>U52812.1/691-829

CUCUUAUCCCGAGCUGGCGGAGGGACAGGCCCUAUGAAGCCCAGCAACCGGUUUCUCUGUUAUUUAUUAUGUUCAAUUGAGUGAGACAACCAAGGUGCUAACCUGUUGCAAGGUUGUAUGAUUCCUUGAGCGAUAAGAG


>AP001511.1/149016-149129

GACUUAUCGAGAGAGGCAGAGGGACUGACCCGAUGAUGCCCGGCAACCCGUUUGUUAGCCAAGCAAACGAAGGUGCUAAUUUCAGCAGAAUGAUUUCAUUCUGGAAGAUAAGCG


>AE016744.1/15971-16071

ACCUUAUUUUGAGAAGCAGAGGGAUUUGGCCCGUAGAAGCUUCAGCAACCGACUUUAAAUAGCACGGUGCUAAUACCAACGAGCAACUCGAAUGAUAAGUA


>AP004601.1/38307-38208

CUCUUAUCUAGAGCGGUGGAGGGACUGGCCCUUUGAAACCGCGGCAACCUUCAUAAUUAAAUGAAAGGUGCCAAUUCCUGCAGAAAAUGAAAGAUGAGAG


sam_3.set

>Z99120.2/150201-150095

CUCUUAUCAAGAGAGGUGGAGGGAAGUGCCCUAUGAAGCCCGGCAACCAUCAACACUGUUGAAAUGGUGCCAAUUCACACGAAGCGUUCAGCUUUGAAAGAUGAGAG


>AJ002571.1/38016-37861

CUCUUAUCGAGAGUUGGGCGAGGGAUUGGCCUUUUGACCCCAACAGCAACCGACCGUAAUACCAUUGUGAAAUGGGGCGCACUGCUUUUCGCGCCGAGACUGAUGUCUCAUAAGGCACGGUGCUAAUUCCAUCAGAUUGUGUCUGAGAGAUGAGAG


>AE016745.1/287368-287470

CUCUUAUCGAGAGAGGUGGAGGGAUGUGCCCUAAGAAGCCCGGCAACCGUCUAAAAUAGAAAUGGUGCCAAUUCACAUAAAGUAUAACUUUAGAAGAUGAGAG


>AL591974.1/109385-109266

CUCUUAUCGAGAGCGGCAGAGGGACUGGCCCGAUGAAGCCCGGCAACCUAACUUUAUUUAAGCAUAAAGUGAAGGUGCUAAUUCCAGCAAAAUGGUGUAUUCCGUUUUGGUAGAUAAGAG


>AP004829.1/296359-296264

CACUUAUCUAGAGAGGUGGAGGGACUGGCCCUAUGAAGCCUCGGCAACAUCUCGAAUGUGCCAAUUCCAGUAACCGUAAUGGUUUGAAGAUAAGCA


sam_4.set

>AF269983.1/571-671

ACCUUAUUUUGAGAAGCUGAGGGAUUUGGCCCAUAGAAGCUUCAGCAACCGACUUUAAAUAGCACGGUGCUAAUACCAACGAGCAACUCGAAUGAUAAGUA


>Z99123.2/187154-187260

ACCUUAUCAAGAGAGGUGGAGGGACUGGCCCUAUGAUACCCGGCAACCGCUGUUUCAAACAGAAUGGUGCUAAAUCCUUAAGAACAUUGCGUUCUUGCAGAUGAGGC


>AP004824.1/261550-261653

CUCUUAUCGAGAGUGGUGGAGGGAUGUGCCCUACGAAGCCCGGCAACCGUCUUAUAUAGAAAUGGUGCCAAUUCACAUAAAGUUUUAACUUUUGAAGAUGAGAG


>AP004597.1/118941-119041

UACUUAUCAAGAGAGGUGGAGGGACUGGCCCGCUGAAACCUCAGCAACAGAACGCAUCUGUCUGUGCUAAAUCCUGCAAGCAAUAGCUUGAAAGAUAAGUU


>AP004603.1/200738-200630

AUCUUAUCCUGAGAGGUGGAGGGAAAUGGCCCAAAGAAGCCUCGGCAACAGGUUCUAGCUUGAAUACUGUGCCAAAUCCAUCAAGUAUUCUAUGCUUGGUAGAUAAGAG


sam_5.set

>AP004600.1/266413-266303

CUCUUAUUCAGAGUUGGUGGAGGGACAGACCCGAUGAAGCCCAGCAACCAUCACUACUGGUGAAAAGGUGCUAAUCUGAUGCAAGGAUAAUAGUUCCUUGAACAAUAAGAG


>AP004603.1/162173-162282

CUCUUAUCAAGAGUGGUGGAGGGAAUAGGCCCUGCGAAGCCCGGCAACCUGUAGCAAUUGCUAUUGAAAGGUGCUAAAUCCUACAGACUUCAUCGUCUGGAAGAUAAGAG


>Z99109.2/169069-168952

UUCUUAUCAAGAGAAGCAGAGGGACUGGCCCGACGAAGCUUCAGCAACCGGUGUAAUGGCGAUCAGCCAUGACCAAGGUGCUAAAUCCAGCAAGCUCGAACAGCUUGGAAGAUAAGAA


>AE013162.1/3974-3865

CUCUUAUCAAGAGUGGUGGAGGGACUGGCCCGAUGAAACCCGGCAACCGGCACGUAAGUGCUUGGUGCCAAUUCCUGCAGGUUGGGGUUACCCAGCCUGAGAGAUGAGAG


>AP001518.1/137068-136956

CUCUUAUCCAGAGUUGGUGGAGGGACAGGCCCGAAGAAACCCCAGCAACCAACACCUGUUAAACAAAGGUGAAAAGGUGCUAACCUGCAAGGCGUUGCCUUGAAAGAUAAGAG


sam_6.set

>AP003193.2/260931-260768

AUCUUAUCAAGAGAGGUGGAGGGACUGGCCCUGUGAAACCCAGCAACCGGUAAUUCUUUGCGGUUAAAACAAUGCUGAUUUUAAAAUAAAAAAAUCAGUAGUAAUUUCCUAUGCAAAGAUUUAUAGCGGUGCUAAAUCCUGCGGUAGAAACUGAGAGAUAAGAA


>AP001512.1/200657-200766

UUCUUAUCCAGAGAGGUGGAGGGAACGGCCCGAAGAAACCUCAGCAACCAGCCACGAUCCUGUGGUCAGGUGCUAAUUCCUGCAAGCAUUAUUUGCUUGAGAGAUAAGAG


>AE007783.1/7014-6904

CUCUUAUCAAGAGAGGUGGAGGGAAAGGGCCCGUUGAAACCCGGCAACCGAUGUAUUAAUUUAAGUACAUAAUGGUGCCAAUUCCUGCAGAAUUAUUCUGCAAGAUAAGAG


>AE010547.1/5644-5538

AAACCAUCAAGAGAGAUUGAGGGACAGGCCCGUUGAGAUCUCAGCAACCUACGUAAAAUGUGUGGUGCUAAUUCCUGAUAGAUGGAAAAGAUUAUAAUACAUCUCUC


>AL591983.1/96176-96058

AUCUUAUCCAGAGUGGUGGAGGGAAAUGCCCUAUGAAGCCCAGCAACCUAAACAAUAAUUCAUUAUGUGUUUAAGGUGCUAAGUCAUGCAGAACAACUAAUUGUUCUGAAAGAUGAGAA


sam_7.set

>AL591973.1/137133-137235

UUCUUAUCAAGAGUGGUGGAGGGAAUCGGCCCAGUGAAACCCAGCAGCGGAGCGCAAGUUCUAUGCUAAUUCCGAUCAGAAGUAAUAUUCUGGCAGAUAAGUA


>AL591976.1/242770-242867

AACUUAUCAAGAAAGGUGGAGGGUUCUGGCCCCGUGAAGCCUUGGCAACCGGAUUUUUCACGGUGCCAAAUCCAGCAGGUAACACUGACAGAUAAGGC


>AP004602.1/9845-9739

UUCUUAUCAUGAGAGGCGGAGGGAAAUGGCCCAACGAAACCUCGGCAACAGGUUCUUAUUAGAAUACUGUGCCAAUUCCAUCAAGCAAAUUGCUUGAAAGAUAAGAG


>AE007554.1/96-198

UUCUUAUCAAGAGUGACGGAGGGAUAGGCCCUAUGAAGUCCGGCAACAUCCAAUUAUUUUGGAGAUGUGCUAAUUCCUACAGGUUUAUCCUGAGAGAUGAGAA


>Z99111.2/13049-12893

CUCUUAUCGAGAGUUGGGCGAGGGAUUUGGCCUUUUGACCCCAAAAGCAACCGACCGUAAUUCCAUUGUGAAAUGGGGCGCAUUUUUUUCGCGCCGAGACGCUGGUCUCUUAAGGCACGGUGCUAAUUCCAUUCAGAUCUGAUCUGAGAGAUAAGAG


sam_8.set

>AL596169.1/221462-221354

CUCUUAUCCAGAGCGGUAGAGGGACUGACCCUUUGAAGCCCAGCAACCUACACAUAUAAGUGAAAGGUGCUAAUCUGUUGCAGGAGUAAUAUCUCCUGAACGAUGAGAG


>AE012834.1/3852-3958

CUAUCAUCCAGAAAGGCGGAGGGACUGGCCCUGCGAAGCCUUGGCAACCUUCAUUCCACAUGAGCGGUGCCAAAUCCAUCCCGGAGGAAAUCCGGGAAAGAUGAUGU


>U36379.1/1-106

AUCCUGAGUGGUGGAGGGACAUGGACCCAAUGAAACCCAGCAACCUCUUUUUUAUAAAAGAAAGGUGCCAAACCGUUUGCAGACAAAUAGGUCUGAACGAUAAGAG


>Z99110.2/47875-47995

UUCUUAUCGUGAGAGGUGGAGGGACUGGCCCUUAGAAACCUCAGCAACCGGCUUGUUUUGCAUUUGCAAAGCGCCAAGGUGCUAAAUCCAGCAAGCGUUUUUUAUGCUUGGAAGAUAAGAA


>AF027868.1/5245-5154

UUUCUAUCCAGAGAGGUGGAGGGACUGGCCCUAUGAAACCUCGGCAACAUUAUUGUGCCAAUUCCAGCAAGCGCUAGCUUGAAAGAUAGGAA


sam_9.set

>AL596163.1/172398-172500

UUCUUAUCCAGAGUGGUGGAGGGAAUCGGCCCAGUGAAACCCGGCAGCGGAGCGCAAGUUCUAUGCUAAUUCCGAUCAGAAGUAAUAUUCUGGCAGAUAAGUA


>AE013020.1/702-811

CUCUUAUCAAGAGAGGUGGAGGGAAAGAGCCCGAUGAAACCCGGCAACCUGUCCUUUUAAGGAUAAGGUGCCAAUUCUCUCAGAAGAUUUUUUCUUCUGAAAGAUGAGGG


>AE007573.1/4052-3947

AUCUUAUCAAGAGUGGUGGAGGGACUGGCCCUUUGAAACCCGGCAACCAGUAUAUUUUUUAAUAUAUGUGGUGCUAAAUCCUGCAGCAAACGCUGAUAGAUGAGAA


>AE015940.1/248618-248510

AGCUUAUUAAGAGCGGUGGAGGGACUGGCCCUAUGAAGCCCGGCAACCUGUAUAUGUGUUUGCAUAUUAUAAGGUGCUAAAUCCUGCGGUGUAAACCGAGAGAUGAGGA


>AL596165.1/180914-180814

UUCUUAUCACGAAAGGUGGAGGGACUGGCCCUUUGAAGCCUUAGCAACCGGAAUUUAUUUUCACGGUGCUAAUUCCAGCAGUAUAUUCUGAAAGAUAAGUC


sam_10.set

>AP004828.1/56121-56010

CUCUUAUCCUGAGUGGUGGAGGGACAUGGACCCAAUGAAACCCAGCAACCUCUUUUUUUAUAAAAGAAAGGUGCCAAACCGUUUGCAGACAAAUAGGUCUGAACGAUAAGAG


>AF270301.1/145-36

CUCUUAUCCUGAGUGGUGGAGGGACAUGGACCCAAUGAAACCCAGCAACCUCUUUAUUUAAAGAAAGGUGCCAAACCGUUUGCAGACAAAUAUGGUCUGAACGAUAAGAG


>Z99119.2/114925-114787

CUCUUAUCCCGAGCUGGCGGAGGGACAGGCCCUAUGAAGCCCAGCAACCGGUUUCUCUGUUAUUUAUUAUGUUCAACUGAGUGAGACAACCAAGGUGCUAACCUGUUGCAAGGUUGUAUGAUUCCUUGAGCGAUAAGAG


>AJ000974.1/281-386

AACUUAUCAAGAGCGGCUGAGGGACUGGACCUAUGAAGCCCGGCAACCUGCAUAGUUUGUAAGGUGCUACUUCCAGCAAAAUGAAUUCCAUUUUGAAAGAUAAGGG


>AE010577.1/3358-3260

UAACCAUCCAGAGAAACGGAGGGACUGGCCCAAUGAUGUUUCAGCAACCUACUUAAAUGUGUGGUGCUAAUUCCAGAGAGAUGGAGAGGAAAAUUGAAA

trna_1.set

>AF008220.1/7169-7240

GGCCCGUUGGUCAAGCGGUUAAGACACCGCCCUUUCACGGCGGUAACACGGGUUCGAAUCCCGUACGGGUCA


>X54408.1/1-73

GCCCCCAUCGUCUAGAGGCCUAGGACACCUCCCUUUCACGGAGAAAACGCGGAUUCGAAUUCCGCUGGGGGUA


>X52392.1/2273-2345

CAAGGCGUAGCUAUAACUUCAAAGCAUUCAGCUUACACCUGAAAGAUACCCUCAACAGACAAGGUCGCCUUGA


>X03016.1/4539-4610

GUCCCGCUGGUGUAAUGGAUAGCAUACGAUCCUUCUAAGUUUGCGGUCCUGGUUCGAUCCCAGGGCGGGAUA


>AP000423.1/76-4

GCGGAUGUAGCCAAGUGGAUUAAGGCAGUGGAUUGUGAAUUCACCAUCGCGGGUUCAAUUCCCGUCGUUCGCC


trna_2.set

>X57046.1/341-271

GGCCGCUUAGCACAUGGCAGUGCACCACUCUCGUAAAGUGGGGGUCGCGAGUUCGAUUCUCGCAGUGGCCU


>J01390.1/6234-6306

GGGUUAGUAGUUUAAUAGGUAAAGCGCUUUUUUGUCAAGGAAGUUUAUGCCGGUUCAAGUCCGGCCUAACCCG


>M20952.1/1-71

GCGGGUAUAGUUUAGUGGUAAAACCUUAGCCUUCCAAGCUAACGAUGCGGGUUCGAUUCCCGCUACCCGCU


>X02167.1/179-251

GUUAUAUUAGCUCAAUUGGUAGAGCAUUCGUUUUGUAAUCGAAAGGUUUGGGGUUCAAAUCCCUAAUAUAACA


>M58320.1/108-194

GGAUGGAUGUCUGAGCGGUUGAAAGAGUCGGUCUUGAAAACCGAAGUAUUUCUAGGAAUACCGGGGGUUCGAAUCCCUCUCCAUCCG


trna_3.set

>X16887.1/483-416

CCUUAAAACUACAAAAAGCAGACAAUCUUGUAAAUUGUAAGAUAAAAGGUUUAAGUCCUUUUUAAGGU


>AF069749.1/1422-1494

UCCUCUGUAGUUCAGUCGGUAGAACGGCGGACUGUUAAUCCGUAUGUCACUGGUUCGAGUCCAGUCAGAGGAG


>M68929.1/172005-172075

GGCUAAGUAACAUAAGGGUAAUGUAUUGGAUUGCAAAUCCUAUAAAGAUGGUUCGAAUCCGUCCUUAGCCU


>X54421.1/14314-14385

GCAGAUAUAAGUCAAUUGGCAGACCUUCUGAUUUCCACUUAGAUUAUGUUCGUUCGAAUCGGACUAUCUGCA


>Z71311.1/286-214

GCUUCUAUGGCCAAGUUGGUAAGGCGCCACACUAGUAAUGUGGAGAUCAUCGGUUCAAAUCCGAUUGGAAGCA


trna_4.set

>X15901.1/15784-15867

GGGUCGAUGCCCGAGCGGUUAAUGGGGACGGACUGUAAAUUCGUUGACAAUAUGUCUACGCUGGUUCAAAUCCAGCUCGGCCCA


>X14848.1/1-67

GUUAAUGUAGCUUAUAAUAAAGCAAAGCACUGAAAAUGCUUAGAUGGAUUCAAAAAUCCCAUAAACA


>K02974.1/529-600

AGGAGAGUAGUUCAAUGGUAGAACGUCGGUCUCCAAAACCGAGCGUUGAGGGUUCGAUUCCUUUCUCUCCUG


>X70810.2/102843-102771

GGGGGUAUAGCUCAGUUGGUAGAGCGUCUGCCUUACAAGCAGAAUGUCAGCGGUUCGAAUCCGUUUGCCCUCA


>AF382013.1/10403-10467

UGGUAUAUAGUUUAAACAAAACGAAUGAUUUCGACUCAUUAAAUUAUGAUAAUCAUAUUUACCAA


trna_5.set

>AC008443.10/42590-42518

GCCCGGCUAGCUCAGUCGGUAGAGCAUGAGACUCUUAAUCUCAGGGUCGUGGGUUCGAGCCCCACGUUGGGCG


>AC009323.4/14362-14281

GUGGACGUGCCGGAGUGGUUAUCGGGAAUGACUAGAAAUCAUGGAGGCUUUGCCCGCGCACGUUUGAAUCUUGCCGUUUACG


>AB017063.1/58819-58900

GUGGACGUGCCGGAGUGGUUAUCGGGCAUGACUAGAAAUCAUGUGGGCUUUGCCCGCGCAGGUUCGAAUCCUGCCGUUCACG


>X99256.1/11558-11626

GUAAACAUAGUUUAAUCAAAACAUUAGAUUGUGAAUCUAACAAUAGAGGCUCGAAACCUCUUGCUUACC


>X12890.1/2055-2127

GGGGGUAUAGCUCAGUUGGUAGAGCGCUGCCUUUGCAAGGCAGAUGUCAGCGGUUCGAGUCCGCUUAUCUCCA


trna_6.set

>X52392.1/5172-5240

AGUAAGGUCAGCUAACUAAGCUAUCGGGCCCAUACCCCGAAAAUGAUGGUUUAACCCCUUCCCCUACUA


>AF070678.1/91-163

GGGGCCUUAGCUCAGCUGGGAGAGCGCCUGCUUUGCACGCAGGAGGUCAGCGGUUCGAUCCCGCUAGGCUCCA


>U37541.1/1383-1322

GGUCUUAUAGUCAAUAAUGAUAUCAAACUGCAAUUUUGAAGGAGUAAGUUUUACUAAGGCUU


>X80245.1/11535-11604

AGUUAAUUAGCUUAACAAAAGCAAAUGUUUUGAAAACAUAAGAAAAGAAGUUCAAUUCUUCUAUUAACUU


>AJ243756.1/1-71

GGCUAGGUAACAUAAUGGAAAUGUAUCGGACUGCAAAUCCUGGAAUGACGGUUCGACCCCGUCCUUGGCCU


trna_7.set

>X52392.1/16177-16108

CAGAGAGUAGUUUAUUUGAAAAUACCAGCUUUGGGAGCUGGAGAUGGAGGUUUGAGCCCUCCUUUUCUGA


>U67492.1/3149-3223

GCUCCGGUGGUGUAGUCCGGCCAAUCAUGCGGGCCUUUCGAGCCCGCGACCCGGGUUCAAAUCCCGGCCGGAGCA


>AL356957.27/121645-121572

GUCUCUGUGGCGCAAUGGGUUAGCGCGUUCGGCUGUUAACCGAAAGGUUGGUGGUUCGAGCCCAUCCAGGGACG


>X55026.1/20537-20608

AAGAAAUUAGCUCAACGGUAGAGCAACCGUUUUACACACGGAAGGCUAUGAGUUCGAAUCUCCUAUUUCUUA


>AF349769.2/1315-1395

CCCCGUGUGGCGAAAUGGUAGACGCGCUUGACUCAAAAUCAAGUAGUGAAGACUGUGCUGGUUCGAGUCCGGUCACGGGGA


trna_8.set

>J04815.1/1592-1523

GUGGUUCUAGUUUAGUGAAAAACGUUUGCUUUGCAAGCAGAAAUCCUAAGUUAAAUUCUUAGGAACUACA


>J00642.1/462-533

GCCGUGAUCGUAUAGGGGUUAGUACUCUGCGUUGUGGCCGCAGCAACCUCGGUUCGAAUCCGAGUCACGGCA


>K01553.1/1-73

GCGGAUUUAGCUCAGUUGGGAGAGCGCCAGACUGAAGAUCUGGAGGUCCUGUGUUCGAUCCACAGAAUUCGCA


>U39708.1/2300-2229

UGGGAUGUAGCCAAGCGGUAAGGCAAUAGACUUUGACUCUAUCAUGCGAUGGUUCGAUCCCAUCCAUCCCAG


>M25321.1/478-410

CAGGAGAUAGUUUAUUAAAAAUAGUAGCUUUGGGAGUUGUAGAUGCAAGUUUAAUUCUUGUUUUCCUGA


trna_9.set

>X17318.1/109-39

GGCGGCAUGGCCAAGUGGUAAGGCAGGGGACUGCAAAUCCUUUACCCCCAGUUCAAAUCUGGGUGCCGCCU


>X60981.1/3182-3253

UCCGCAGUAGCUCAGUGGUAGAGCAAUCGGCUGUUAACCGAUUGGUCGCAGGUUCGAAUCCUGCCUGCGGAG


>X03715.1/481-553

GGGCCCGUAGCUCAGCUGGGAGAGCACCUGCCUUGCACGCAGGGGGUCGACGGUUCGAUCCCGUUCGGGUCCA


>AE008996.1/2003-1920

GCCCAGAUGGCGGAAUUGGUAGACGCGCCAGCUUCAGGUGCUGGUACUCGAAAGGGUGUGGAGGUUCGAGUCCUCUUCUGGGCA


>AF234285.1/261-333

GGGGCUAUAGCUCAGCUGGGAGAGCGCCUGCUUUGCACGCAGGAGGUCUGCGGUUCGAUCCCGCAUAGCUCCA


trna_10.set

>AF008220.1/6443-6516

CGCGGGGUGGAGCAGUUCGGUAGCUCGUCGGGCUCAUAACCCGAAGGUCGCAGGUUCAAAUCCUGCCCCCGCAA


>M21542.1/51-134

GUCAGGAUGGCCGAGUGGUCUAAGGCGCCAGACUCAAGUUCUGGUCUUCGAGAGAGGGCGUGGGUUCAAAUCCCACUUCUGACA


>L36895.1/3467-3537

AAGGAUAUAGUUUAAUGGUAAAACAGUUGAUUUCAAAUCAAUCAUUAGGAGUUCGAAUCUCUUUAUCCUUG


>M10217.1/7154-7086

AAGGCUUUACGUUAAUUAAAGUGUUUGAGUUGCAUUCAAUUGAUGUUGGAUAAAAUCCUGCAAGCCUUA


>V00160.1/1137-1054

GCAGGCAUGGCGGAAUUUGGUAGACGCGCAGGAUUUAGGUUCCUGUGUCUUUAUGAUGUGAGAGUUCGAGUCUCUCUGCCUGUA

tymo_1.set

>M58310.1/2-84

UUAGUUGCCAGUGCGACACCCGUUCCCACACAACGGGCAUGGGUGCAACUCCCCCGUCCCACUCUGGACGGUCACCAGGACCA


>M24802.1/87-163

UUAGCUCGCCAGUUAGCGAGGUCUGUCCCCACACGACAGAUAAUCGGGUGCAACUCCCGCCCCUUCUCCGAGGGUCA


>J04375.1/6130-6211

AAAUAUGACCGGUGUCAUAGCCUCUAGCACACAGAGGUCGCGUGGGUUCAACUCCCCCCCUUUUCCGAGGGUAUCGGAAACC


>M58313.1/1-81

AAUGAAGGCAGUCCUUCUCCCUUUAGCACACAAAGGUCAAUGGGUGCGACUCCCCCCCUUUUCCGAGGGUCAUCGGAAACC


>AF035636.1/614-699

UCAGCUCGCCAGUUAGCGAGGCCUGUUCCCACACAACAGGUAAUCGGGUGCAACUCCCGCCCCUACUCCGAGGGUCAUCGGAACCA


tymo_2.set

>AF035200.1/578-659

UCAGUCGCCAGUGCGAGGCCCAUUCUCUCUCAAUGGGUAUUGGGUGCAACCCCCCCGUCCAUCUCGAACGUCAUCGAGACCA


>M58311.1/2-83

UUCUCUCGAGUGCGAGGCCCAUUCACACACAAUGGGUAUUGGGUGCAACCCCCCCGUCCAUCUCGAACGGUCAUCGAGACCA


>AF035201.1/605-688

CCAGGUCGCCAGUGCGACACCCGUUCCCACACAACGGGCACUGGGGUGCAACUCCCCCGUCUAUCCUGGACGUCACCAGGACCA


>M58314.1/2-79

GAACUACAGUUCCGCUCCUCUAGCACACAGAGGUCAAUUGGGUGCGACCCCCCCCUCUCCCGUGGGUCAACGGGAACC


>M54918.1/75-159

UUAGCUCGCCAGUUAGCGAGGUCUGUCCCCACAGGACAGAUAAUCGGGUGCAACUCCCGCCCCUCUUCCGAGGGUCAUCGGAACC


tymo_3.set

>AF035198.1/571-654

UCAGGUCGCCAGUGCGACACCCGUUCCCACACAACGGGCAUUGGGGUGCAACUCCCCCGUCUAUCCUGAACGUCAUCAGGACCA


>AJ277556.1/2880-2963

GAAGAGCGGCCAGUUGCUGCUGCGAUCAAGACACGAUCGUUCAAAAGGGUGCAACUCCCCCCCCCUUGGAGGGUAUCCAAGACC


>Z66493.2/2920-3005

GGAUGAGACGAGUUAGUCUCGACCAUUUUCACACAAUGGUUCUGAGGGGUGCAACUCCCCCCCUUAACUAGAGGGAAAUCUAGCCC


>Y16104.1/6590-6672

UAAUUGAGGACAGUUCCUCUCCCUCUAGCACACAGAGGUCAAACUGGGUGCAACUCCCCCCCCUUCCGUGGGUAACGGAAACC


>U91413.1/613-696

UUAGCUCGCCAGUGCGAGGCCUCUUCCUACACAAGAGGUAUUGGGGUGCGACUCCCCCGUCUAUCCUGAACGUCAUCAGGACCA


tymo_4.set

>AF035202.1/598-681

GUAGUCGGCCAGUGCCGAGGCCCUUCACACACAAGGGUUAAUGGGGUGCAACUCCCCCGCCCAUCUCGAGCGUCAUCGAGACCA


>M24797.1/93-169

UUAGCUCGCCAGUUAGCGAAGUCUGUCCCCACACGACAGAUAAUCGGGUGCAACUCCCGCCCCUUUUCCGAGGGUCA


>X54354.1/598-681

UUAGCUCGCCAGUGCGAGGCUCGUUCCCACACAACAAGUAAUGGUGGUGCAACUCCCCCGUCCUCCCGAACGUCAUCGGGACCA


>U88847.1/591-676

UUAGCUCGCCAGUUAGCGAGGUCUGUCCCCACACGACAGAUAAUCGGGUGCAACUCCCGCCCCUUUUCCGAGGGUCAUCGGAACCA


>AF035633.1/1296-1379

UAAUUGAGUCCAGUGACUCUCCCUCUAGCACACAGAGGUCAAACCGGGUGCAACCCCCCCUCCCCCCGUAGGUUAACGGGACCA


tymo_5.set

>D00637.1/6279-6362

UCAGGUCGCCAGUGCGACACCCGUUCCCACACAACGGGCAUUGGGGUGCAACUCCCCCGUCCAUCCUGGACGUCACCAGGACCA


>M24799.1/120-196

UCAGCUCGCCAGUUAGCGAGGUCUGUCCCCACACGACAGAUAAUCGGGUGCAACUCCCGCCCCUUUUCCGAGGGUCA


>J04374.1/6247-6330

UAAUUGCGGACAGUUCCGCUCCCUCUAGCACACAGAGGUCCAUUUGGGUGCGACUCCCCCCCCUCCCGUGGGUCAACGGGAACC


>AF035199.1/569-652

CCAGGUCGCCAGUGCGACACCCGUUCCCACACAACGGGCAUUGGGGUGCAACUCCCCCGUCUAUCCUGGACGUCACCAGGACCA


>M15284.1/14-96

YAAUGAAGGCAGUCCUUCUCCCUUUAGCACACAAAGGUCAAAUGGGUGCGACUCCCCCCCUUUUCCGAGGGUCAUCGGAAACC
