# Supplementary material for: RNAspa: a shortest path approach for comparative prediction of the secondary structure of ncRNA molecules
Source: BMC Bioinformatics. 2007 Oct 1;8:366. doi: 10.1186/1471-2105-8-366 (PMC2147038; doi:10.1186/1471-2105-8-366)
Supplement: Additional file 3 — Sequences and structures. The eight families and the rRNA SSUs family with their Rfam annotated structure. [file 1471-2105-8-366-S3.txt]

//This file contains the eight Rfam families and the rRNA SSUs family with their annotated
// structure. Each family begins with the name of the family with a '.seq_struct' suffix followed 
// by a new line. Then all the sequences belonging to the family follow in FASTA format. Each 
// sequence is followed by a new line and its structural annotation in bracket notation. 

SSU.seq_struct
>gi|5713|emb|X59604.1| B.bigemina gene A small subunit rRNA
UGAAUAGCAACCUGGUUGAUCCUGCCAGUAGUCAUAUGCUUGUCUUAAAGAUUAAGCCAUGCAUGUCUAAGUACAAGCUUUUUACGGUGAAACUGCGAAUGGCUCAUUACAACAGUUAUAGUUUCUUUGGAGUUCGUUUUCCAUGGAUAACCGUGCUAAUUGUAGGGCUAAUACAAGUUCGAGGCCUUUUGGCGGCGUUUAUUAGUUCGUUAACCACUUUUUCUGGUGAUUCAUAAUAAACUUGCGAAUCGCUUUUGCGAUGUUCCAUUCAAGUUUCUGCCCCAUCAGCUUGACGGUAGGGUAUUGGCCUACCGAGGCAGCAACGGGUAACGGGGAAUUAGGGUUCGAUUCCGGAGAGGGAGCCUGAGAAACGGCUACCACAUCUAAGGAAGGCAGCAGGCGCGCAAAUUACCCAAUCCUGACACAGGGAGGUAGUGACAAGAAAUAACAAUACAGGGCUUUCGUCUUGUAAUUGGAAUGAUGGUGAUGUACAACCUCACCAGAGUACCAAUUGGAGGGCAAGUCUGGUGCCAGCAGCCGCGGUAAUUCCAGCUCCAAUAGCGUAUAUUAAACUUGUUGCAGUUAAAAAGCUCGUAGUUGUAUUUCAGCCUCGCGUUUUUUCCCUUUUGUUGGGUCUUUUCGCUGGCUUUUUUUUUACUUUGAGAAAAUUAGAGUGUUUCAAGCAGACUUUUGUCUUGAAUACUUCAGCAUGGAAUAAUAGAGUAGGACCUUGGUUCUAUUUUGUUGGUUUUGAGCCUUGGUAAUGGUUAAUAGGAACGGUUGGGGGCAUUCGUAUUUAACUGUCAGAGGUGAAAUUCUUAGAUUUGUUAAAGACGAACCACUGCGAAAGCAUUUGCCAAGGACGUUUUCAUUAAUCAAGAACGAAAGUUAGGGGAUCGAAGACGAUCAGAUACCGUCGUAGUCCUAACCAUAAACUAUGCCGACUAGGGAUUGGAGGUCGUCAUUUUCCGACUCCUUCAGCACCUUGAGAGAAAUCAAAGUCUUUGGGUUCUGGGGGGAGUAUGGUCGCAAGUCUGAAACUUAAAGGAAUUGACGGAAGGGCACCACCAGGCGUGGAGCCUGCGGCUUAAUUUGACUCAACACGGGGAACCUCACCAGGUCCAGACAGAGUAAGGAUUGACAGAUUGAUAGCUCUUUCUUGAUUCUUUGGGUGGUGGUGCAUGGCCGUUCUUAGUUGGUGGAGUGAUUUGUCUGGUUAAUUCCGUUAACGAACGAGACCUUAACCUGCUAACUAGCUGCUUGGAUGUUGUCCUCGUUUGCUUCUUAGAGGGACUCCUGUGCUUCAAGCGUGGGGGAAGUUUAAGGCAAUAACAGGUCUGUGAUGCCCUUAGAUGUCCUGGGCUGCACGCGCGCUACACUGAUGCAUCCAUCGAGUUUGUCCUGUCCCGAAAGGGUUGGGUAAUCUUUAGUGUGCAUCGUGUCGGGGAUUGAUUUUUGCAAUUCUAAAUCAUGAACGAGGAAUGCCUAGUAUGCGCAAGUCAUCAGCUUGUGCAGAUUACGUCCCUGCCCUUUGUACACACCGCCCGUCGCUCCUACCGAUCGAGUGAUCCGGUGAAUUAUUCGGACCGUGGCUUUUCCGAUUCGUCGGUUUUGCCUAGGGAAGUUUUGUGAACCUUAUCACUUAAAGGAAGGAGAAGUCGUAACAAGGUUUCCGUAGGUGAACCUGCGGAAGGAUCAUUC
...........(((((.......))))).(((.(((((((.(((((((((.....(((.(((..((...(((....(((......)))...)))))......(((......((((..((..((....((((..........((((....(((((((.....))))))).....))))......(((....))).....((((((........((((.......))))......)))))).........((((....))))...))))...))))..))))(((..(.(((..((((((((.......))))))))))).....))))...((((((((....))))...))))))).((((((..........)))))).((((....))))...)))))).).....(.(((...(((((...))))).)))).)).))))))....(((((((((((....)))))))).)))......(((((((.......))))))).........((((((.......((((.....((....)).......)))))))))).))))))))))..........(((.....(.((((...(((.......((((..(((......(((.......)))......))).)))).............................................................................................................................(((((((((..(((((((((..((((((((...(((......)))......))))))))..))....(..((....)))))))))).))))).))))...)))...))))....((((((...((...((((.........))))...))))))))..........((((((.(((..((((((((.(((.......)))))))))))..)))...((....))...)))....))))))).(((......((((....))))....)))........(((((.(((((((..((..(((((((((((((((((....((((........))))........(((((((....(((((........((((((........))))))......)))))...((.((((..(((((((((...(((((((((....)))..((((......))))..)))))).....((((.(((.((((..((((.(((((((...)))))))..))))..)))))))..(((((((((.....))))))))).....))))....)))).)))...).))))))).....)))))))...)).))))))))))...(((((((.....(((.....((..((((....))))..))....)))....)))))))......(...((((((((........))))))))...).....))))).....((((((((.......))))))))......))...)))))))))).))..(.((.((.(.((((((((..(.((((((((((((..(((((((((((((((((((((((((....)))))))))))))))))))))))))..)))))))))))))..))))))))..).))..))..).((((((((((....))))))))))........

>gi|160642|gb|M19172.1|PFARGEA P.falciparum 18S ribosomal RNA in asexual parasites
AACCTGGTTGATCTTGCCAGTAGTCATATGCTTGTCTCAAAGATTAAGCCATGCAAGTGAAAGTATATATATATTTTATATGTAGAAACTGCGAACGGCTCATTAAAACAGTTATAGTCTACTTGACATTTTTATTATAAGGATAACTACGGAAAAGCTGTAGCTAATACTTGCTTTATTATCCTTGATTTTTATCTTTGGATAAGTATTTGTTAGGCCTTATAAGAAAAAAGTTATTAACTTAAGGAATTATAACAAAGAAGTAACACGTAATAAATTTATTTTATTTAGTGTGTATCAATCGAGTTTCTGACCTATCAGCTTTTGATGTTAGGGTATTGGCCTAACATGGCTATGACGGGTAACGGGGAATTAGAGTTCGATTCCGGAGAGGGAGCCTGAGAAATAGCTACCACATCTAAGGAAGGCAGCAGGCGCGTAAATTACCCAATTCTAAAGAAGAGAGGTAGTGACAAGAAATAACAATGCAAGGCCAATTTTTGGTTTTGTAATTGGAATGGTGGGAATTTAAAACCTTCCCAGAGTAACAATTGGAGGGCAAGTCTGGTGCCAGCAGCCGCGGTAATTCCAGCTCCAATAGCGTATATTAAAATTGTTGCAGTTAAAACGCTCGTAGTTGAATTTCAAAGAATCGATATTTTATTGTAACTATTCTAGGGGAACTATTTTAGCTTTTGGCTTTAATACGCTTCCTCTATTATTATGTTCTTTAAATAACAAAGATTCTTTTTAAAATCCCCACTTTTGCTTTTGCTTTTTTGGGGATTTTGTTACTTTGAGTAAATTAGAGTGTTCAAAGCAAACAGTTAAAGCATTTACTGTGTTTGAATACTATAGCATGGAATAACAAAATTGAACAAGCTAAAATTTTTTGTTCTTTTTTCTTATTTTGGCTTAGTTACGATTAATAGGAGTAGCTTGGGGACATTCGTATTCAGATGTCAGAGGTGAAATTCTTAGATTTTCTGGAGACGAACAACTGCGAAAGCATTTGTCTAAAATACTTCCATTAATCAAGAACGAAAGTTAAGGGAGTGAAGACGATCAGATACCGTCGTAATCTTAACCATAAACTATGCCGACTAGGTGTTGGATGAAAGTGTTAAAAATAAAAGTCATCTTTCGAGGTGACTTTTAGATTGCTTCCTTCAGTACCTTATGAGAAATCAAAGTCTTTGGGTTCTGGGGCGAGTATTCGCGCAAGCGAGAAAGTTAAAAGAATTGACGGAAGGGCACCACCAGGCGTGGAGCTTGCGGCTTAATTTGACTCAACACGGGGAAACTCACTAGTTTAAGACAAGAGTAGGATTGACAGATTAATAGCTCTTTCTTGATTTCTTGGATGGTGATGCATGGCCGTTTTTAGTTCGTGAATATGATTTGTCTGGTTAATTCCGATAACGAACGAGATCTTAACCTGCTAATTAGCGGCGAGTACACTATATTCTTATTTGAAATTGAACATAGGTAACTATACATTTATTCAGTAATCAAATTAGGATATTTTTATTAAAATATCCTTTTCCCTGTTCTACTAATAAATTGTTTTTTACTCTATTTCTCTCTTCTTTTAAGAATGTACTTGCTTGATTGAAAAGCTTCTTAGAGGAACATTGTGTGTCTAACACAAGGAAGTTTAAGGCAACAACAGGTCTGTGATGTCCTTAGATGAACTAGGCTGCACGCGTGCTACACTGATATATATAACGAGTTTTTAAAAATATGCTTATATTTGTATCTTTGATGCTTATATTTTGCATACTTTTCCTCCGCCGAAAGGCGTAGGTAATCTTTATCAATATATATCGTGATGGGGATAGATTATTGCAATTATTAATCTTGAACGAGGAATGCCTAGTAAGCATGATTCATCAGATTGTGCTGACTACGTCCCTGCCCTTTGTACACACCGCCCGTCGCTCCTACCGATTGAAAGATATGATGAATTGTTTGGACAAGAAAAATTGAATTATATTCTTTTTTTTCTGGAAAAACCGTAAATCCTATCTTTTAAAGGAAGGAGAAGTCGTAACAAGGTTTCCGTAGGTGAACCTGCGGAAGGATCATTA
...(((((.......))))).(((.(((((((.(((((((((.....(((.(((..((...(((....(((((.....)))))....)))))......(((......((((..((..((...((((...........((((....(((((((.....))))))).....)))).....((((((..(((....)))...))))))....((((((..((((.........(((((...))))))))).....))))))........(((..((((((.....))))))..)))....))))..))))..))))(((..(.(((....((((((((.......))))))))))).....))))...((((((((....))))...))))))).((((((..........)))))).((((....))))...)))))).).....(.(((...((((.....)))).)))).)).))))))....((((((((((((((...))))))))))).)))......(((((((.......))))))).........((((((.......((((.....((....)).......)))))))))).))))))))))..........(((.....(.((((...(((..................................................................................................................((((((((......((....))......))))))))..............................................................................................................................................(((((((.((..(((((((((..((((((((...(((......)))......))))))))..))....(..((....)))))))))).)))))).)))...)))...))))....((((((...((...((((.........))))...))))))))..........((((((.((((.(((((...(((((((((((......(((((((....)))))))))))))..)))))..))))).))))...((....))...)))....))))))).(((......((((....))))....)))........(((((.(((((((..((..(((((((((((((((((....((((........))))........(((((((....(((((........((((((........))))))......)))))...((.((((..(((((((((...(((((((((.....)))..((((......))))..)))))).....((((.(((.((((..(((.(((((......(((((((((...(((...(((..(((((((....((..(((((.((((..((....((((((((((....))))))))))......))...)))))))))...))...)))).))).)))....)))...))))))))).)))))...........)))..)))))))..((((((((.....)))))))).....))))....)))).)))...).))))))).....)))))))...)).))))))))))...(((((((.....(((..........(((((..((((..(((((...)))))..))))...))))).....((..((((....))))..))....))).......)))))))......(...((((((((........))))))))...).....))))).....((((((((.......))))))))......))...)))))))))).))..(.((.((.(.((((((((..(.((((((((((((..(((((((((((((((((((((((((...)))))))))))))))))))))))))..)))))))))))))..))))))))..).))..))..).((((((((((....))))))))))........

>gi|501039|gb|U07367.1|PVU07367 Plasmodium vivax El Salvador asexual blood stage small subunit rRNA gene
AACCTGGTTGATCTTGCCAGTAGTCATATGCTTGTCTCAAAGATTAAGCCATGCAAGTGAAAGTATATGCATATTTTATATGTAGAAACTGCGAACGGCTCATTAAAACAGTTATAATCTACTTGACATTTTTTCTATAAGGATAACTACGGAAAAGCTGTAGCTAATACTTGCCTTAGCACTCTTGATTCATTTCTTGAGTGTGTACTTGTTAAGCCTTTTAAGAAAAAAGTTATTAACTTAAGGAATTATAACAAAGAAGCGACACGTAATGGATCCGTCCATTTTTAGTGTGTATCAATCGAGTTTCTGACCTATCAGCTTTTGATGTTAGGGTATTGGCCTAACATGGCTATGACGGGTAACGGGGAATTAGAGTTCGATTCCGGAGAGGGAGCCTGAGAAATAGCTACCACATCTAAGGAAGGCAGCAGGCGCGTAAATTACCCAATTCTAAAGAAGAGAGGTAGTGACAAGAAATAACAATACAAGGCCAATCTGGCTTTGTAATTGGAATGATGGGAATTTAAAACCTTCCCAAAACTCAATTGGAGGGCAAGTCTGGTGCCAGCAGCCGCGGTAATTCCAGCTCCAATAGCGTATATTAAAATTGTTGCAGTTAAAACGCTCGTAGTTGAATTTCAAAGAATCGATATTTTAAGCAACGCTTCTAGCTTAATCCACATAACTGATACTTCGTATCGACTTTGTGCGCATTTTGCTATTATGTGTTCTTTTAATTAAAATGATTCTTTTTAAGGACTTTCTTTGCTTCGGCTTGGAAGTCCTTGTTACTTTGAGTAAATTAGAGTGTTCAAAGCAAACAGATATAGCATTGCGCGTTTGAATACTACAGCATGGAATAACAAATTGAACAAGTCAGAATTTTTGTTCTTTTTTCTTATTTTGGCTTAGTTACGATTAATAGGAGTAGCTTGGGGGCATTTGTATTCAGATGTCAGAGGTGAAATTCTTAGATTTTCTGGAGACAAACAACTGCGAAAGCATTTGCCTAAAATACTTCCATTAATCAAGAACGAAAGTTAAGGGAGTGAAGACGATCAGATACCGTCGTAATCTTAACCATAAACTATGCCGACTAGGCTTTGGATGAAAGATTTTAAAATAAGAATTTTCTCTTCGGAGTTTATTCTTAGATTGCTTCCTTCAGTGCCTTATGAGAAATCAAAGTCTTTGGGTTCTGGGGCGAGTATTCGCGCAAGCGAGAAAGTTAAAAGAATTGACGGAAGGGCACCACCAGGCGTGGAGCTTGCGGCTTAATTTGACTCAACACGGGAAAACTCACTAGTTTAAGACAAGAGTAGGATTGACAGATTAATAGCTCTTTCTTGATTTCTTGGATGGTGATGCATGGCCGTTTTTAGTTCGTGAATATGATTTGTCTGGTTAATTCCGATAACGAACGAGATCTTAACCTGCTAATTAGCGGCAAATACGACATATTCTTACGTGGGACTGAATTCGGTTGATTTGCTTACTTTGAAGAAAATATTGGGATACGTAACAGTTTCCCTTTCCCTTTTCTACTTAGTTCGCTTTTCATACTGTTTCTTTTTCGCGTAAGAATGTATTTGCTTGATTGTAAAGCTTCTTAGAGGAACGATGTGTGTCTAACACAAGGAAGTTTAAGGCAACAACAGGTCTGTGATGTCCTTAGATGAACTAGGCTGCACGCGTGCTACACTGATATGTATAACGAGTTATTAAAATTACGATTCAGCTTGCTGTTTCGTATTTTTCCTCCACTGAAAAGTGTAGGTAATCTTTATCAGTACATATCGTGATGGGGATAGATTGTTGCAATTATTAATCTTGAACGAGGAATGCCTAGTAAGCATGATTCATCAGATTGTGCTGACTACGTCCCTGCCCTTTGTACACACCGCCCGTCGCTCCTACCGATTGAAAGATATGATGAATTGTTTGGACAAGAAGAAGGGGGATTATATCTCCTTTTTTCTGGAAAAACCGTAAATCCTATCTTTTAAAGGAAGGAGAAGTCGTAACAAGGTTTCCGTAGTGAACCTGCGGAAGGATCATTA
...(((((.......))))).(((.(((((((..((((((((.....(((.(((..((...(((....(((((.....)))))....)))))......(((......((((..((..((...((((...........((((....(((((((.....))))))).....)))).....((((((..((......))..))))))....((((((..((((.........(((((...))))))))).....))))))........(((..((((((....))))))....)))....))))..))))..))))(((..(.(((....((((((((.......))))))))))).....))))...((((((((....))))...))))))).((((((..........)))))).((((....))))...)))))).).....(.(((...((((.....)))).)))).)).))))).....(((((((((((((...)))))))))).)))......(((((((.......)))))))........((((((.......((((.....((....)).......)))))))))).))))))))))..........(((.....(.((((...(((..........................................................................................................................(((((.(((...((....))...))))))))..........................................................................................................................................(((((((.((..(((((((((..((((((((...(((......)))......))))))))..))....(..((....)))))))))).)))))).)))...)))...))))....((((((...((...((((.........))))...))))))))..........((((((.((((.((((((((............(((((((...(((....)))...))))))).......)))))))).))))...((....))...)))....))))))).(((......((((....))))....)))........(((((.(((((((..((..(((((((((((((((((....((((........))))........(((((((....(((((........((((((........))))))......)))))...((.((((..(((((((((...(((((((((.....)))..((((......))))..)))))).....((((.(((.((((..(((.(((((......((((((((((((((((..(((..(((((((...((..(((....((((((....(((((((......)))))))......))))))....)))..))...))).)))).)))..)))))))))))))))).)))))...........)))..)))))))..((((((((.....)))))))).....))))....)))).)))...).))))))).....)))))))...)).))))))))))...(((((((.....(((..........(((((..(((....)))..))))).....((..((((....))))..))....))).......)))))))......(...((((((((........))))))))...).....))))).....((((((((.......))))))))......))...)))))))))).))..(.((.((.(.((((((((..(.((((((((((((..(((((((((((((((((((((((((....)))))))))))))))))))))))))..)))))))))))))..))))))))..).))..))..).(((((((((.....)))))))))........

>gi|777407|gb|U23936.1|AMU23936 Allomyces macrogynus small subunit ribosomal RNA (rns) gene, complete sequence
TACCTGGTTGATCCTGCCAGTAGTCATATGCTTGTCTAAAAGATTAAGCCATGCATGTCTAAGTATAAACTGTTTATACAAGTGAAACTGCGAATGGCTCATTAAATCAGTTATAATTTATTTGATAGTACCCTTTTACTACTTGGATAACCGTGGTAATTCTAGAGCTAATACATGCACAAAAGTCCTGACCTTTACGGAAGGGATGCAGTTATTAGATACAAAACCAACCCGGGCAACCGGTTTTTTGGTGATTCATGATAACTTTGCGGACCGCATGGCCCTGCCGGCGGCGGGTCATTCAAATTTCTGCCCTATCAACTGTCGATGGTAGGATAGAGGCCTACCATGGTGATAACGGGTAACGGGGAATTAGGGTTCGATTCCGGAGAGGGAGCCTGAGAAACGGCTACCACATCCAAGGAAGGCAGCAGGCGCGCAAATTACCCAATCCTGATACAGGGAGGTAGTGACAATAAATAACGATGCAGGACCTTTTGGTCTTTGCAATTGGAATGAGTACAATTTAAATCCCTTAACGAGGAACAATTGGAGGGCAAGTCTGGTGCCAGCAGCCGCGGTAATTCCAGCTCCAATAGCGTATATTAAAGTTGTTGCAGTTAAAAAGCTCGTAGTTGAATTTCAAGGGTTTTTTTCGTAGCTAGCCATTGTTCCCTTTGCGGTCAATGTGCATTTGGCTACAGGCCCTTTTTTTCTGCTAGGAGATGCGGCTCTTCTGCTTGTCAGCGGGGCTGCAGTTTTCCTAGCACTTTTACTTTGAAAAAATTAGAGTGTTCAAAGCAGGCTTTTTCTTTGCCTGAATATCTTAGCATGGAATAATAGAATAGGACTTTGGTTCTATTTTGTTGGTTTCTAGGACTAGAGTAATGATTAATAGGGATAGTTGGGGGCATTAGTATTTAATTGTCAGAGGTGAAATTCTTGGATTTAGGAAAGACTAACTTCTGCGAAAGCATTTGCCAAGGATGTTTTCATTAATCAAGAACGAAAGTTAAGGGATCGAAGATGATTAGATACCATCGTAGTCTTAACCATAAACGATGCCGACCAGGGATCGGGCGCTTGTAGTTTTTCCAAAAAGACACGCCCGGCACCTTTTGAGAAATCAAAGTTTTTGGGTTCTGGGGGGAGTATGGTCGCAAGGCTGAAACTTAAAGGAATTGACGGAAGGGCACCACCAGGAGTGGAGCCTGCGGCTTAATTTGACTCAACACGGGGAAACTCACCAGGTCCAGACATGGTAAGGATTGACAGATTGAAAGCTCTTTCTTGATTCTATGGGTGGTGGTGCATGGCCGTTCTTAGTTCGTGGATTGATTTGTCTGGTTAATTCCGATAACGAACGAGACCTTTTCCTACTCGTTACTTGCTCATGGGTTTTATCTCATGGCACGCAAGTTCTTAGCGGGACTGCTGGCGTTTAGCCAGAGGAAGTTCGAGGCAATAACAGGTCTGTGATGCCCTTAGATGTTCTGGGCGCACGCGCGCTACACTGATGCAGTCAGCAAGTTTTTTAACTGGCTGTAGTTCTTTCGGGAGCTATGGTCGATTTCCTTGCCCGAAAGGGTTGGGTAATCTTTTGAAACTGCATCGTGATGGGGATCGACCTTTGTAATTATCGGTCGTGAACGAGGAATTCCTAGTAAGTGTGGGTCATCAGCCCACGCTGATTACGTCCCTGCCCTTTGTACACACCGCCCGTCGCTACTACCGATTGGATGGCTTAGTGAGATTTTTGGATTGTTGAGCGATTGCAGCAATGTGAACGCCCGACGAGAAATTGATCAAACTTGGTCATCTAGAGGAAGTAAAAGTCGTAACAAGGTTTCCGTAGGTGAACCTGCGGAAGGATCATTA
...(((((.......))))).(((.(((((((.(((((((((.....(((.(((..((...(((....(((.........)))...)))))......(((......((((..((..((....(((................((((....(((((((.....))))))).....)))).......(((((..((.....))..)))))....((((((........((((..((((....)))).....))))......)))))).........((((.((((...))))))))....)))...))))..))))(((..(.(((....((((((((.......))))))))))).....))))...((((((((....))))...))))))).((((((..........)))))).((((....))))...)))))).).....(.(((...(((((...))))).)))).)).))))))....((((((((((((....)))).))))).)))......(((.(((.......)))).)).........((((((.......((((.....((....)).......)))))))))).))))))))))..........(((.....(.((((...(((.......((((((((.....((((((((((((((...((.....)).))))).))...)))))))))))))))......((((((.....((((((((((((.....)))))))))))).......))))))................................................................................................................................(((((((((..(((((((((..((((((((...(((......)))......))))))))..))....(..((....)))))))))).))))).))))...)))...))))....((((((...((...((((.........))))...))))))))..........((((((.(((..(((((((..(((...............))))))))))..)))...((....))...)))....))))))).(((......((((....))))....)))........(((((.(((((((..((..(((((((((((((((((....((((........))))........(((((((....(((((........((((((........))))))......)))))...((.((((..(((((((((...(((((((((....)))..((((......))))..)))))).....((((.(((.((((..(((((((((((((......)))))))...))))))..)))))))..((((((((.....)))))))).....))))....)))).)))...).))))))).....)))))))..)).))))))))))...(((((((.....(((.........(((((((((((((....)))))))))))))....((..((((....))))..))....)))......)))))))......(...((((((((........))))))))...).....))))).....((((((((.......))))))))......))...)))))))))).))..(.((.((.(.((((((((..(.((((((((((((..((((((((((((((((((((((((((....))))))))))))))))))))))))))..)))))))))))))..))))))))..).))..))..).((((((((((....))))))))))........

>gi|167195|gb|M54937.1|BSIRG16SL Blastocladiella emersonii ribosomal RNA small subunit (16S-like) gene
TACCTGGTTGATCCTGCCAGTAGTCATATGCTTGTCTAAAAGATTAAGCCATGCATGTCTAAGTATAAACTGCTTTATACAAGTGAAACTGCGAATGGCTCATTAAATCAGTTATAATTTATTTGATAGTACCCCATTACTACTTGGATAACCGTGGTAATTCTAGAGCTAATACATGCACTCAAGTCCTGACCGCTTGTCGGAAGGGATGCAGTTATTAGATACAAAACCAGCCCCGGGCAACCGGGTTTTCTGTTGGTGATTCATGCTAACTTTGCGGATCGCATAGCCTTTGTGCTGGCGACGGGTCATTCAAATTTCTGCCCTATCAACTTTCGACGGTAGGATAGAGGCCTACCGTGGTGATAACGGGTAACGGGGAATAAGGGTTTGATTCCGGAGAGGGAGCCTGAGAAACGGCTACCACATCCAAGGAAGGCAGCAGGCGCGCAAATTACCCAATCCTGATACAGGGAGGTAGTGACAATAAATAACGATGCGGGGCCTTTTGGCCATCGCAATTGGAATGAGTACAATTTAAATCCCTTAACGAGGAACAATTGGAGGGCAAGTCTGGTGCCAGCAGCCGCGGTAATTCCAGCTCCAATAGCGTATATTAAAGTTGTTGCAGTTAAAAAGCTCGTAGTTGAATTTCAGGGCTGTCTTTGTCACCTGGCCACTGAGCCTTTRCGGCCAGTGTTGCTTTCGGGTGCGGGCCCTTTATTTCTGCTGGGTGCTCCTTTGGGTTGGCTTTTGCTAGCTCGGGGGATGTCTGCCCAGCACGTTTACTTTGAAAAAATTAGAGTGTTCAAAGCAGGCTTTTTTTAAGCTTGAATATCTTAGCATGGAATAATAGAATAGGACTCTGGTTCTATTTTGTTGGTTTCTGGGACTGGAGTAAATGATTAATAGGGATAGTTGGGGGCATTAGTATTTAATTGTCAGAGGTGAAATTCTTGGATTTAGGAAAGACTAACTTCTGCGAAAGCATTTGCCAAGGATGTTTTCATTAATCAAGAACGAAAGTTAAGGGATCGAAGATGATTAGATACCATCGTAGTCTTAACCATAAACGATGCCGACCAGGGATCGGGCGTCATGTAGTTATTCACATAAAAGACGCGCCCGGCACCTTTTGAGAAATCAAAGTTTTTGGGTTCTGGGGGGAGTATGGTCGCAAGGCTGAAACTTAAAGGAATTGACGGAAGGGCACCACCAGGTGTGGAGCCTGCGGCTTAATTTGACTCAACACGGGGAAACTCACCAGGTCCAGACATGGTAAGGATTGACAGATTGAAAGCTCTTTCTTGATTCTATGGGTGGTGGTGCATGGCCGTTCTTAGTTCGTGGATTGATTTGTCTGGTTAATTCCGATAACGAACGAGACCTTGATCTGCTAATTAGTTGGGCTTGCATTTATGCAAGTAATCCAACTTCTTAGAGAGACTGCTGGCGTTTAGCCAGAGGAAGTTTGAGGCAATAACAGGTCTGTGATGCCCTTAGATGTTCTGGGCCGCACGCGCGCTACACTGATAAGGTCAGCGAGTTTCAACTTGCTGGCTTAAGTTGAGTTTCGGCTCGGCTTAAGCTGGGATTCCTTGGCCGTGAGGTCTGGGTAATCTTTTGAAACCTTATCGTGATGGGGATTGACCTTTGTAATTATCGGTCATGAACGAGGAATACCTAGTAAGTGTGGGTCATCAACCCACGCTGATTACGTCCCTGCCCTTTGTACACACCGCCCGTCGCTACTACCGATTGGATGGCTTAGTGAGATTTTTGGATTGCCGGGTGATTGCAGCAATGCGAACACTTGGCGAGAAATTGCTCAAACTTGGTCATCTAGAGGAAGTAAAAGTCGTAACAAGGTTTCCGTAGGTGAACCTGCGGAAGGATCATTA
...(((((.......))))).(((.(((((((.(((((((((.....(((.(((..((...(((....(((..........)))...)))))......(((......((((..((..((....(((................((((....(((((((.....))))))).....)))).......(((((..(((.....)))..)))))....((((((........((((..(((((....)))))........))))......)))))).........((((.((((......))))))))....)))...))))..))))(((..(.(((....((((((((.......))))))))))).....))))...((((((((....))))...))))))).((((((..........)))))).((((....))))...)))))).).....(.(((...(((((...))))).)))).)).))))))....((((((((((((....)))).))))).)))......(((.(((.......)))).)).........((((((.......((((.....((....)).......)))))))))).))))))))))..........(((.....(.((((...(((.......((((((((((.((((((((((((.............)))))).)).))...)))).)).)))))).......((((((......((.(((((((((....)))))))))))..........)))))).................................................................................................................................(((((((((..(((((((((..((((((((...(((......)))......))))))))..))....(..((....)))))))))).))))).))))...)))...))))....((((((...((...((((.........))))...))))))))..........((((((.(((..(((((((...(((.................))))))))))..)))...((....))...)))....))))))).(((......((((....))))....)))........(((((.(((((((..((..(((((((((((((((((....((((........))))........(((((((....(((((........((((((........))))))......)))))...((.((((..(((((((((...(((((((((....)))..((((......))))..)))))).....((((.(((.((((..(((((((((((((....)))))))...))))))..)))))))..((((((((.....)))))))).....))))....)))).)))...).))))))).....)))))))...)).))))))))))...(((((((.....(((..........((((((((((((((((....))))))))))))))))....((..((((....))))..))....)))......)))))))......(...((((((((........))))))))...).....))))).....((((((((.......))))))))......))...)))))))))).))..(.((.((.(.((((((((..(.((((((((((((..((((((((((((((((((((((((((....))))))))))))))))))))))))))..)))))))))))))..))))))))..).))..))..).((((((((((....))))))))))........
glms.seq_struct
>AB006424.1/2989-3156
CCUAUAAUUAUAGCGCCCGAACUAAGCGCCCGGAAAAAGGCUUAGUUGACGAGGAUGGAGGUUAUCGAAUUUCGCGGAUCCUCCCGGCUGAGUGUGCAGAUCACAGCCGUAAGAAUUUCUUCAAACCAAGGGGGUGACUCCUUGAACAAAGAGAAAUCACAUGAUCUU
...................((((((((.(.........))))))))).........(((((....(((...))).....)))))((((((.............)))))).....((((((......(((((((....))))))).......))))))...........

>AE016998.1/163176-163331
UAAAUUAUAAAAGCGCCAGAACUACAAAUAGUGUAGUUGACGAGGUGGGGUUUAUCGAGAUUUCGGCGGAUGACUCCCGGUUGUUCAUCACAACCGCAAGCUUUUACUUAAAUCAUUAAGGUGACUUAGUGGACAAAGGUGAAAGUGUGAUGAGAG
...................(((((((.....)))))))........(((((...((((....))))......)))))((((((.......))))))...((((((((......(((((((....))))))).......))))))))..........

>AE017024.1/157527-157682
UAAAUUAUAGAAGCGCCAGAACUACAAGUAGUGUAGUUGACGAGGUGGGGUUUAUCGAGAUUUCGGCGGAUGACUCCCGGUUGUUCAUCACAACCGCAAGCUUUUACUUAAAUCAUUAAGGUGACUUAGUGGACAAAGGUGAAAGUGUGAUGAGAG
...................(((((((.....)))))))........(((((...((((....))))......)))))((((((.......))))))...((((((((......(((((((....))))))).......))))))))..........

>AP001507.1/288766-288933
AUGACAGUUGAAGCGCCAGGACUAUUCCACGGACGGUAACGGAAUAGUUGACGAGGAGAGGGUUUAUCGAAGGUUCGGCGGAUGCCCUCCGGUUGCACAUGACAGCCGCAAGCUUUUGUAAAAAACAGAGGGGCGACCUUCUGGACAAAGGCAAAAGCGUUCAUGCUA
...................(((((((((............)))))))))........(((((....((((....))))......)))))((((((.......))))))...((((((((......(((((((....))))))).......))))))))..........

>AP004593.1/258876-259044
CUAUAAUCAAAAGCGCCAGGACUAUUCUUCGGACGGAUAGGAAGGAUAGUUGACGAGGUAGGAGGUUAUCGAAUUUUCGGCGGGUGCCUCCCGGCUGUCAUCACAGUCGAAACUUUAUCACUAAAACAGUAGGGUGACCUAUUGCACAAAAGGAUAAAGAAAGAUGUCU
...................(((((((((((..........))))))))))).........(((((...((((....))))......)))))((((((......))))))...(((((((.......(((((((....)))))))........)))))))..........

>AL596166.1/50734-50929
AACUGAAUAGAAGCGCCAGAACUGAUUGGGACGAAAAUGCUUAAAGGUGAAAUUCCUGGAAAGUAAACAAUCAGUUGACGAGGAGGAGAUUAAUCGAAAUUUCGGCGGGAGUCUCCCGGCUGUGCAUGCAGUCGUUAAGUCUUACUUACAAAUCAUUUGGGUGACCAAGUGGACAGAGUAGUAAUGAAACAUGUGC
...................(((((((((.......................................)))))))))........(((((....((((....))))......)))))((((((......)))))).....(.(((((.......(((((((....)))))))........))))).)..........

>AF270378.1/2268-2051
UUAAUAAUUAAAGCGCCUGUGCAAAAUACCUAAAUAGUUAUCAAGUAUUAAAAGUUAAAAUAGUAGAACUUUUAUAGAUAACGAUUUGGAUUUUGUAGACGAGGAGGAUAGUGAUCGAAUCAGAUCGGCGGAUGCUAUCCCGGAUGUGGCACAUUCGUUAGCUUAUUAAGUAAAUCAUUAAGGUGACUUAGUGGACAAAGUUAAUAAGAUCGCCAAAC
...................((((((((.(..........................................................).))))))))........(((((....((((......)))).......)))))((((((.....))))))....((((((((......(((((((....))))))).......))))))))..........

>AC078934.3/32621-32405
AGUACAGUUAAAGCGCCUGUGCAAAUAAAUAUUUGUAUUUGAAGAUUAAAGGUUAAUAUAUGAGUGGCCUUUAUAGAGUGCAAUAUAUGUAUUUGUAGACGAGGAGGAUAGUGAUCGAAUAGAUCGGCGGAUGCUAUCCCGGAUGUGGCUCAUUCGUUAGCUUAUUAAGUAAAACAUUAGGGUGACUUAAUGGACAAAGUUAAUAAGAUCGCCAGAA
...................((((((((.((........................................................)).))))))))........(((((....((((.....)))).......)))))((((((.....))))))....((((((((......(((((((....))))))).......))))))))..........

>AE015944.1/292739-292466
AAAUAUAAUAAAGCGCCAGGACUUAGGUGAUGAAACUCAGACUAUGGUCUGAGUAAGUUCGACUAACCAAAUCACAGAUUUGGAGUAAGAUUAAUGAAACUCAGACUAUGGUCUGAGUAAGUUCCACCAACCAAAUCACAGAUUUGGGGUGUCACUUAAGUUGACGAGGAUGGGGAGUAUCGAAUCUUCGGCGGGUGCCCCACGGUACUGCACUACCGUUAAAGAUUGACAAAACCAAGGAGUAAUUUUUGGUACAAAUCAAUCAGGUGUUAAA
...................(((((((((((.........................................................................................................................)))))))))))........(((((....((((....))))......)))))(((((......))))).....((((((.....(((((((....)))))))......))))))..........

>AE007529.1/66-225
AUUAUAGUUAAAGCGCCCGAACUUGAGUGAUAUAGUUCAUUUAAGUUGACGAGGAUGGGGAGAAUCGAAUCUUCGGCGGAUGCCCCACGGUACCGCACUACCGUUAGCGGUUGGUAAAAGCAGAAAGUGAUUUCUGUCACAAAGCCAAUCUGGUGUUAAA
...................(((((((((((......)))))))))))........(((((....((((....))))......)))))(((((......))))).....((((((.....(((((((....))))))).......))))))..........

>AE013165.1/2616-2459
UUUAAUUUAGAAGCGCCUGGACUUAAAGCCUUAAGGCUUUAAGUUGACGAGGGCAGGGUUUAUCGAGACAUCGGCGGGUGCCCUGCGGUCUUCCUGCGACCGUUAGAGGACUGGUAAAACCACAGGCGACUGUGGCAUAGAGCAGUCCGGGCAGGAAA
...................(((((((((((....)))))))))))........(((((....((((....))))......)))))(((((.......))))).....((((((......((((((....)))))).......))))))..........

>AE016953.1/223108-222961
CAAUAUCGGAUAGCGCCAGACCUGAACGUUCAGGUGACGAGGAGAGAGCUUAUCGAAGAUUCGGCGGGUGGCUCUAGGGACUGCACUCUACAGAUAACAAAGAAAAACUAAUUGUGAAGUUAGAACAAAGCGGUUAUCACGCAGGUAG
...................((((((....)))))).........(((((...((((....))))......)))))((((......))))...((((((.........((((((....)))))).........))))))..........

>AL935254.1/94449-94600
UAAAGCGGAAUAGCGCCAGGACUUUAGAAUCUAAAGUUGACGAGGAUGACGUUUAUCGAUAAUCGACGGGUGACGUCAGGGACUGCACUCUACAGGUCAAUUACAAAAACCGACUGUGAGGUUGGUGACAGAUAUAUUGACCACGCAGCUAG
...................((((((((...)))))))).........(((((...((((...))))......)))))((((......))))...(((((((.......(((((((....))))))).........)))))))..........

>AE010557.1/24-169
UAUGUAAAAGAAGCGCCAGAACUCUUUUUAGAGUUGACGAGGAUUGGAAUUAUCGAAGUUUUCGGCGGAUGUUCCAAAGGUGGUUACAACCAUUAUCAACAAAAACACAGAGCAAUUUGUGUAACAAAGAGAUAAUAGUAACAAUC
...................((((((....))))))........(((((....((((.....)))).......))))).(.(......).).((((((.......(((((((....)))))))........))))))..........

trna.seq_struct
>AP000063.1/59179-59095
GCGGGGGUGCCCGAGCCUGGCCAAAGGGGUCGGGCUCAGGACCCGAUGGCGUAGGCCUGCGUGGGUUCAAAUCCCACCCCCCGCA
(((((((..(((.............))).(((((.......)))))..............(((((.......)))))))))))).

>AE006696.1/291-218
GCCGCCGUAGCUCAGCCCGGGAGAGCGCCCGGCUGAAGACCGGGUUGUCCGGGGUUCAAGUCCCCGCGGCGGCA
(((((((..((((.........)))).(((((.......))))).....(((((.......)))))))))))).

>AE006699.1/3409-3482
GGGCCCGUAGCUUAGCUCGGUAGAGCGCUCGGCUCAUAACCGAGUGGUCAGGGGUUCAAAUCCCCUCGGGCCCA
(((((((..((((.........)))).(((((.......))))).....(((((.......)))))))))))).

>X06054.1/711-637
GGGCCCGUCGUCUAGCCUGGUUAGGACGCUGCCCUGACGCGGCAGAAAUCCUGGGUUCAAGUCCCAGCGGGCCCA
(((((((..((((..........)))).(((((.......))))).....(((((.......)))))))))))).

>AP000989.1/73279-73354
GCGGCCGUCGUCUAGUCUGGAUUAGGACGCUGGCCUUCCAAGCCAGUAAUCCCGGGUUCAAAUCCCGGCGGCCGCA
(((((((..((((...........)))).(((((.......))))).....(((((.......)))))))))))).

>X14835.1/6927-7002
GCCGGGGUCGCCUAGCCUGGUCAAGGGCGCCGGACUCAUAAUCCGGUCUUCCCGGGUUCGAAUCCCGGCCCCGGCA
(((((((..((((...........)))).(((((.......))))).....(((((.......)))))))))))).

>AE009773.1/7700-7629
GGGCCGGUAGUCUAGCGGAAGGAUGCCCGCCUCGCGCGCGGGAGAUCCCGGGUUCGAAUCCCGGCCGGUCCA
(((((((..((((.......)))).(((((.......))))).....(((((.......)))))))))))).

>AE009855.1/3683-3767
GCGGGGGUGCCCGAGCCAGGUCAAAGGGGCAGGGUUCAGGUCCCUGUGGCGUAGGCCUGCGUGGGUUCAAAUCCCACCCCCCGCA
(((((((..(((.............))).(((((.......)))))..............(((((.......)))))))))))).

>X05071.1/204-288
GCGGGGGUGCCCGAGCCAGGUCAAAGGGGCAGGGCUCAAGACCCUGUGGCGUAGGCCUGCGUGGGUUCGAAUCCCACCCCCCGCA
(((((((..(((.............))).(((((.......)))))..............(((((.......)))))))))))).

>AE000965.1/156-85
GGGCUCGUAGCUCAGCGGGAGAGCGCCGCCUUUGCGAGGCGGAGGCCGCGGGUUCAAAUCCCGCCGAGUCCA
(((((((..((((.......)))).(((((.......))))).....(((((.......)))))))))))).

>M87833.1/2781-2865
GCAGGGAUAGCCAAGUUUGGCCAACGGCGCAGCGUUCAGGGCGCUGUCCCGUAGGGGUCCGCAGGUUCAAAUCCUGCUCCCUGCA
(((((((..(((.............))).(((((.......)))))..............(((((.......)))))))))))).

>M87833.1/353-437
GUCGUGGUAGCCAAGCCUGGCCCAAGGCGCAGGGUUGCUAACUCUGUGGCGUACAGCCUCCGGGGUUCGAAUCCCCGCCACGACG
(((((((..(((.............))).(((((.......)))))..............(((((.......)))))))))))).

>AE005128.1/6659-6734
GCCAAGGUGGCAGAGUUCGGCCUAACGCGGCGGCCUGCAGAGCCGCUCAUCGCCGGUUCAAAUCCGGCCCUUGGCU
(((((((..((...............)).(((((.......))))).....(((((.......)))))))))))).

>X02584.1/1-77
GCCAAGGUGGCAGAGUUCGGCCCAACGCAUCCGCCUGCAGAGCGGAACCCCCGCCGGUUCAAAUCCGGCCCUUGGCU
(((((((..((...............)).(((((.......)))))......(((((.......)))))))))))).

>K02528.1/1-74
GGGGCUGUGGCCAAUCCCGGCAUGGCGACUGACUCCAGAUCAGUCGAUCGGGGGUUCGAAUCCCUCCGGCCCCA
(((((((..((((.........)))).(((((.......))))).....(((((.......)))))))))))).

>AB003409.1/96-167
GGGCCCAUAGCUCAGUGGUAGAGUGCCUCCUUUGCAAGGAGGAUGCCCUGGGUUCGAAUCCCAGUGGGUCCA
(((((((..((((.......)))).(((((.......))))).....(((((.......)))))))))))).

>AE000930.1/11782-11855
GGGCCCGUAGCUCAGACUGGGAGAGCGCCGCCCUUGCAAGGCGGAGGCCCCGGGUUCAAAUCCCGGUGGGUCCA
(((((((..((((.........)))).(((((.......))))).....(((((.......)))))))))))).

>M32222.1/3110-3183
GGGCCCAUAGCUCAGCCUGGGAGAGCGCCGCCCUUGCAAGGCGGAGGCCCCGGGUUCAAAUCCCGGUGGGUCCA
(((((((..((((.........)))).(((((.......))))).....(((((.......)))))))))))).

>M26978.1/826-899
GCCGCCGUAGCUCAGUAGGUAGGAGCGCUCGGCUGUUAACCGAGUGGUCGCAGGUUCGAGUCCUGCCGGCGGCG
(((((((..((((.........)))).(((((.......))))).....(((((.......)))))))))))).

>M26978.1/1192-1264
GCCGGGGUGGGGUAGUUGGCCAUCCUUCGGGACUGUGGAUCCCGCGACUCGGGUUCAAAUCCCGGCCCUGGCC
(((((((..(((...........))).(((((.......)))))....(((((.......)))))))))))).

>M26977.1/379-453
GGGGCCAUAGGGUAGCCUGGUCUAUCCUUUGGGCUUUGGGAGCCUGAGACCCCGGUUCAAAUCCGGGUGGCCCCA
(((((((..(((.............))).(((((.......)))))....(((((.......)))))))))))).

>M26978.1/907-980
GGGCCCAUAGCUUAGCCAGGUAGAGCGCCCGGCUCAUAACCGGGCGGUCAUGGGUUCGAAUCCCAUUGGGCCCA
(((((((..((((.........)))).(((((.......))))).....(((((.......)))))))))))).

>M26977.1/557-628
GCCCUGGUGGUGUAGUGGCUAUCAUGCGGGCCUGUCGAGCCCGCGACUCGGGUUCAAUUCCCGGCCAGGGCG
(((((((..(((..........))).(((((.......)))))....(((((.......)))))))))))).

>M26978.1/994-1068
GCUCCGGUGGUGUAGCCCGGCCAAUCAUUUCGGCCUUUCGAGCCGAAGACUCGGGUUCAAAUCCCGACCGGAGCA
(((((((..(((.............))).(((((.......)))))....(((((.......)))))))))))).

>M26977.1/635-708
GGGCCCGUAGCUCAGUCUGGUAGAGCGCUUGGCUUUUAACCAAGUAGUCGCGGGUUCAAAUCCCGUCGGGCCCG
(((((((..((((.........)))).(((((.......))))).....(((((.......)))))))))))).

>M32222.1/1277-1363
GCCGGGGUGGCCCAGCCUGGUAGGGCGUCGGCCUGCUAAGCCGAUGAUCCGUUAAGGAUCGCGCGGGUUCAAAUCCCGUCCCCGGCG
(((((((..((((.........)))).(((((.......)))))..................(((((.......)))))))))))).

>M26977.1/276-348
GCCUCGGUAGCUCAGCUGGUAGAGCGCGAGACUUGUAAUCUCGUGGUCGCGGGUUCAAAUCCCGCCCGAGGCU
(((((((..((((........)))).(((((.......))))).....(((((.......)))))))))))).

>M26978.1/1092-1174
GCGGGGGUGCCCGAGUGGUCAAAGGGGACAGGCUUAGGACCUGUUGGCGUUAGGCUUCCAGGGUUCGAAUCCCUGCCCCCGCA
(((((((..(((...........))).(((((.......)))))..............(((((.......)))))))))))).

>U67517.1/7202-7276
GGGCCCGUAGCUCAGCCUGGUCAGAGCGCUCGGCUCAUAACCGAGUGGUCAAGGGUUCAAAUCCCUUCGGGCCCA
(((((((..((((..........)))).(((((.......))))).....(((((.......)))))))))))).

>U67537.1/160-234
GGGCCUGUGGGGUAGCCUGGUCUAUCCUUUGGGAUUUGGGAUCCUGAGACCCCAGUUCAAAUCUGGGCAGGCCCA
(((((((..(((.............))).(((((.......)))))....(((((.......)))))))))))).

>U67538.1/10143-10207
CAUGGUCUAGCUGGCUAUGACGUCGCCCUUACAAGGCGAAGGUCGCCGGUUCGAAUCCGGCUGGG
((..(((...........))).(((((.......))))).....(((((.......)))))))..

>U67517.1/7412-7496
GCAGGGGUCGCCAAGCCUGGCCAAAGGCGCUGGGCCUAGGACCCAGUCCCGUAGGGGUUCCAGGGUUCAAAUCCCUGCCCCUGCA
(((((((..(((.............))).(((((.......)))))..............(((((.......)))))))))))).

>U67528.1/1221-1293
AGCCCGGUGGUGUAGUGGCCUAUCAUCCGGGGCUUUGGACCCCGGGACCGCGGUUCGAAUCCGCGCCGGGCUA
(((((((..(((...........))).(((((.......)))))....(((((.......)))))))))))).

>U67492.1/3149-3223
GCUCCGGUGGUGUAGUCCGGCCAAUCAUGCGGGCCUUUCGAGCCCGCGACCCGGGUUCAAAUCCCGGCCGGAGCA
(((((((..(((.............))).(((((.......)))))....(((((.......)))))))))))).

>U67528.1/1042-969
GCCUCGGUAGCUCAGCCUGGCGGAGCGCCUGCUUGGUAAGCAGGAGGUCGCGGGUUCAAACCCCGCCCGAGGCU
(((((((..((((.........)))).(((((.......))))).....(((((.......)))))))))))).

>U67517.1/7511-7582
GCCGGGGUGGGGUAGUGGCCAUCCUGGGGGACUGUGGAUCCCCUGACCCGGGUUCAAUUCCCGGUCCCGGCC
(((((((..(((..........))).(((((.......)))))....(((((.......)))))))))))).

>U67492.1/3051-3122
CCCGUAGCCUAGCCUGGAUAGGGCACCGGCCUUCUAAGCCGGGGGUCGGGGGUUCAAAUCCCCUCGGGUCCG
((((..((((..........)))).(((((.......))))).....(((((.......)))))))))....

>X00916.1/823-889
GCCUCGGUGGCUCAGCCUGGUAGAGCGCCUGACUUGUAAUCAGGUGGUCGGGGGUUCGAAUCCCCCC
......(..((((.........)))).(((((.......))))).....(((((.......))))))

>X00916.1/1570-1644
GCCCUGGUGGUGUAGCUCGGCCUAUCAUACAGGACUGUCACUCCUGUGACUCGGGUUCAAAUCCCGGCCAGGGCG
(((((((..(((.............))).(((((.......)))))....(((((.......)))))))))))).

>AF108356.1/1-74
GGGCCCGUAGCUUAGUCUGGUAGAGCGCCUGACUUUUAAUCAGGCGGUCGAGGGUUCGAAUCCCUUCGGGCCCG
(((((((..((((.........)))).(((((.......))))).....(((((.......)))))))))))).

>X00916.1/933-1007
GGGCCUGUGGGGUAGCCUGGUCCAUCCUUUGGGAUUUGGGAUCCUGAGACCCCAGUUCAAAUCUGGGCAGGCCCA
(((((((..(((.............))).(((((.......)))))....(((((.......)))))))))))).

>X00916.1/1018-1091
CCCGCGAUAGUUCAGAUUGGUAGAACGGCGGACUGUAGAUCCGCAUGUCGCUGGUUCAAAUCCGGCUCGCGGGA
(((((((..((((.........)))).(((((.......))))).....(((((.......)))))))))))).

>X00083.1/99-171
GGGCCCGUAGCUCAGUUGGGAGAGCGCUGCCCUUGCAAGGCAGAGGCCGUGGGUUCAAAUCCCGCCGGGUCCA
(((((((..((((........)))).(((((.......))))).....(((((.......)))))))))))).

>M19342.1/69-141
GGGCUCGUAGCUCAGCUGGAAGAGCGCGGCGUUUGCAACGCCGAGGCCUGGGGUUCAAAUCCCCACGGGUCCA
(((((((..((((........)))).(((((.......))))).....(((((.......)))))))))))).

>X51423.1/1802-1874
GGGCUUGUAGCUCAGCUGGUAGAGCGCCGCCUUUGCAAGGCGGAGGCCCUGGGUCCGAAUCCCAGCAAGUCCA
(((((((..((((........)))).(((((.......))))).....(((((.......)))))))))))).

>AY017179.1/1528-1601
GGGCCGGUAGCUCAGCCUGGGAGAGCGUCGGCUUUGCAAGCCGAAGGCCCCGGGUUCGAAUCCCGGCCGGUCCA
(((((((..((((.........)))).(((((.......))))).....(((((.......)))))))))))).

>X68198.1/9818-9745
AGCGGGGUGGGGUAGUCAGGAAAUCCGAUGGGCUCAUAACCCGUAGAUCGAUGGUUCAAAUCCAUCCCCCGCUA
(((((((..((((.........)))).(((((.......))))).....(((((.......)))))))))))).

>AF004309.1/87-160
CGGGGUGUGGCGCAGCUUGGUAGCGCGCUUCGUUCGGGACGAAGAGGUCGUGGGUUCAAAUCCCGCCACCCCGA
(((((((..((((.........)))).(((((.......))))).....(((((.......)))))))))))).

>X52070.1/777-849
UCCUCCGUAGCUCAAUUGGCAGAGCAGCCGGCUGUUAACCGGCAGGUUACUGGUUCGAGUCCAGUCGGGGGAG
(((((((..((((........)))).(((((.......))))).....(((((.......)))))))))))).

>X65556.1/351-423
GCGGACGUAGCUCAGUUGGUAGAGCGCAACCUUGCCAAGGUUGAGGUCGCGAGUUCGAGCCUCGUCGUCCGCU
(((((((..((((........)))).(((((.......))))).....(((((.......)))))))))))).

>X53649.1/495-566
UGGGCUAUGGUGUAAUUGGCAGCACGAGUGAUUCUGGUUCAUUUAGUCUAGGUUCGAGUCCUGGUAGCCCAG
(((((((..((((........)))).(((((.......)))))....(((((.......)))))))))))).

>X52070.1/699-771
UCCUCGGUAGCUCAAUUGGCAGAGCAGCCGGCUGUUAACCGGCAGGUUACUGGUUCGAGUCCAGUCCGGGGAG
(((((((..((((........)))).(((((.......))))).....(((((.......)))))))))))).

>X53649.1/160-231
UGGGCUAUGGUGUAAUUGGCAGCACGACUGAUUCUGGUUCAGUUAGUCUAGGUUCGAGUCCUGGUAGCCCAG
(((((((..((((........)))).(((((.......)))))....(((((.......)))))))))))).

>AF186372.1/596-669
CGCGGGGUGGAGCAGCUCGGUAGCUCGCUGGGCUCAUAACCCAGAGGUCGCAGGUUCAAAUCCUGUCCCCGCUA
.((((((..((((.........)))).(((((.......))))).....(((((.......)))))))))))..

>X53649.1/604-676
GCCCCCGUUGUGUAGCGGCCUAGCACGCCGCCCUCUCAAGGCGGUAGCGCCGGUUCGAAUCCGGUCGGGGGUA
(((((((..((((.........)))).(((((.......)))))....(((((.......)))))))))))).

>M32254.1/51-124
CGCGGGGUGGAGCAGCUCGGUAGCUCGCUGGGCUCAUAACUCAGAGGUCGCAGGUUCAAAUCCUGUCCCCGCUA
.((((((..((((.........)))).(((((.......))))).....(((((.......)))))))))))..

>AB067577.1/1615-1688
GGGCUAUUAGCUCAGGUGGUUAGAGCGCACCCCUGAUAAGGGUGAGGUCCCUGGUUCAAGUCCAGGAUGGCCCA
(((((((..((((.........)))).(((((.......))))).....(((((.......)))))))))))).

>AF105125.1/104-176
GGGGGUUUAGCUCAGUUGGUAGAGCGCCUGCUUUGCAAGCAGGAUGUCAGCGGUUCGAGUCCGCUAACCUCCA
(((((((..((((........)))).(((((.......))))).....(((((.......)))))))))))).

>D17540.1/1-73
GCGGGAGUAGCUCAGUUGGUAGAGCAUCGGCUUCCCAAGCCGAGGGUCGCGGGUUCGAGUCCCGUCUCCCGCU
(((((((..((((........)))).(((((.......))))).....(((((.......)))))))))))).

>X51824.1/190-272
GGGCAGGUGCCCGAGCGGCCAAAGGGGACGGUCUGUAAAACCGUUGGCGUAUGCCUUCGCUGGUUCGAAUCCAGCCCUGCCCA
(((((((..(((...........))).(((((.......)))))..............(((((.......)))))))))))).

>X51824.1/381-453
GCUCGCGUAGCUCAGCAGGUAGAGCACACCCUUGGUAAGGGUGAGGUCGCCGGUUCGAGCCCGGCCGCGAGCU
(((((((..((((........)))).(((((.......))))).....(((((.......)))))))))))).

>X60981.1/3898-3969
GGUCCCGUAGUGUAGUGGUUAACAUGCCUGCCUGUCACGCAGGAGAUCGCGGGUUCGAUGCCGUCGGGACCG
(((((((..((((........)))).(((((.......))))).....((((........))))))))))).

>AB031214.1/4204-4277
GGGCCUGUAGCUCAGCUGGUUAGAGCGCACGCCUGAUAAGCGUGAGGUCGGUGGUUCGAGUCCACUCAGGCCCA
(((((((..((((.........)))).(((((.......))))).....(((((.......)))))))))))).

>AF008220.1/5629-5712
GCGGAUGUGGCGGAAUUGGCAGACGCGCUAGAAUCAGGCUCUAGUGUCUUUACAGACGUGGGGGUUCAAGUCCCUUCAUCCGCA
(((((((..(((...........))).(((((.......)))))...............(((((.......)))))))))))).

>K01389.1/345-433
GGAGAGCUGUCCGAGUGGUCGAAGGAGCACGAUUGGAAAUCGUGUAGGCGGUCAACUCCGUCUCAAGGGUUCGAAUCCCUUGCUCUCCG
(((((((..(((...........))).(((((.......)))))....................(((((.......)))))))))))).

>Z82044.1/16317-16387
GGCGGCAUAGCCAAGUGGUAAGGCAGAGGUCUGCAAAACCUUUAUCCCCGGUUCGAAUCCGGGUGUCGCCU
(((((((..(((.........))).(((((.......)))))....(((((.......)))))))))))).

>AF008220.1/6888-6961
GGGCCUGUAGCUCAGCUGGUUAGAGCGCACGCCUGAUAAGCGUGAGGUCGAUGGUUCGAGUCCAUUCAGGCCCA
(((((((..((((.........)))).(((((.......))))).....(((((.......)))))))))))).

>AF142677.4/47404-47332
GAGCCAUUAGCUCAGUUGGUAGAGCAUCUGACUUUUAAUCAGAGGGUCGAAGGUUCGAGUCCUUCAUGGCUCA
(((((((..((((........)))).(((((.......))))).....(((((.......)))))))))))).

>AF008220.1/6334-6422
GGAGGAAUACCCAAGUCUGGCUGAAGGGAUCGGUCUUGAAAACCGACAGGGUGUCAAAGCCCGCGGGGGUUCGAAUCCCUCUUCCUCCG
(((((((..(((.............))).(((((.......)))))..................(((((.......)))))))))))).

>AF071855.1/254-326
GGGGCCUUAGCUCAGCUGGGAGAGCGCCUGCUUUGCACGCAGGAGGUCAGCGGUUCGAUCCCGCUAGGCUCCA
(((((((..((((........)))).(((((.......))))).....(((((.......)))))))))))).

>AF008220.1/6713-6785
GCGGUUGUGGCGAAGUGGUUAACGCACCAGAUUGUGGCUCUGGCAUUCGUGGGUUCGAUUCCCAUCAAUCGCC
(((((((..(((..........))).(((((.......))))).....(((((.......)))))))))))).

>AF008220.1/5322-5394
GGAGGAUUAGCUCAGCUGGGAGAGCAUCUGCCUUACAAGCAGAGGGUCGGCGGUUCGAGCCCGUCAUCCUCCA
(((((((..((((........)))).(((((.......))))).....(((((.......)))))))))))).

>AB013373.1/3754-3825
GCGGAAGUAGUUCAGUGGUAGAACACCACCUUGCCAAGGUGGGGGUCGCGGGUUCGAAUCCCGUCUUCCGCU
(((((((..((((.......)))).(((((.......))))).....(((((.......)))))))))))).

>AB031213.1/2203-2276
GGUCCGGUAGUUCAGUUGGUUAGAAUGCCUGCCUGUCACGCAGGAGGUCGCGGGUUCGAGUCCCGUCCGGACCG
(((((((..((((.........)))).(((((.......))))).....(((((.......)))))))))))).

>AB001488.1/62222-62293
UGGGCUAUAGCCAAGCGGUAAGGCAACGGACUUUGACUCCGUCAUGCGUUGGUUCGAAUCCAGCUAGCCCAG
(((((((..(((.........))).(((((.......))))).....(((((.......)))))))))))).

>AF008220.1/6172-6245
GGCGGUGUAGCUCAGCUGGCUAGAGCGUACGGUUCAUACCCGUGAGGUCGGGGGUUCGAUCCCCUCCGCCGCUA
(((((((..((((.........)))).(((((.......))))).....(((((.......)))))))))))).

>AF142677.4/47045-46960
GCCGGGGUGGUGGAAUUGGCAGACACACAGGACUUAAAAUCCUGCGGUAGGUGACUACCGUGCCGGUUCAAGUCCGGCCCUCGGCA
(((((((..(((...........))).(((((.......))))).................(((((.......)))))))))))).

>AF008220.1/6443-6516
CGCGGGGUGGAGCAGUUCGGUAGCUCGUCGGGCUCAUAACCCGAAGGUCGCAGGUUCAAAUCCUGCCCCCGCAA
.((((((..((((.........)))).(((((.......))))).....(((((.......)))))))))))..

>X60981.1/3261-3348
GGAGAGCUGUCCGAGUGGUCGAAGGAGCACGAUUGGAAAUCGUGUAGGCGUGAAUAGCGCCUCAAGGGUUCGAAUCCCUUGCUCUCCG
(((((((..(((...........))).(((((.......)))))...................(((((.......)))))))))))).

>AF008220.1/6975-7046
UCCACAGUAGCUCAGUGGUAGAGCUAUCGGCUGUUAACCGAUCGGUCGCAGGUUCGAAUCCUGCCUGUGGAG
(((((((..((((.......)))).(((((.......))))).....(((((.......)))))))))))).

>AF008220.1/5997-6070
CGGGAAGUAGCUCAGCUUGGUAGAGCACAUGGUUUGGGACCAUGGGGUCGCAGGUUCGAAUCCUGUCUUCCCGA
(((((((..((((.........)))).(((((.......))))).....(((((.......)))))))))))).

>AF008220.1/7053-7140
GGAGAAGUACUCAAGUGGCUGAAGAGGCGCCCCUGCUAAGGGUGUAGGUCGUGUAAGCGGCGCGAGGGUUCAAAUCCCUCCUUCUCCG
(((((((..(((...........))).(((((.......)))))...................(((((.......)))))))))))).

>X60981.1/3446-3518
GGAGGAUUAGCUCAGCUGGGAGAGCACUUGCCUUACAAGCAAGGGGUCGGCGGUUCGAUCCCGUCAUCCUCCA
(((((((..((((........)))).(((((.......))))).....(((((.......)))))))))))).

>AB031211.1/7799-7884
GCCGGGGUGGUGGAAUUGGCAGACACACAGGACUUAAAAUCCUGCGGUAGGUGACUACCGUGCCGGUUCAAGUCCGGCCCUCGGCA
(((((((..(((...........))).(((((.......))))).................(((((.......)))))))))))).

>Z82044.1/16031-16103
GCGGUUGUGGCGAAGUGGUUAACGCACCAGAUUGUGGCUCUGGCACUCGUGGGUUCGAUUCCCAUCAAUCGCC
(((((((..(((..........))).(((((.......))))).....(((((.......)))))))))))).

>Z99104.2/95646-95728
GCGGGUGUGGCGGAAUUGGCAGACGCGCUAGACUUAGGAUCUAGUGUCUUUAUGACGUGGGGGUUCAAGUCCCUUCACCCGCA
(((((((..(((...........))).(((((.......)))))..............(((((.......)))))))))))).

>Z82044.1/15843-15924
GGAGGGGUAGCGAAGUGGCUAAACGCGGCGGACUGUAAAUCCGCUCCCUCAGGGUUCGGCAGUUCGAAUCUGCCCCCCUCCA
(((((((..(((...........))).(((((.......))))).............(((((.......)))))))))))).

>AB013372.1/8-81
GCGCCCGUAGCUCAAUUGGAUAGAGCGUUUGACUACGGAUCAAAAGGUUAGGGGUUCGACUCCUCUCGGGCGCG
(((((((..((((.........)))).(((((.......))))).....(((((.......)))))))))))).

>X60981.1/3182-3253
UCCGCAGUAGCUCAGUGGUAGAGCAAUCGGCUGUUAACCGAUUGGUCGCAGGUUCGAAUCCUGCCUGCGGAG
(((((((..((((.......)))).(((((.......))))).....(((((.......)))))))))))).

>AF008220.1/6620-6692
GGCUCGGUAGCUCAGUUGGUAGAGCAACGGACUGAAAAUCCGUGUGUCGGCGGUUCGAUUCCGUCCCGAGCCA
(((((((..((((........)))).(((((.......))))).....(((((.......)))))))))))).

>K01390.1/620-691
GCGGAAGUAGUUCAGUGGUUGAACACCACCUUGCCAAGGUGGGGGUCGCGGGUUCGAAUCCCGUCUUCCGCU
(((((((..((((.......)))).(((((.......))))).....(((((.......)))))))))))).

>D89936.1/1231-1150
GCCGGUGUGGCGGAAUUGGCAGACGCGCACGACUCAAAAUCGUGUUCCUUCUGGAGUGUCGGUUCGACCCCGACCACCGGUA
(((((((..(((...........))).(((((.......))))).............(((((.......)))))))))))).

>AB031211.1/8065-8137
GGGGCCUUAGCUCAGCUGGGAGAGCGCCUGCUUUGCACGCAGGAGGUCAGCGGUUCGAUCCCGCUAGGCUCCA
(((((((..((((........)))).(((((.......))))).....(((((.......)))))))))))).

>AF008220.1/7169-7240
GGCCCGUUGGUCAAGCGGUUAAGACACCGCCCUUUCACGGCGGUAACACGGGUUCGAAUCCCGUACGGGUCA
(((((((..(((..........))).(((((.......)))))....(((((.......)))))))))))).

>AB031213.1/2678-2748
GCGGGUGUAGUUUAGUGGUAAAACCUCAGCCUUCCAAGCUGAUGUCGUGGGUUCGAUUCCCAUCACCCGCU
(((((((..((((.......)))).(((((.......)))))....(((((.......)))))))))))).

>AF008220.1/6251-6324
GGACCUUUAGCUCAGUUGGUUAGAGCAGACGGCUCAUAACCGUCCGGUCGUAGGUUCGAGUCCUACAAGGUCCA
(((((((..((((.........)))).(((((.......))))).....(((((.......)))))))))))).

>AB031215.1/9125-9195
AGGGGCAUAGUUUAACGGUAGAACAGAGGUCUCCAAAACCUCCGGUGUGGGUUCGAUUCCUACUGCCCCUG
(((((((..((((.......)))).(((((.......)))))....(((((.......)))))))))))).

>X55523.1/17-90
CGGGGUAUGGCGCAGUCUGGUAGCGCGCACCCUUGGGGUGGGUGAGGCCGUGGGUUCAAAUCCCGCUACUCCGA
(((((((..((((.........)))).(((((.......))))).....(((((.......)))))))))))).

>AF008220.1/5430-5502
GCCGGUGUAGCUCAAUUGGUAGAGCAACUGACUUGUAAUCAGUAGGUUGGGGGUUCAAGUCCUCUUGCCGGCA
(((((((..((((........)))).(((((.......))))).....(((((.......)))))))))))).

>Z99104.2/165829-165901
GCUUCCAUAGCUCAGCAGGUAGAGCACUUCCAUGGUAAGGAAGAGGUCAGCGGUUCGAGCCCGCUUGGAAGCU
(((((((..((((........)))).(((((.......))))).....(((((.......)))))))))))).

>AF269787.1/2464-2393
UCCGCAGUAGCUCAGUGGUAGAGCUAUCGGCUGUUAACCGAUCGGUCGUAGGUUCGAAUCCUACCUGCGGAG
(((((((..((((.......)))).(((((.......))))).....(((((.......)))))))))))).

>AF070678.1/91-163
GGGGCCUUAGCUCAGCUGGGAGAGCGCCUGCUUUGCACGCAGGAGGUCAGCGGUUCGAUCCCGCUAGGCUCCA
(((((((..((((........)))).(((((.......))))).....(((((.......)))))))))))).

>X15245.1/160-231
UCCGCCUUAGCUCAGUUGGUAGAGCGCUUGACUGUUAAUCAGGAUGUCGUCAGUUCGAGUCUGACAGGCGGA
(((((((..((((........)))).(((((.......))))).....(((((.......))))))))))))

>M18744.1/76-164
GGAGAGUUGGCAGAGCGGUAAUGCAGCGGACUCGAAAUCCGCCGAACCAAUGUUGAAUUGGUGCGCAGGUUCAAAUCCUGUACUCUCCU
(((((((..(((.........))).(((((.......)))))......................(((((.......)))))))))))).

>X15246.1/271-344
GCACCCAUAGCGCAACUGGAUAGAGUGUCUGACUACGAAUCAGAAGGUUGUAGGUUCAAGUCCUACUGGGUGCA
(((((((..((.(.........).)).(((((.......))))).....(((((.......)))))))))))).

>X15246.1/425-492
CCCGUUGGUCAAGUGGUUAAGACACCGCCCUUUCACGGCGGUAACAUGGGUUCAAAUCCCGUACGGGU
(((((..(((..........))).(((((.......)))))....(((((.......)))))))))).

>X15245.1/588-660
GGUCCAUUGGAGCAGUGGUCUAUCUCGCCUCCCUGUCACGGAGGAGAUCGCGGGUUCAAAUCCCGCAUGGACC
(((((((..(((...........))).(((((.......))))).....(((((.......))))))))))))

>AF401668.1/481-552
GCGGAAGUAGUUCAGUGGUAGAACAUCACCUUGCCAUGGUGGGGGUCGCGGGUUCGAAUCCCGUCUUCCGCU
(((((((..((((.......)))).(((((.......))))).....(((((.......)))))))))))).

>X15245.1/512-584
GGAGGAUUAGCUCAGCUGGGAGAGCAUCUGCCUUACAAGCAGAGGGUCACAGGUUCGAGCCCUGUAUCCUCCA
(((((((..((((........)))).(((((.......))))).....(((((.......)))))))))))).

>X15245.1/236-309
CGGGAAGUGGCUCAGUUUGGUAGAGCACCUGGUUUGGGACCAGGGGGUCGCAGGUUCAAAUCCUGUCUUCCCGA
(((((((..((((.........)))).(((((.......))))).....(((((.......)))))))))))).

>X13888.1/63-151
GGAGAGUUGGCAGAGCGGUAAUGCAGCGGACUCGAAAUCCGCCGAGCCAAUGUUGAAUUGGUGCGCAGGUUCAAAUCCUGUACUCUCCU
(((((((..(((.........))).(((((.......)))))......................(((((.......)))))))))))).

>X61068.1/1189-1262
CGCGGGAUAGAGCAGUCUGGUAGCUCGUCGGGCUCAUAACCCGAAGGUCGAUGGUUCAAAUCCAUCUCCCGCAA
.((((((..((((.........)))).(((((.......))))).....(((((.......)))))))))))..

>X61068.1/760-831
GGGGCUUUAGCUCAGCUGGGAGAGCGCCUGCCUUGCACGCAGGAGGUCAGCGGUUCGAUCCGCUAAGCUCCA
(((((((..((((........)))).(((((.......))))).....(((((......)))))))))))).

>X61064.1/63-135
GCAUCCAUAGCUCAGUUGGUAGAGCAACAGACUCUUAAUCUGUGGGUCCACGGUUCGAGCCCGUGUGGGUGUA
(((((((..((((........)))).(((((.......))))).....(((((.......)))))))))))).

>X61068.1/1364-1437
GGCUCUGUAGCUCAGUCGGUAGAGCAGUGGCCUGAAGAGCCUCGUGUCAGCCGGUUCGAUUCCGCUUGGAGCCA
(((((((..((((........)))).(.(((.......))).).....(((.((.......)))))))))))).

>X61067.1/232-303
AGGCCCAUAGCCAAGCGGUAAGGCAACGGACUUUGACUCCGUCACUCGUAGGUUCAAAUCCUGCUGGGCCUG
(((((((..(((.........))).(((((.......))))).....(((((.......)))))))))))).

>X61067.1/133-205
GCGGUUGUGGCGAAGUGGUUAACGCAUCGGCUUGUGGCGCCGACACUCGGGGGUUCAAUUCCCCUCGGCCGCC
(((((((..(((..........))).(((((.......))))).....(((((.......)))))))))))).

>X61067.1/334-415
GCGGGUGUGGCGAAAUUGGCAGACGCACUAGACUUAGGAUCUAGCGCUUUACGGCAUGCAGGUUCAAGUCCUGUCACCCGCA
(((((((..(((...........))).(((((.......))))).............(((((.......)))))))))))).

>X61066.1/339-412
GCCUACUUAGCUCAGUUGGUUAGAGCACCUGACUGUUAAUCAGGGGGUCGCUGGUUCGAGUCCAGCAGUGGGCG
(((((((..((((.........)))).(((((.......))))).....(((((.......)))))))))))).

>X15508.1/140-211
GGGGGCAUGGUGUCAACGGUAGCACACAGGUCUCCAAAACCUUUAGUGUGGGUUCGAAUCCUGCUGCCCUCG
(((((((..((((........))))..((((.......)))).....(((((.......)))))))))))).

>X61065.1/77-164
GGAGCGAUACUCAAGAGGCCGAAGAGGGCGCACUGCUAACGCGUUAGACGGUUAACCCCGUGCGAGGGUUCAAAUCCCUCUCGCUCCG
(((((((..(((...........))).((((.........))))...................(((((.......)))))))))))).

>X61063.1/119-188
GUCGGUGUCGUAUAUGGUUAUUACAGGCCUUGCCAAGGCUUAGACGGCAGUUCGAUCCUGCUCACCGGCU
(((((((..(((.........)))(((((.......)))))....(((((.......)))))))))))).

>X61068.1/880-953
GGCGGUGUAGCUCAGCUGGCUAGAGCGUGCGGUUCAUACCCGCAAGGUCGAGGGUUCAAGUCCCCCCGCCGCUA
(((((((..((((.........)))).(((((.......))))).....(.(((.......))).)))))))).

>X61068.1/651-734
GCCCGGGUGGUGAAAUCGGUAGACACGCAGGACUUAAAAUCCUGUGGCAUAAAAGCCAUGUCGGUUCAAGUCCGACCCCGGGCA
(((((((..(((...........))).(((((.......)))))...............(((((.......)))))))))))).

>X61068.1/477-549
GCCGAAAUAGCUCAAUCGGUAGAGCAACUGAUUUGUAAUCAGUAGGUUGCGGGUUCAAUUCCUGUUUUCGGCA
(((((((..((((........)))).(((((.......))))).....(((((.......)))))))))))).

>X61068.1/1281-1353
GGUCCGGUGGUGUAGGGGUUAACAUGCCUGCCUGUCACGCAGGAGAUCGCGGGUUCAAAUCCCGUCCGGACCG
(((((((..((((........)))).(((((.......))))).....(((((.......)))))))))))).

>X61068.1/961-1034
GGACCCGUAGCUCAGUUGGUUAGAGCUACCGGCUCAUAACCGGUCGGUCGUUGGUUCGAGUCCAACCGGGUCCA
(((((((..((((.........)))).(((((.......))))).....(((((.......)))))))))))).

>X61065.1/170-242
GGCCCGUUGGAGAAACGGUUAACUCACAUGCCUUUCACGCAUGCAUUCACGGGUUCGAAUCCCGUACGGGUCA
(((((((..(((..........))).(((((.......))))).....(((((.......)))))))))))).

>X61061.1/74-147
GUCCGAAUAGCUCAGCUGGAUAGAGCAAUAGCCUUCUAAGCUAUCGGUCGGGGGUUCGAAUCCCUCUUCGGACG
(((((((..((((.........)))).(((((.......))))).....(((((.......)))))))))))).

>AF349769.2/1315-1395
CCCCGUGUGGCGAAAUGGUAGACGCGCUUGACUCAAAAUCAAGUAGUGAAGACUGUGCUGGUUCGAGUCCGGUCACGGGGA
(((((((..(((..........))).(((((.......))))).............(((((.......)))))))))))).

>X61068.1/393-465
GGAGGAUUAGCUCAGUUGGGAGAGCACCUGCCUUACAAGCAGGGGGUCGGCGGUUCAAGCCCGUCAUCCUCCA
(((((((..((((........)))).(((((.......))))).....(((((.......)))))))))))).

>X61068.1/560-632
GUCCCGUUAGCUCAGGUGGUAGAGCACUUGACUUUUAAUCAAGGUGUCGAUGGUUCGAGUCCAUCACGGGACA
(((((((..((((........)))).(((((.......))))).....(((((.......)))))))))))).

>X61068.1/1060-1145
GGAGGAAUACCCAAGAGGCUGAAGGGAUCGGUCUUGAAAACCGACAGGGUGUAAAAGCCGCGGGGGUUCAAAUCCCUCUUCCUCCG
(((((((..(((...........))).(((((.......))))).................(((((.......)))))))))))).

>M91385.1/1291-1381
GGAAGUAUACCCAAGUCUCGGUUGAAGGGGGCGGUCUCGAAAACCGUUAGAUGGAGUAAUCCAUGCAAGAGUUCGAAUCUCUUUACUUCCG
(((((((..(((..............))).(((((.......)))))...................(((((.......)))))))))))).

>X03715.1/926-998
CGUGGGGUGGAGCAGUUGGUAGCUCGUUGGGCUCAUAACCCAAAGGUCGCAGGUUCAAGUCCUGCCCCCGCAA
.((((((..((((........)))).(((((.......))))).....(((((.......)))))))))))..

>M91385.1/1046-1118
AGGGGUAUAGUUCAAUCGGUAGAACACCGGACUUCAAAUCCGGGUGUUGUGGGUUCAAGUCCUGCUACCCCUG
(((((((..((((........)))).(((((.......))))).....(((((.......)))))))))))).

>X03715.1/1086-1158
GGUUCAGUAGCUCAGUUGGUAGAGCAUUUGAUUGAAGCUCAAAGUGUCGGCAGUUCAAUUCUGUCCUGAACCA
(((((((..((((........)))).(((((.......))))).....(((((.......)))))))))))).

>X03715.1/171-243
GGCACUAUAGCCAAGGUGGCUAAGGCAUGGGACUGCAACUCCCCGAUCGUCGGUUCGAAUCCGACUAGUGCCU
(((((((..(((...........)))..((((.......)))).....(((((.......)))))))))))).

>X03715.1/481-553
GGGCCCGUAGCUCAGCUGGGAGAGCACCUGCCUUGCACGCAGGGGGUCGACGGUUCGAUCCCGUUCGGGUCCA
(((((((..((((........)))).(((((.......))))).....(((((.......)))))))))))).

>X03715.1/388-461
CGGAAAGUAGCUUAGCUUGGUAGAGCACUCGGUUUGGGACCGAGGGGUCGCAGGUUCGAAUCCUGUCUUUCCGA
(((((((..((((.........)))).(((((.......))))).....(((((.......)))))))))))).

>X03715.1/288-361
GCGCCCAUAGAUCAAUUGGAUAGAUCGUUUGACUACGGAUCAAAAGGUUGAGGGUUCGAUUCCUUCUGGGCGCG
(((((((..((((.........)))).(((((.......))))).....(((((.......)))))))))))).

>X03715.1/779-868
GGAAGAUUACCCAAGUCUGGUUGAAGGGAUCGGUCUUGAAAAUUGACAGGCGGUGAAAGCCGCGCGGGGGUUCGAAUCCCUCAUCUUCCG
(((((((..(((.............))).(((((.......)))))...................(((((.......)))))))))))).

>X03715.1/1004-1077
GGUCUUGUAGUGAAGUUGGUUAUCAUGCCUCUCUGUCACAGAGGAGAUCGCGGGUUCAAGUCCCGUCAAGACCG
(((((((..((((.........)))).(((((.......))))).....(((((.......)))))))))))).

>X03715.1/667-740
GGACCCUUAGCUCAGUUGGUUAGAGCAUCCGGCUCAUAACCGGAUGGUCACUGGUUCAAGUCCAGUAGGGUCCA
(((((((..((((.........)))).(((((.......))))).....(((((.......)))))))))))).

>M91385.1/1205-1276
AGGGGUGUAGUUUAAUGGUAGAACAGCGGUCUCCAACACCGUACGUUGUGGGUUCAAGUCCUGUCACCCCUG
(((((((..((((.......)))).(((((.......))))).....(((((.......)))))))))))).

>X03715.1/589-662
GGCGGGAUAGCUCAGCUGGUUAGAGCGCUCGGCUCAUACCCGGGAGGUCAAGAGUUCAAGUCUCUUUCUCGCUA
(((((((..((((.........)))).(((((.......))))).....(((((.......)))))))))))).

>U39708.1/2300-2229
UGGGAUGUAGCCAAGCGGUAAGGCAAUAGACUUUGACUCUAUCAUGCGAUGGUUCGAUCCCAUCCAUCCCAG
(((((((..(((.........))).(((((.......))))).....(((((.......)))))))))))).

>M18050.1/352-424
GACUCGUUAGCUCAGCCGGUAGAGCAACUGGCUUUUAACCAGUGGGUCCGGGGUUCGAAUCCCCGACGAGUCA
(((((((..((((........)))).(((((.......))))).....(((((.......)))))))))))).

>K00202.1/1-71
GCAGGUGUAGUUUAAUGGCAGAACUUCAGCCUUCCAAGCUGAUUGUGAGGGUUCGAUUCCCUUCACCUGCU
(((((((..((((.......)))).(((((.......)))))....(((((.......)))))))))))).

>AE000043.2/9006-8935
GACUCACUAGCUCAGCGGUAGAGCAUUUGACUUUUAAUCAAAGGGUCCCGAGUUCGAUCCUCGGGUGAGUCA
(((((((..((((.......)))).(((((.......))))).....(((((.......)))))))))))).

>D00559.1/56-142
GGGUUAAUACUCAAGUUGGUGAAGAGGACACCCUGCUAAGGUGUUAGGUCGGUCUCCGGCGCGAGGGUUCGAGUCCCUCUUAACCCG
(((((((..(((...........))).(((((.......)))))..................(((((.......)))))))))))).

>X16750.1/2-74
GCGUAGGUGGUGAAGUGGUUAACACAUCAGGUUGUGGCUCUGACAUACGCGGGUUCGAUCCCCGUUCUACGCC
(((((((..(((..........))).(((((.......))))).....(((((.......)))))))))))).

>X17113.1/351-433
GCCCAAGUGGCGGAAUGGUAGACGCAUGGGAUUUAAGAUCCCACGCUAGCAAUAGCGUGCCGGUUCAAGUCCGGCUUUGGGCA
(((((((..(((..........))).(((((.......)))))...............(((((.......)))))))))))).

>M18050.1/273-344
UGGGCUAUAGCCAAGCGGUAAGGCAAGGGACUUUGACUCCCUCAUGCGCCGGUUCGAAUCCUGCUAGCCCAA
(((((((..(((.........))).(((((.......))))).....((.((.......)).))))))))).

>X03154.1/489-562
GGACCUUUAGCUCAGUUGGUUAGAGCAUCCGGCUCAUAACCGGACGGUCAUUGGUUCAAGUCCAAUAAGGUCCA
(((((((..((((.........)))).(((((.......))))).....(((((.......)))))))))))).

>X16746.1/1-72
GGCAACAUGGCCAAGCGGCUAAGGCAUGGGUCUGCAACACCCUGAUCAUCGGUUCGAAUCCGAUUGUUGCCU
(((((((..(((..........)))..((((.......)))).....(((((.......)))))))))))).

>M16450.1/142-214
GGCUUUUUAGCUCAGCAGGUAGAGCAACCGGCUGUUAACCGGUUUGUCACAGGUUCGAGCCCUGUAAAAGCCG
(((((((..((((........)))).(((((.......))))).....(((((.......)))))))))))).

>X16752.1/1-74
CGGAAUAUAGCUCAGCUGGUUAGAGCAUUCCGCUGAUAACGGAGAGGUCGUUGGUUCAAGUCCAAUUAUUCCGA
(((((((..((((.........)))).(((((.......))))).....(((((.......)))))))))))).

>AE000043.2/9216-9133
GGACAGGUAGCGAAGUGGCUAAACGCUUCUGACUGUAGAUCAGACACCUUCAUGGUUUCGGGAGUUCGAAUCUCUCCCUGUCCA
(((((((..(((...........))).(((((.......)))))...............(((((.......)))))))))))).

>K02974.1/529-600
AGGAGAGUAGUUCAAUGGUAGAACGUCGGUCUCCAAAACCGAGCGUUGAGGGUUCGAUUCCUUUCUCUCCUG
(((((((..((((.......)))).(((((.......))))).....(((((.......)))))))))))).

>M18050.1/100-172
GCUGACUUAGCUCAGUUGGUAGAGCAAUUGACUAGUAAUCAAUAGGUCGAAGGUUCAAAUCCUUUAGUCAGCA
(((((((..((((........)))).(((((.......))))).....(((((.......)))))))))))).

>X03154.1/801-875
GGCCCCAUAGCGAACGUUGGUUAUCGCGCCUCCCUGUCACGGAGGAGAUCACGGGUUCGAGUCCCGUUGGGGUCG
(((((((..((((..........)))).(((((.......))))).....(((((.......)))))))))))).

>X16748.1/1-73
GGCCUGUUGGUGAAGCGGUUAACACACACGGUUUUCAUCCGUGGACACACGGGUUCGAACCCCGUACAGGCUA
(((((((..(((..........))).(((((.......))))).....(((((.......)))))))))))).

>X03154.1/110-183
GCGCCCGUAGAUCAAUUGGAUAGAUCGCUUGACUACGGAUCAAAAGGUUGGGGGUUCGAGUCCCUCCGGGCGCA
(((((((..((((.........))))..((((.......))))......(((((.......)))))))))))).

>M16450.1/308-380
GGAGUGUUAGCUCAGCUGGGAGAGCUCCUGCCUUACAAGCAGGCGGUCAUAGGUUCAAGUCCUAUACACUCCA
(((((((..((((........)))).(((((.......))))).....(((((.......)))))))))))).

>X03154.1/608-697
GGAAGAUUACCCAAGUCCGGCUGAAGGGAUCGGUCUUGAAAACCGAGAGUCGGGGAAACCCGAGCGGGGGUUCGAAUCCCUCAUCUUCCG
(((((((..(((.............))).(((((.......)))))...................(((((.......)))))))))))).

>X16745.1/1-74
GGCCCCAUAGCGAAGUUGGUUAUCGCGCCUCCCUGUCACGGAGGAGAUCACGGGUUCGAGUCCCGUUGGGGUCG
(((((((..((((.........)))).(((((.......))))).....(((((.......)))))))))))).

>X16759.1/1-73
CGCGGGGUAGAGCAGUUGGUAGCUCGCCGGGCUCAUAACCCGGAGGUCGCAGGUUCGAGUCCUGCCCCCGCAA
.((((((..((((........)))).(((((.......))))).....(((((.......)))))))))))..

>X03154.1/723-795
CGCGGGGUAGAGCAGUUGGUAGCUCGCCGGGCUCAUAACCCGGAGGCCGCAGGUUCGAGUCCUGCCCCCGCAA
.((((((..((((........)))).(((((.......))))).....(((((.......)))))))))))..

>AE000043.2/8839-8769
GCGAGUAUAGUUUAGUGGUAGAACAUCAGUCUUCCAAGCUGAUCGUGUCGGUUCGAUUCCGAUUACUCGCU
(((((((..((((.......)))).(((((.......)))))....(((((.......)))))))))))).

>D00550.1/152-232
GGGGGAUUGGCGGAAUUGGCAGACGCACUAGACUUAGGAUCUAGCGUCUUUGACGUAAGGGUUCAAGUCCCUUAUCCCCCA
(((((((..(((...........))).(((((.......)))))............(((((.......)))))))))))).

>D00552.1/73-146
GCCCAUGUAGCUCAGUAGGAUAGAGCACGCGCCUUCUAAGCGUGAGGUCGGAAGUUCGAGCCUUCUCGUGGGCA
(((((((..((((.........)))).(((((.......))))).....(((((.......)))))))))))).

>X16760.1/1-73
GGUCGUGUAGCUCAGUCGGUAGAGCAGCAGACUGAAGCUCUGCGUGUCGGCGGUUCAAUUCCGUCCACGACCA
(((((((..((((........)))).(((((.......))))).....(((((.......)))))))))))).

>D00554.1/73-143
GCAGGUGUAGUUUAAUGGUAGAACUUCAGCCUUCCAAGCUGAUUGUGAGGGUUCGAUUCCCUUCACCUGCU
(((((((..((((.......)))).(((((.......)))))....(((((.......)))))))))))).

>D00558.1/58-130
GUCUGAUUAGCGCAACUGGCAGAGCAACUGACUCUUAAUCAGUGGGUUGUGGGUUCGAUUCCCACAUCAGGCA
(((((((..((.(........).)).(((((.......))))).....(((((.......)))))))))))).

>X03154.1/401-474
GGCGGGGUAGCUCAGUUGGUUAGAGCGUUCGGUUCAUACCCGAAAGGUCGAGAGUUCAACUCUCUCCCCCGCUA
(((((((..((((.........)))).(((((.......))))).....(((((.......)))))))))))).

>D00547.1/242-315
CGGGAAGUGGCUCAGUUUGGUAGAGCAUUCGGUUUGGGACCGAAGGGUCGCAGGUUCAAAUCCUGUCUUCCCGA
(((((((..((((.........)))).(((((.......))))).....(((((.......)))))))))))).

>D00547.1/329-401
GGGCCCUUAGCUCAGCUGGGAGAGCACCUGCCUUGCACGCAGGGGGUCGACGGUUCGAUCCCGUUAGGGUCCA
(((((((..((((........)))).(((((.......))))).....(((((.......)))))))))))).

>X16765.1/1-73
GCUGACUUAGCUCAGCAGGCAGAGCAACUGACUUGUAAUCAGUAGGUCGUAGGUUCGAUUCCUAUAGUCAGCA
(((((((..((((........)))).(((((.......))))).....(((((.......)))))))))))).

>X16754.1/1-86
CCCCAAGUGGCGGAAUAGGUAGACGCAUUGGACUUAAAAUCCAACGGGCUUAAUAUCCUGUGCCGGUUCAAGUCCGGCCUUGGGGA
(((((((..(((...........))).(((((.......))))).................(((((.......)))))))))))).

>D00548.1/191-271
GGAGGGGUAGCGAAGUGGCUAAACGCGGGUGGCUGUAACCCACUUCCUUACGGUUCGGGGGUUCGAAUCCCUCCCCCUCCA
(((((((..(((...........))).(((((.......)))))............(((((.......)))))))))))).

>X16758.1/1-74
GGCGGGGUAGCUCAGUUGGUUAGAGCGUUCGGUUCAUACCCGAAAGGUCGAGAGUUCAAAUCUCUCCCCCGCUA
(((((((..((((.........)))).(((((.......))))).....(((((.......)))))))))))).

>X16763.1/1-89
GGAAGAUUACCCAAGUCCGGCUGAAGGGAUCGGUCUUGAAAACCGAGAGUCGGGGAAACCGAGCGGGGGUUCGAAUCCCUCAUCUUCCG
(((((((..(((.............))).(((((.......)))))..................(((((.......)))))))))))).

>X16767.1/1-73
AGGGGCAUAGUUCAGUAGGUAGAACAUCGGUCUUCAAAACCGAGUGUCACGAGUUCGAGUCUUGUUGCCCCUG
(((((((..((((........)))).(((((.......))))).....(((((.......)))))))))))).

>L00194.1/685-756
GGGGCCAUAGCUCAGUUGGUAGAGCGCCUGCUUUGCAAGCAGGUGUCGUCGGUUCGAAUCCGUCUGGCUCCA
(((((((..((((........)))).(((((.......)))))....(.(((.......))).)))))))).

>L00194.1/554-627
AGGCCUGUAGCUCAGGUGGUUAGAGCGUACGCCUGAUAAGCGUAAGGUCGGCAGUUCGAGUCUGCCUAGGCCUA
(((((((..((((.........)))).(((((.......))))).....(((((.......)))))))))))).

>AP003004.2/222291-222372
GCCCAGAUGGCGGAAUUGGUAGACGCGCACGGUUCAGGUCCGUGUUCCGCAAGGAGUGGAGGUUCGAGUCCUCUUCUGGGCA
(((((((..(((...........))).(((((.......))))).............(((((.......)))))))))))).

>AE008996.1/2003-1920
GCCCAGAUGGCGGAAUUGGUAGACGCGCCAGCUUCAGGUGCUGGUACUCGAAAGGGUGUGGAGGUUCGAGUCCUCUUCUGGGCA
(((((((..(((...........))).(((((.......)))))...............(((((.......)))))))))))).

>AB066098.1/1687-1760
GGGCCUAUAGCUCAGCUGGUUAGAGUGCACCCCUGAUAAGGGUGAGGUCACAAGUUCAAGUCUUGUUAGGCCCA
(((((((..((((.........)))).(((((.......))))).....(((((.......)))))))))))).

>AF074839.1/52-124
GGGGAAUUAGCUCAGCUGGGAGAGCGCCUGCUUUGCACGCAGGAGGUCAGCGGUUCGAUCCCGCUAUUCUCCA
(((((((..((((........)))).(((((.......))))).....(((((.......)))))))))))).

>U18089.1/221-293
GGGGCUGUAGCUCAGUUGGGAGAGCACCUGCUUUGCAAGCAGGGGGUCAUCGGUUCGAGACCGGUCAGCUCCA
(((((((..((((........)))).(((((.......))))).....(((((.......)))))))))))).

>X07395.1/103-176
GGGCCUAUAGCUCAGCUGGCUAGAGCACACGCCUGAUAAGCGUGAGGUCAGUGGUUCGAGUCCACUUGGGCCCA
(((((((..((((.........)))).(((((.......))))).....(((((.......)))))))))))).

>X12977.1/317-399
GCGAAGGUGGCGGAAUUGGUAGACGCGCUAGCUUCAGGUGUUAGUGCCCCCCGGGUGUGAGGGUUCGAGUCCCUCUCUUCGCA
(((((((..(((...........))).(((((.......)))))..............(((((.......)))))))))))).

>X12977.1/94-167
GCGCCCGUAGCUCAGCUGGAUAGAGCGCUGCCCUCCGGAGGCAGAGGUCACAGGUUCGAAUCCUGUCGGGCGCA
(((((((..((((.........)))).(((((.......))))).....(((((.......)))))))))))).

>X12977.1/221-293
GUGGCUGUAGCUCAGUUGGUAGAGUCCCGGAUUGUGAUUCCGGUUGUCGUGGGUUCGAGCCCCAUCAGCCACC
(((((((..((((........)))).(((((.......))))).....(((((.......)))))))))))).

>X12977.1/475-548
CGGUGAUUAGCGCAGCCCGGUAGCGCAUCUGGUUUGGGACCAGAGGGUCAAAGGUUCGAAUCCUUUAUCACCGA
(((((((..((((.........)))).(((((.......))))).....(((((.......)))))))))))).

>V00334.1/358-430
GCUGAUAUGGCUCAGUUGGUAGAGCGCACCCUUGGUAGGGGUGGGGUCCCCAGUUCGACUCUGGGUAUCAGCA
(((((((..((((........)))).(((((.......))))).....(((((.......)))))))))))).

>AE005611.1/1614-1687
GCGCCCGUAGCUCAGCUGGAUAGAGCGCUGCCCUCCGGAGGCAGAGGUCUCAGGUUCGAAUCCUGUCGGGCGCG
(((((((..((((.........)))).(((((.......)))))......((((.......)))).))))))).

>AE005414.1/2681-2611
GGCGCGUUAACAAAGCGGUUAUGUAGCGGAUUGCAAAUCCGUCUAGUCCGGUUCGACUCCGGAACGCGCCU
(((((((..(((.........))).(((((.......)))))....(((((.......)))))))))))).

>AE005196.1/3290-3363
GGAGCGGUAGUUCAGUCGGUUAGAAUACCUGCCUGUCACGCAGGGGGUCGCGGGUUCGAGUCCCGUCCGUUCCG
(((((((..((((.........)))).(((((.......))))).....(((((.......)))))))))))).

>AE005414.1/2595-2512
GCCCGGAUGGUGGAAUCGGUAGACACAAGGGAUUUAAAAUCCCUCGGCGUUCGCGCUGUGCGGGUUCAAGUCCCGCUCCGGGUA
(((((((..(((...........))).(((((.......)))))...............(((((.......)))))))))))).

>AE005497.1/10137-10064
GCAUCCGUAGCUCAGCUGGAUAGAGUACUCGGCUACGAACCGAGCGGUCGGAGGUUCGAAUCCUCCCGGAUGCA
(((((((..((((.........)))).(((((.......))))).....(((((.......)))))))))))).

>AE005245.1/5142-5071
UGGGGUAUCGCCAAGCGGUAAGGCACCGGUUUUUGAUACCGGCAUUCCCUGGUUCGAAUCCAGGUACCCCAG
(((((((..(((.........))).(((((.......))))).....(((((.......)))))))))))).

>AE005611.1/1749-1821
GUGGCUAUAGCUCAGUUGGUAGAGCCCUGGAUUGUGAUUCCAGUUGUCGUGGGUUCGAAUCCCAUUAGCCACC
(((((((..((((........)))).(((((.......))))).....(((((.......)))))))))))).

>AE005414.1/2810-2738
GCGGGAAUAGCUCAGUUGGUAGAGCACGACCUUGCCAAGGUCGGGGUCGCGAGUUCGAGUCUCGUUUCCCGCU
(((((((..((((........)))).(((((.......))))).....(((((.......)))))))))))).

>AE005546.1/4076-3993
GCCGAGGUGGUGGAAUUGGUAGACACGCUACCUUGAGGUGGUAGUGCCCAAUAGGGCUUACGGGUUCAAGUCCCGUCCUCGGUA
(((((((..(((...........))).(((((.......)))))...............(((((.......)))))))))))).

>AE005658.1/7176-7257
GCCGAAGUGGCGAAAUCGGUAGACGCAGUUGAUUCAAAAUCAACCGUAGAAAUACGUGCCGGUUCGAGUCCGGCCUUCGGCA
(((((((..(((...........))).(((((.......))))).............(((((.......)))))))))))).

>AE005527.1/84-156
GCCCGGAUAGCUCAGUCGGUAGAGCAGGGGAUUGAAAAUCCCCGUGUCCUUGGUUCGAUUCCGAGUCCGGGCA
(((((((..((((........)))).(((((.......))))).....(((((.......)))))))))))).

>AE005234.1/8154-8227
GCGCCCUUAGCUCAGUUGGAUAGAGCAACGACCUUCUAAGUCGUGGGCCGCAGGUUCGAAUCCUGCAGGGCGCG
(((((((..((((.........)))).(((((.......))))).....(((((.......)))))))))))).

>AE005629.1/7274-7346
GCUGAUAUAGCUCAGUUGGUAGAGCGCACCCUUGGUAAGGGUGAGGUCGGCAGUUCGAAUCUGCCUAUCAGCA
(((((((..((((........)))).(((((.......))))).....(((((.......)))))))))))).

>AE005314.1/4287-4216
GGUGAGGUGUCCGAGUGGCUGAAGGAGCACGCCUGGAAAGUGUGUAUACGGCAACGUAUCGGGGGUUCGAAU
..((((...(((...........))).(((((.......)))))....(.............)..))))...

>AE005629.1/6992-7073
GGUGGGGUUCCCGAGCGGCCAAAGGGAGCAGACUGUAAAUCUGCCGUCACAGACUUCGAAGGUUCGAAUCCUUCCCCCACCA
(((((((..(((...........))).(((((.......))))).............(((((.......)))))))))))).

>AB035923.1/6106-6178
GCUGAUAUGGCUCAGUUGGUAGAGCGCACCCUUGGUAAGGGUGAGGUCCCCAGUUCGACUCUGGGUAUCAGCA
(((((((..((((........)))).(((((.......))))).....(((((.......)))))))))))).

>AB035922.1/6128-6200
AGGGGCGUAGUUCAAUUGGUAGAGCACCGGUCUCCAAAACCGGGUGUUGGGAGUUCGAGUCUCUCCGCCCCUG
(((((((..((((........)))).(((((.......))))).....(((((.......)))))))))))).

>AE005466.1/5965-6036
GUCCUCUUAGUUAAAUGGAUAUAACGAGCCCCUCCUAAGGGCUAAUUGCAGGUUCGAUUCCUGCAGGGGACA
(((((((..((((........)))).(((((.......)))))....(((((.......)))))))))))).

>AE005470.1/8444-8372
GGGGCUAUAGCUCAGCUGGGAGAGCGCUUGCAUGGCAUGCAAGAGGUCAGCGGUUCGAUCCCGCUUAGCUCCA
(((((((..((((........)))).(((((.......))))).....(((((.......)))))))))))).

>AE005245.1/5337-5264
GGCUACGUAGCUCAGUUGGUUAGAGCACAUCACUCAUAAUGAUGGGGUCACAGGUUCGAAUCCCGUCGUAGCCA
(((((((..((((.........)))).(((((.......))))).....((.((.......)).))))))))).

>AE005245.1/4818-4747
UGGGGUAUCGCCAAGCGGUAAGGCACCGGAUUCUGAUUCCGGCAUUCCGAGGUUCGAAUCCUCGUACCCCAG
(((((((..(((.........))).(((((.......))))).....(((((.......)))))))))))).

>AF234285.1/261-333
GGGGCUAUAGCUCAGCUGGGAGAGCGCCUGCUUUGCACGCAGGAGGUCUGCGGUUCGAUCCCGCAUAGCUCCA
(((((((..((((........)))).(((((.......))))).....(((((.......)))))))))))).

>AE008857.1/222-150
GUCCCCUUCGUCUAGAGGCCCAGGACACCGCCCUUUCACGGCGGUAACAGGGGUUCGAAUCCCCUAGGGGACG
(((((((..((((.........)))).(((((.......)))))....(((((.......)))))))))))).

>AE008893.1/17175-17247
GCCGACUUAGCUCAGUAGGUAGAGCAACUGACUUGUAAUCAGUAGGUCACCAGUUCGAUUCCGGUAGUCGGCA
(((((((..((((........)))).(((((.......))))).....(((.(.......).)))))))))).

>AE008762.1/276-203
GCGUUCAUAGCUCAGUUGGUUAGAGCACCACCUUGACAUGGUGGGGGUCGUUGGUUCGAGUCCAAUUGAACGCA
(((((((..((((.........)))).(((((.......))))).....(((((.......)))))))))))).

>AE008837.1/3449-3522
CGCGGGGUGGAGCAGCCUGGUAGCUCGUCGGGCUCAUAACCCGAAGGUCGUCGGUUCAAAUCCGGCCCCCGCAA
.((((((..((((.........)))).(((((.......))))).....(((((.......)))))))))))..

>AE008788.1/15048-14962
GGAGAGAUGCCGGAGCGGCUGAACGGACCGGUCUCGAAAACCGGAGUAGGGGCAACUCUACCGGGGGUUCAAAUCCCCCUCUCUCCG
(((((((..(((...........))).(((((.......)))))..................(((((.......)))))))))))).

>AE008809.1/3263-3335
GGGUGAUUAGCUCAGCUGGGAGAGCACCUCCCUUACAAGGAGGGGGUCGGCGGUUCGAUCCCGUCAUCACCCA
(((((((..((((........)))).(((((.......))))).....(((((.......)))))))))))).

>AE008839.1/18078-18008
GCGGGCGUAGUUCAAUGGUAGAACGAGAGCUUCCCAAGCUCUAUACGAGGGUUCGAUUCCCUUCGCCCGCU
(((((((..((((.......)))).(((((.......)))))....(((((.......)))))))))))).

>AE008829.1/931-842
GGUGAGGUGGCCGAGAGGCUGAAGGCGCUCCCCUGCUAAGGGAGUAUGCGGUCAAAAGCUGCAUCCGGGGUUCGAAUCCCCGCCUCACCG
(((((((..(((...........))).(((((.......))))).....................(((((.......)))))))))))).

>AE008799.1/19388-19461
CGGCACGUAGCGCAGCCUGGUAGCGCACCGUCAUGGGGUGUCGGGGGUCGGAGGUUCAAAUCCUCUCGUGCCGA
(((((((..((((.........)))).(((.(.......).))).....(((((.......)))))))))))).

>AF233324.1/37223-37296
CGGCGAGUAGCGCAGCUUGGUAGCGCAACUGGUUUGGGACCAGUGGGUCGGAGGUUCGAAUCCUCUCUCGCCGA
(((((((..((((.........)))).(((((.......))))).....(((((.......)))))))))))).

>AE008731.1/705-777
GGGUCGUUAGCUCAGUUGGUAGAGCAGUUGACUUUUAAUCAAUUGGUCGCAGGUUCGAAUCCUGCACGACCCA
(((((((..((((........)))).(((((.......))))).....(((((.......)))))))))))).

>AE008883.1/15626-15696
GCGAAGGUGGCGGAAUUGGUAGACGCGCUAGCUUCAGGUGUUAGUGUCCUUACGGACGUGGGGGUUCAAGU
.........(((...........))).(((((.......)))))...........................

>AE008848.1/725-797
GGCCCCUUAGCUCAGUGGUUAGAGCAGGCGACUCAUAAUCGCUUGGUCGCUGGUUCAAGUCCAGCAGGGGCCA
(((((((..((((........)))).(((((.......))))).....(((((.......)))))))))))).

>AE008727.1/5966-5885
GCGGGAGUGGCGAAAUUGGUAGACGCACCAGAUUUAGGUUCUGGCGCCGCAAGGUGUGCGAGUUCAAGUCUCGCCUCCCGCA
(((((((..(((...........))).(((((.......))))).............(((((.......)))))))))))).

>AE008883.1/15399-15472
GCGCCCGUAGCUCAGCUGGAUAGAGCGCUGCCCUCCGGAGGCAGAGGUCUCAGGUUCGAAUCCUGUCGGGCGUA
(((((((..((((.........)))).(((((.......)))))......((((.......)))).))))))).

>AE008747.1/6317-6401
GGAAGUGUGGCCGAGCGGUUGAAGGCACCGGUCUUGAAAACCGGCGACCCGAAAGGGUUCCAGAGUUCGAAUCUCUGCGCUUCCG
(((((((..(((...........))).(((((.......)))))................(((((.......)))))))))))).

>AE008710.1/84-156
GCCGAUAUAGCUCAGUUGGUAGAGCAGCGCAUUCGUAAUGCGAAGGUCGUAGGUUCGACUCCUAUUAUCGGCA
(((((((..((((........))))..((((.......))))......(((((.......)))))))))))).

>AE008874.1/15640-15730
GAAGAUCGUCGUCUCCGGUGAGGCGGCUGGACUUCAAAUCCAGUUGGGGCCGCCAGCGGUCCCGGGCAGGUUCGACUCCUGUGAUCUUCCG
(((((((..((((........)))).(((((.......)))))......................(((((.......))))))))))))..

>AE008886.1/9662-9735
AGGCUUGUAGCUCAGGUGGUUAGAGCGCACCCCUGAUAAGGGUGAGGUCGGUGGUUCAAGUCCACUCAGGCCUA
(((((((..((((.........)))).(((((.......))))).....(((((.......)))))))))))).

>AE008868.1/12130-12057
CGGUGAUUGGCGCAGCCUGGUAGCGCACUUCGUUCGGGACGAAGGGGUCGGAGGUUCGAAUCCUCUAUCACCGA
(((((((..((((.........)))).(((((.......))))).....(((((.......)))))))))))).

>AF069749.1/1422-1494
UCCUCUGUAGUUCAGUCGGUAGAACGGCGGACUGUUAAUCCGUAUGUCACUGGUUCGAGUCCAGUCAGAGGAG
(((((((..((((........)))).(((((.......))))).....(((((.......)))))))))))).

>U32694.1/2454-2526
GCGGGAAUAGCUCAGUUGGUAGAGCACGACCUUGCCAAGGUCGGGGUCGCGAGUUCGAGCCUCGUUUCCCGCU
(((((((..((((........)))).(((((.......))))).....(((((.......)))))))))))).

>AF467991.1/42-125
GCCCGAGUGGUGGAAUCGGUAGACACAAGGGAUUUAAAAUCCCUCGCCUUUCGAGGCGUGCCAGUUCAAGUCUGGCUUCGGGCA
(((((((..(((...........))).(((((.......)))))...............(((((.......)))))))))))).

>AF083212.1/212-284
GGGGCCAUAGCUCAGCUGGGAGAGCGCCUGCUUUGCACGCAGGAGGUCAGGAGUUCGAUCCUCCUUGGCUCCA
(((((((..((((........)))).(((((.......))))).....(((((.......)))))))))))).

>AE004843.1/4972-4900
GCUCAUGUAGCUCAGUUGGUAGAGCACACCCUUGGUAAGGGUGAGGUCAGCGGUUCAAAUCCGCUCAUGAGCU
(((((((..((((........)))).(((((.......))))).....(((((.......)))))))))))).

>AF127584.1/98-171
GGGUCUGUAGCUCAGUUGGUUAGAGCGCACCCCUGAUAAGGGUGAGGUCGGCAGUUCGAAUCUGCCCAGACCCA
(((((((..((((.........)))).(((((.......))))).....(((((.......)))))))))))).

>AE004843.1/5065-4995
GCGGGUAUAGUUCAGUGGUAGAACCUCAGCCUUCCAAGCUGAUGAUGCGGGUUCGAUUCCCGCUACCCGCU
(((((((..((((.......)))).(((((.......)))))....(((((.......)))))))))))).

>AE004866.1/8982-8910
GCCGGAUUAGCUCAGUCGGUAGAGCAGCUCAUUCGUAAUGAGAAGGUCGGGGGUUCGAUUCCUCUAUCCGGCA
(((((((..((((........))))..((((.......))))......(((((.......)))))))))))).

>X07950.1/1-81
GGAGGGAUCCCUUAGUGGCCAAAGGAUCAGACUGUAAAUCUGACGUCAUAGACUUCGAAGGUUCGAAUCCUUCUCCCUCCA
(((((((..((((........)))).(((((.......))))).............(((((.......)))))))))))).

>X12975.1/234-306
GUGGCUAUAGCUCAGUUGGUAGAGUCCCGGAUUGUGAUUCCGGUUGUCGCGAGUUCAAGCCUCGUUAGCCACC
(((((((..((((........)))).(((((.......))))).....(((((.......)))))))))))).

>X52969.1/525-607
GCGGAAGUGGCGGAAUUGGUAGACGCACUAGAUUUAGGUUCAUGCGCCUGUAAGGUGUGAGAGUUCAAGUCUCUCCUUCCGCA
(((((((..(((...........))).(..((.......))..)..............(((((.......)))))))))))).

>AE004294.1/4314-4241
CGGUGAAUAGCGCAGUUUGGUAGCGCAUCUGGUUUGGGACCAGAGGGUCGGGGGUUCGAAUCCCUCUUCACCGA
(((((((..((((.........)))).(((((.......))))).....(((((.......)))))))))))).

>AE004386.1/8370-8441
GCGGGCAUCGUAUAAUGGCUAUUACCUCAGCCUUCCAAGCUGAUGAUGCGGGUUCGAUUCCCGCUGCCCGCU
(((((((..(((..........))).(((((.......)))))....(((((.......)))))))))))).

>AE004237.1/2976-2903
GCGUCCGUAGCUCAGUUGGUUAGAGCACCACCUUGACAUGGUGGGGGUCGGUGGUUCGAGUCCACUCGGACGCA
(((((((..((((.........)))).(((((.......))))).....(((((.......)))))))))))).

>Y14522.1/1-81
GAGGUGGUGGCUGAAUGGUUAAAGCGGUAGACUGUAAAUCUAUUGGGAUUCCCGUCGCCGGUUCGAUUCCGGUCCACCUCA
(((((((..(((..........))).(((((.......))))).............(((((.......)))))))))))).

>AF396436.1/47447-47513
GCCGCUUGGAUGGUUCCGGUGUGGGCUCAUUUCCCAUAACUAUAAAGUUCGAUUCUUUAAAGUGGCU
(((((((...(((..)))..(((((.......))))).....(((((.......)))))))))))).

>X02437.1/274-344
GGGGGAAUAGUUUAACGGUAGAACAACGGUCUUCAAAAUCGUUAGCGUGGGUUCGAAUCCUGCUUCCCUCG
(((((((..((((.......)))).(((((.......)))))....(((((.......)))))))))))).

>X16643.1/820-900
GACAAUUUGUCCGAGUGGUUAAGGAGGAAGACUAGAAAUCUUUUGGGUUUACCCGCGCAGGUUCGAAUCCUGCAGUUGUCG
(((((((..(((..........))).(((((.......))))).............(((((.......)))))))))))).

>X16643.1/1078-1151
GCUCGAUUAGCUCAGCUGGUUAGAGCAUGCGGCUGUUAACCGCAAGGUCGUAGGUUCGAUCCCUACAUCGAGCG
(((((((..((((.........)))).(((((.......))))).....(((((.......)))))))))))).

>AF160864.1/14524-14453
GCUUAAGUAGCUCAGUGGUAGAGCGUCAGGCUGAAAACCUGAAGGUCAUUGGUCCGAUUCCAUUCUUAGGCA
(((((((..((((.......)))).(((((.......))))).....(.(((.......))).)))))))).

>M11464.1/1-72
GGUUCCAUAGUAUAGUGGUUAGUACUGGGGACUUUAAAUCCCUUGACCUGGGUUCGAAUCCCAGUGGGACCU
(((((((..((((........)))).(((((.......)))))....(((((.......)))))))))))).

>M14092.1/414-480
GCUGCUUGAAUGGUUUCAGUGUGGGCUCAUUUCCCAUUACUAUAAAGUUCGAUUCUUUAAAGCGGCC
(((((((...(((..)))..(((((.......))))).....(((((.......)))))))))))).

>AF160864.1/20552-20480
GUGGAUAUAGCUCAAUCGGUAGAGCGUUAGAUUGUGGAUCUAAAGGUCGCGGGUUCGAUUCCUGCUAUUUACC
(((((((..((((........)))).(((((.......))))).....(((((.......)))))))))))).

>X04815.1/1-81
ACUUAUGUGGCGGAACAGGUAGACGCGUGGGACUUAAAAUCUCAUUCCAUAGGAGUGCCGGUUCGAUUCCGGUCAUAAGUA
(((((((..(((...........))).(((((.......)))))............(((((.......)))))))))))).

>L28677.1/8809-8880
ACUCUUAUCGUCUAACGGUGAGGACAACGGGUUUUCACCCCGUAAAUUUGGGUUCGAUUCCCAAUAAGAGUA
(((((((..((((........)))).(((((.......)))))....(((((.......)))))))))))).

>AF396436.1/528-448
ACUUAUGUGGCGGAAUAGGUAGACGCGUGGGACUUAAAAUCUCAUUCCUACGGAGUGCCGGUUCGACCCCGGUCAUAAGUA
(((((((..(((...........))).(((((.......)))))............(((((.......)))))))))))).

>K01749.1/2878-2958
GAAGUAAUGGCUGAGUGGUUAAAGCGGCAGACUGUAAAUCUGUUGGUAGUACCGUCGUUGGUUCGAAUCCAACUUACUUCA
(((((((..(((..........))).(((((.......))))).............(((((.......)))))))))))).

>X04175.1/1-71
AGGGGAGUAGUUCAACGGAAAAACUUUAGUCUUCAAAACUGACAUCGUGGGUUCGACUCCCGCCUCCCUUG
(((((((..(((.........))).(((((.......)))))....(((((.......)))))))))))).

>X15917.1/6364-6435
GCUUAAGUAGCUCAGUGGUAGAGCGUUAGACUGAAAAUCUAAAGGUCGUUGGUUCAAUUCCAAUCUUGAGCA
(((((((..((((.......)))).(((((.......))))).....(((((.......)))))))))))).

>K00634.1/531-596
GCAGCAAGGGUGGUCUCAACCUGGGUUCAUUCCCCAGCUAAUAAAGUUCGAUUCUUUGUAGCGGCU
((.((.(...(((..)))..(((((.......)))))....(((((.......)))))).)).)).

>AF041468.1/40566-40494
GGGGGUAUAGCUCAGUUGGUAGAGCGCUGCCUUUGCACGGCAGAUGUCAGGGGUUCGAGUCCCCUUACCUCCA
(((((((..((((........)))).(((((.......))))).....(((((.......)))))))))))).

>AF041468.1/43811-43739
GGGCUCAUCGUCUAAUGGAUCAGGACAGGGACCUUCUAAGUCUCUAAUGUAGGUUCGAAUCCUACUGAGCCUA
(((((((..((((.........)))).(((((.......)))))....(((((.......)))))))))))).

>M22010.1/2624-2705
GAGUUGUUGCCCGAGUGGUUAAUGGGGGCGGAUUGUAAAUCCGCUAGUUCAUCUUUCGCUGGUUCGAAUCCAGCACGACUCA
(((((((..((((.........)))).(((((.......))))).............(((((.......)))))))))))).

>M17309.1/774-846
GAGUUGGUAGCUCAGUUGGUAGAGCACUCGGCUUUUAACCGAUCGGUCCUGGGUUCGAAUCCCAGCCAACUCA
(((((((..((((........))))..((((.......))))......(((((.......)))))))))))).

>Z11874.1/40212-40285
CGGGAUGUAGCGCAGUUUGGUAGCGCAUUGCAUUUGGGAUGCAAGGGUCGCAGGUUCGAAUCCUGUCAUCCCGA
(((((((..((((.........)))).(((((.......))))).....(((((.......)))))))))))).

>M22010.1/3113-3185
GCGGGUAUAGCUCAGUUGGUAGAGCGUGGUCCUUCCAAGUCCAAUGUUGCGUGUUCGAAUCACGUUACCCGCU
(((((((..((((........)))).(((.(.......).))).....(((((.......)))))))))))).

>X70810.2/2089-2011
UCCUUCGUGGUGAAAUGGUAAACACGUGUGAUUCAAAAUCACAUGCAUAAGCUUGCCGGUUCGAGUCCGGUCGAAGGUA
.((((((..(((..........))).(((((.......)))))...........(((((.......)))))))))))..

>X70810.2/30807-30878
GCCUUUUUAGCUCAGUGGUAGAGCAUUGUAUUUGUAAUGCGGUGGUCGUCGGUUCGAAUCCGACAAAAGGCU
(((((((..((((.......)))).(((((.......))))).....(((((.......)))))))))))).

>X70810.2/102679-102606
GGGCUUGUAGCUCAGUGGACUAGAGCACGUGGCUACGAACUACGGAGUCAGGGGUUCGAAUCCCUUCUUGCCCG
((((..(..((((.........)))).(((((.......))))).....(((((.......))))))..)))).

>X15240.1/604-676
GCUGGGAUAGCUCAGUUGGUAGAGCGGAGGACUGAAAAUCCUUGUGUCACCAGUUCAAAUCUGGUUCCUAGCA
(((((((..((((........)))).(((((.......))))).....(((((.......)))))))))))).

>X70810.2/60996-61067
GGCGGCAUGGCCAAGCGGUAAGGCAGAAGAUUGCAAAUCUUUUAUUCCCCAGUUCGAUUCUGGGUGUCGUCU
(((((((..(((.........))).(((((.......))))).....(((((.......)))))))))))).

>X70810.2/102843-102771
GGGGGUAUAGCUCAGUUGGUAGAGCGUCUGCCUUACAAGCAGAAUGUCAGCGGUUCGAAUCCGUUUGCCCUCA
(((((((..((((........)))).(((((.......))))).....(((((.......)))))))))))).

>X12890.1/1972-2045
GGGCUAUUAGCUCAGUUGGUUAGAGCAUACCCUUGAUAAGGGUAAGGUCGCUAGUUCAAGUCUAGCAUGGCCCU
(((((((..((((.........)))).(((((.......))))).....(((((.......)))))))))))).

>M17309.1/99-171
GGGAUUGUAGUUUAAUGGUUAGAGCACCGCCCUGUCACGGCGGAAGUUGCGGGUUCGAGUCCCGUCAGUCCCG
(((((((..((((........)))).(((((.......))))).....(((((.......)))))))))))).

>V00158.1/276-361
GGAGAAGUGUCUGAGUGGUCGAAAGAGCUCGAUUGCUAAUCGAGUGUGUCUAAUAAACACCGAGGGUUCAAAUCCCUUCUUCUCCU
(((((((..(((...........))).(((((.......))))).................(((((.......)))))))))))).

>X12890.1/2055-2127
GGGGGUAUAGCUCAGUUGGUAGAGCGCUGCCUUUGCAAGGCAGAUGUCAGCGGUUCGAGUCCGCUUAUCUCCA
(((((((..((((........)))).(((((.......))))).....(((((.......)))))))))))).

>X70810.2/100844-100773
GUGGGUGUAGCCAAGUGGUAAGGCAAAGGACUGUGACUCCUUCAUUCGCGGGUUCGAUCCCCGUCAUUCACC
(((((((..(((.........))).(((((.......))))).....(((((.......)))))))))))).

>X70810.2/31388-31317
UGAGGCGUAGCCAAGUGGUAAGGCAACGGGUUUUGGCCCUGUCAUUCGGAGGUUCGAAUCCUCCCGCCUCAG
(((((((..(((.........))).(((((.......))))).....(((((.......)))))))))))).

>V00160.1/1137-1054
GCAGGCAUGGCGGAAUUUGGUAGACGCGCAGGAUUUAGGUUCCUGUGUCUUUAUGAUGUGAGAGUUCGAGUCUCUCUGCCUGUA
(((((((..(((............))).(((((.......)))))..............(((((.......)))))))))))).

>M22010.1/2934-3006
GCGCUUUUAGUUCAAUUGGUAGAACGUAGGUCUCCAAAACCUGAUGUAGUAGGUUCGAAUCCUACAGAGCGCG
(((((((..((((........)))).(((((.......))))).....(((((.......)))))))))))).

>M18672.1/347-431
GGAGAGGUGUCUGAGUGGUUUAAAGUACUGGUCUUGAAAACCAGCGUAGUUUUUGCUACCGAGGGUUCGAAUCCCUCCUUCUCCG
(((((((...((...........))..(((((.......)))))................(((((.......)))))))))))).

>X70810.2/102754-102683
UCCUUAAUAGCUCAGUGGUAGAGCAAUCGGCUGUUAACCGAUCGGUCGUAGGUUCGAAUCCUACUUAAGGAG
(((((((..((((.......)))).(((((.......))))).....(((((.......)))))))))))).

>V00158.1/694-623
GCAGAUGUAGCUCAGUGGUAGAGCGCAACCUUGCCAAGGUUGAUGCCAUGGGUUCGAGUCCCAUUAUCUGCU
(((((((..((((.......)))).(((((.......))))).....(((((.......)))))))))))).

>X70810.2/30968-31041
GGCGGAGUAGAGCAGUCAGGUAGCUCGCAGGGCUCAUAAUCCUGAAGUCAGAGGUUCAAAUCCUUUCUCCGCUA
(((((((..((((.........)))).(((((.......))))).....(((((.......)))))))))))).

>M22010.1/3034-3106
GCCCCCAUCGUCUAGAGGCCUAGGACAUCUCCCUUUCACGGAGGCAACGGGGAUUCGAAUUCCCCUGGGGGUA
(((((((..((((.........)))).(((((.......)))))....(((((.......)))))))))))).

>Z11884.1/254-326
UCCUCCCUGGCGCAGUCGGCAGCGCGUUAGGCUGUUAACCUACAGGUCGUUGGUUCGAAUCCAACGGGAGGAG
(((((((..((((........))))..((((.......))))......(((((.......)))))))))))).

>X16590.1/277-349
GCCCUUCUAGCUCAGUCGGUAGGGCGCACGGCUCUUAACCGUGUGGUCGUGGGUUCGAGCCCCACGGGGGGUG
(((((((..((((........)))).(((((.......))))).....(((((.......)))))))))))).

>X57046.1/341-271
GGCCGCUUAGCACAUGGCAGUGCACCACUCUCGUAAAGUGGGGGUCGCGAGUUCGAUUCUCGCAGUGGCCU
(((((((..((((......)))).(((((.......))))).....(((((.......)))))))))))).

>X57045.1/288-359
UCCUCCCUGGCGCAGUCGGCAGCGCGUUAGGCUGUUAACCAUCAGGUGUUGGUUCGAAUCCAACGGGAGGAG
(((((((..((((........))))....((.......)).......(((((.......)))))))))))).

>X57046.1/121-203
CCUUCUGUAGCUCAAUUGGUAGAGCAUGUGACUGUAGAGUAUGCGGGUAUCACAGGGUCGCUGGUUCGAUUCCGGCCGGAAGG
(((((((..((((........)))).((((.........))))................(((((.......))))))))))))

>X57045.1/503-432
GGGCGUGUAGCUCAGUGGUAGAGCGCCCUGUUUUGCAUACGGAGGCCUAGGGUUCAAACCCCUACUCGUCCA
(((((.(..((((.......)))).((.((.......)).)).....(((((.......)))))).))))).

>X57045.1/606-678
GCUCCAGUGGCCUAAUGGAUAUGGCUUUGGACUUCUAAUCCAAAGGUUGCGGGUUCGAGUCCCGUCUGGAGUA
(((((((..(((..........))).(((((.......))))).....(((((.......)))))))))))).

>AF047724.1/439-367
GCCCUUCUAGCUCAGUCGGUAGAGCGCACGGCUCUUAACCGUGUGGUCGUGGGUUCGAGCCCCACGGGGGGUG
(((((((..((((........)))).(((((.......))))).....(((((.......)))))))))))).

>Z11880.1/124-195
GCCUUCCUAGCUCAGUGGUAGAGCGCACGGCUUUUAACCGUGUGGUCGUGGGUUCGAUCCCCACGGAAGGCG
(((((((..((((.......)))).(((((.......))))).....(((((.......)))))))))))).

>AF047723.1/4036-4107
GUCCGUGUGGCUCAAUGGAAGAGCAUCUGACUACGGAUCAGAGGGUUGCAGGUUCGAAUCCUGUCACGGAUG
(((((((..((((.......)))).(((((.......))))).....(((((.......)))))))))))).

>AF047724.1/711-640
GGUCCUAUAGUGUAGUGGUUAUCACUUCGGACUUUGAAUCCGAAAACCCAGGUUCGAAUCCUGGUAGGACCA
(((((((..(((..........))).(((((.......)))))....(((((.......)))))))))))).

>Z11880.1/281-353
GCCCCCGUAGCCCAAUGGAUAAGGCGUUCGCUUCCUAAGCGAAAGAUUGCGGGUUCGAGUCCCGCCGGAGGUA
(((.(((..(((..........))).(((((.......))))).....(((((.......)))))))).))).

>X07795.1/26-96
GCCAAAGUAGUUUAAUGGUAGAACAAUAAUUUCAUGAAUUAAGAAUGAGAAUUCGAUUUUCUCCUUUGGCU
(((((((..((((.......))))..((((.......)))).....(((((.......)))))))))))).

>J01390.1/6161-6231
ACGGCUAUAAGUUAAUGGUAGACUACUUAGCUACCACCUAAGAUGUGUCGAUUCGAAUUCGACUAGCCGUA
(((((((..((((.......)))).(((((.......)))))....(((((.......)))))))))))).

>J01390.1/12259-12330
GGGGCUAUAGUUUAACUGGUAAAACGGCGAUUUUGCAUAUCGUUAUUUCAGGAUCGAGUCCUGAUAACUCCA
((((.((..((((........)))).(((((.......)))))....(((((.......))))))).)))).

>J01390.1/6669-6740
GGUUCUUUAACUUAACCGGUAAAGUGUGUUCUUGAUAAGGAUAUGUUCAGUGUUCGAGUCACUGAAGAAUCA
(((((((..((((........)))).(((((.......)))))....(((((.......)))))))))))).

>J01390.1/11859-11931
GACCCAAUGGUCAAGAUGGUUAAGACAUAACAUUUUCACUGUUAGUGGGGGAGUUCAAUCCUCCCUUGGGUUG
(((((((..(((...........))).(((((.......)))))....(((((.......)))))))))))).

>J01390.1/13362-13432
GUGGGUGUAGUUCAAAGGUAGAACAGCUGUAUGUGGCAUAGUAUAUCCUAGUUCAAUUCUAGGUAUCCACC
(((((((..((((.......)))).(((((.......)))))....(((((.......)))))))))))).

>J01390.1/11933-12004
AAGAAAUUAGCUCAGUUGGUAGAGCGUUCGUUUUACACACGAAGGUCAGGUGUUCAAAUCACCUAUUUCUUA
(((((((..((((........)))).(((((.......)))))....(((((.......)))))))))))).

>J01390.1/6367-6447
GGGAAAGUUUCCAUGGGUAGGGUAAGAUAUUUGCUAAAUAUUGUGCGUUUGCACAUAGAUGUUCGAAUCAUCUCUUUCCCG
(((((((.(.((........)).).(((((.......)))))..............(((((.......)))))))))))).

>J01390.1/12505-12576
UAUGUUGUCGACUAAUCGGUAAGUCAUAAAUUUUUGGUAUUUAUAUUGGGUGUUCGAGUCGCCCCAACAUAA
(((((((..((((........)))).(((((.......)))))....(((((.......)))))))))))).

>J01390.1/6449-6519
AAGAGUAUAGUUUAAUGGUAAAACUGUAAGCUUCAACCUUAUAUUUCUUAGUUCAAAUCUAAGUACUCUUG
(((((((..((((.......)))).(((((.......)))))....(((((.......)))))))))))).

>J01390.1/6234-6306
GGGUUAGUAGUUUAAUAGGUAAAGCGCUUUUUUGUCAAGGAAGUUUAUGCCGGUUCAAGUCCGGCCUAACCCG
(((((((..((((........)))).(((((.......))))).....(((((.......)))))))))))).

>J01390.1/6761-6842
AGAGAGUUGGCUGAGUGGUAAGGCGACUAGCUUGAGUCUAGUUAAGUUAAAACUUUCAUAUGUUCGAAUCAUAUACUCUCUG
(((((((..(((.........))).(((((.......)))))...............(((((.......)))))))))))).

>J01390.1/12336-12408
GCUUGAGAAGCUCAAUUGGUAGAGCGGGUCAGUGAAGUUGAUUAGGUUGUAAGUUCAAGUCUUAUCUCGAGCA
(((((((..((((........)))).(((((.......))))).....(((((.......)))))))))))).

>J01390.1/6861-6932
CAGGUUAGAGCCAGGUGGUUAGGCGUCUUGUUUGGGUCAAGAAAUUGUUAUGUUCGAAUCAUAAUAACCUGA
(((((((..(((.........))).(((((.......))))).....(((((.......)))))))))))).

>J01390.1/12177-12258
AUCCGAGUGCUGGAAUUGGUAGACAGUCUUAGCUUAAGUUUAAGUGACGCAAGUCGUAAACGUUCGAAUCGUUUCUCGGAUA
(((((((..(((...........))).(((((.......))))).............(((((.......)))))))))))).

>X04161.1/733-803
UUCUUAUUAGCUCAAUGGUAGAGCAAAAUACUUCUAAUAUUUUGAUCUAAGUUCGAGUCUUAGAUAAGAAG
(((((((..((((.......)))).(((((.......)))))....(((((.......)))))))))))).

>J01390.1/12417-12498
AUGGGUAUGCUGAAAUAAGGUAAACAGGUUCCGCUUAGGACGGAAUAGUCAAACUUUGCAAGUUCAAGUCUUGUUACCCGUA
(((((((..(((............))).(((((.......)))))............(((((.......)))))))))))).

>J01390.1/12028-12098
AGCGGGUUGAUGUAAUAGUAACAUAUAUGGCUCAUGCCCAUAAUAUUUAGGUGCAACUCCUAAAUCCGCUA
(((((((..((((.......)))).(((((.......)))))....(((((.......)))))))))))).

>J01390.1/5955-6026
GAGACUUUAGUUUAAUGGUAAAACAUAUGACUUUUAAUCAUUCUACUAUAGGUUCGAGUCCUAUAAGUCUUA
(((((((..((((.......))))..((((.......))))......(((((.......)))))))))))).

>J01390.1/12100-12172
AAGACUAUAGCUUAAUCGGUAAAGCGAACCACUCAUGAUGGUUUGAGUAAAUGUUCAAGUCAUUUUAGUCUUA
(((((((..((((........)))).(((((.......))))).....(((((.......)))))))))))).

>J01390.1/6035-6106
AUGACUAUAAGUUAAUAGGUAGACUGUUCGUCUUCCAAACGAAGUGUGUCGAUUCGAAUUCGACUAGUCAUA
(((((((..((((........)))).(((((.......)))))....(((((.......)))))))))))).

>J01390.1/11761-11831
GCCCGGUUAGCAUAAAAGUAAUGUAUCCGUUUUGUAAUCGGAAUAAACAAGUGCGAUACUUGUACUGGGCU
(((((((..((((.......)))).((((.........))))....(((((.......)))))))))))).

>J01391.1/18-88
GCCUUUAUAGCUCAACGGUAGAGCGGAAUACUGUUAAUAUUUUGAUAGAUGUUCAAUUCAUCUUAAGGGCU
(((((((..((((.......)))).(((((.......)))))....(((((.......)))))))))))).

>X05226.1/35-116
GGCGCGAUGGCAGAGUGGUCUAAUGCGUGAGACUUCAAAUCUCAUUUCUUCGGAAGCGUCGGUUCAAAUCCGGCUCGCGUCG
(((((((..(((...........))).(((((.......))))).............(((((.......)))))))))))).

>X03126.1/162-234
GAAUUAGUAACUUAAUUGGUAGAGGGUUUCCUUGUCACGGAAGCAGAUGCCGGUUCGAUGCCGGUCUAGUUCG
(((((((...(((........)))..(((((.......))))).....(((((.......)))))))))))).

>X14485.1/2-72
GCCCGGGUAGUUUAAAGGUAAAACCUUAAUUUCAUACGUUAAAGAUGAGAAUUCGAUUUUCUCCCCAGGUU
(((.(((..((((.......)))).(((((.......)))))....(((((.......)))))))).))).

>X03126.1/244-324
GGAAAAGUUGCCAUAGGUAAGGUAAGAUAUUUGCUAAAUAUUGUGUUUAAGCACCUAGGUGUUCGAGUCACCUCUUUUCCG
(((((((.((((........)))).(((((.......)))))..............(((((.......)))))))))))).

>X55026.1/20537-20608
AAGAAAUUAGCUCAACGGUAGAGCAACCGUUUUACACACGGAAGGCUAUGAGUUCGAAUCUCCUAUUUCUUA
(((((((..((((.......))))..((((.......))))......(.(((.......))).)))))))).

>X15602.1/102-172
GCCCCUAUAGCUCAAUGGUAGAGCAUAAUACUGUUAAUAUUAUGAUAGAUGUUCGAUUCAUCUUGGGGGCU
(((((((..((((.......)))).(((((.......)))))....(((((.......)))))))))))).

>X03126.1/364-434
AAGAGUAUAGUUUAAAGGUAAAACAGAAAGCUUCAACCUUUAAUUUCUUAGUUCGAGUCUAAGUGCUCUUG
(((((((..((((.......))))..((((.......)))).....(((((.......)))))))))))).

>X02710.1/1-73
GCGGGUUUAGCUCAGUUGGGAGAGCGUCAGACUGAAGAUCUGAAGGUCGUGUGUUCGAUCCACACAAACCGCA
((((.((..((((........)))).(((((.......))))).....(((((.......))))))).)))).

>K00144.1/1-72
GGGGGUAUAGUAUAAUUGGUAGUACAGCAAUCUUGCUCAUUGCUUGUCAAGGUUCAAAUCCUUGUAUCUCCA
(((((((..((((........)))).(((((.......)))))....(((((.......)))))))))))).

>X04512.1/2563-2632
UUCUCAUUAGCUCAAAGGAAGAGCAGGAUACUUCUAAUAUUCCGAUUUUAGUUCGAAUCUAAAAUGAGAA
(((((((..((((.......)))).(((((.......)))))....(((((.......))))))))))))

>X01738.1/122-190
GAUUACGAUGUAAAUGGUUUACCCUUUGACUGCAAAUCUUAAGGAUUAGGUUCGAUUCCUACGUAAUCC
(((((((..(..(......)..).(..((.......))..).....((((.......))))))))))).

>X14821.1/1-72
GAGAAUAUUGUUUAAUGGUAAAACAGUUGCCUUUUAAGCAUCCCAUGUUUGGUUCGAUUCCAACUAUUCUUA
(((((((..((((.......)))).(.(((.......))).)......((((.......)))).))))))).

>X14822.1/1-73
UGAAUCGUAGACUAAUAGGUAAGUCACCAAAAUUUGAGUUUGGAAUUUGUUUGUUCGAAUCAAACCGGUUCAA
(((((((..((((........)))).(((((.......))))).....(((((.......)))))))))))).

>X13823.1/142-214
GGAAAUGUUGUUUAAAGGUUAAACUGUUAGAUUGCAAAUCUACACAUUUAGAGUUCGAUUCUCUUCAUUUCUU
(((((((..(.((........)).)..((((.......)))).......((((.......)))).))))))).

>X13824.1/2-83
GCUACUUUGGUGGAAAUGGUAGACACGACACUCUUAAGAUGUGUUAUCGCAAGAUAUGAAGGUUCAAAUCCUUUAAGUAGUA
(((((((..(((...........))).((((.........)))).............(((((.......)))))))))))).

>D31785.1/14571-14644
AAGGGAUUUGCUUAAUUGGUAUAGCAUUUGUUUUACACACAAAAUUAGUAUAGGUUCGAGUCCUAUAUUCCUUA
(((((((..(((..........))).(((((.......)))))......(((((.......)))))))))))).

>D31785.1/12211-12283
AAGGGUAUAGUUUAAUUGGUAAAACAGUUGACUUCAAAUCAAUAUAGUGAUAGUUCAAUUCUGUCUGCCCUUG
(((((((..((((........)))).(((((.......))))).....(((((.......)))))))))))).

>X02167.1/179-251
GUUAUAUUAGCUCAAUUGGUAGAGCAUUCGUUUUGUAAUCGAAAGGUUUGGGGUUCAAAUCCCUAAUAUAACA
(((((((..((((........)))).((((.........)))).....(((((.......)))))))))))).

>D10744.1/389-471
GGAAAAUUGAUCAUCGGCAAGAUAAGUUAUUUACUAAAUAAUAGGAUUUAAUAACCUGGUGAGUUCGAAUCUCACAUUUUCCG
(((((((..(((........)))..(((((.......)))))................(((((.......)))))))))))).

>D10743.1/4-73
GUUGCAUUAGCUCAAUUGGUAGAGCGUUUGUUUUGUAAUCAAAAGGUUUAGAGUUCAACUCUCUAAUGCA
..(((((..((((........)))).((((.........)))).....(((((.......))))))))))

>D10744.1/201-272
AUGAGUAUAAGUUAAUGGUUAAACUAAAUGUCUUCCACACAUUCCAUGUGAGUUCGAUUCUCACUACUCAUA
(((((((..((((........)))).(((((.......)))))....(((((.......)))))))))))).

>X66438.1/1-72
UGCAUUAUGAUGUAAUUGGUAACAUACAAGGCUCAUGUCCUUUUUAUAUACGUUCAAAUCGUGUUGAUGCAU
(((((((..((((........))))..((((.......)))).....(((((.......)))))))))))).

>D31785.1/714-785
GAUCUUAUAGUUAAAUGGUUAUAACACCAUCCCUUCACGAUGGGAGUACCAGUUCGAUUCUGGUUGAGAUUA
(((((((..((((........)))).(((((.......)))))....(((((.......)))))))))))).

>D10745.1/410-483
UGAAUUGUAGACUAAUAGGUAAGUCCCCAAAAUUUGAGUUUGGCUUAUGGUGUGUUCGAAUCACCCCAAUUCAA
(((((((..((((........)))).(((((.......)))))......(.(((.......))).)))))))).

>X66439.1/1-73
AGAAUUAUAGCUUAAUCUGGUAAAGCAGUCCACUCAUAAUGGACCUAUCAAAGUUCAAUUCUUUGUUAUUCUA
(((((.(..((((.........)))).(((((.......)))))....(((((.......)))))).))))).

>X02167.1/268-340
CUAAAUAUAUUUCAAUGGUUAGCAAAAUACGCUUGUGGUGCGUUAAAUCUAAGUUCGAUUCUUAGUAUUUACC
.((((((..(((...........)))..((((.......)))).....(((((.......)))))))))))..

>X02167.1/345-416
GAUCUUAUCGUCUAAUGGUUACGACAUCAACUUUUCAUGUUGAAAAUGUUGGUUCAAUCCCAACUAAGAUUA
(((((((..(((..........))).(((((.......)))))....(((((.......)))))))))))).

>D31785.1/832-903
AGAGAGGAGUGAAUAAGGUUGUUCAUAUAAAUUGCAAAUUUAUACAUUUAGGGUUCGAUUCCCUCUUCUCUC
(((((((..((((........)))).(((((.......)))))......((((.......))))))))))).

>X66437.1/1-83
AUGACUAUGGCGGAAUUGGUAGACGCGAUUAGUUUAGGUCUAAUUUAUUUUUAAUAAUAUGGGUUCAAAUCCCAUUAGUCAUA
(((((((..(((...........))).(((((.......)))))..............(((((.......)))))))))))).

>U46121.1/66-138
UGCAAUAUGAUGUAAUUGGUUAACAUUUUAGGGUCAUGACCUAAUUAUAUACGUUCAAAUCGUAUUAUUGCUA
.((((((..((((.........)))).(((((.......)))))....(((((.......)))))))))))..

>U18917.1/50408-50336
UUCCUCGUGGCCCAAUGGUCACGGCGUCUGGCUACGAACCAGAAGAUUCCAGGUUCAAGUCCUGGCGGGGAAG
(((((((..(((..........))).(((((.......))))).....(((((.......)))))))))))).

>M35060.1/1-72
GAAGCGGUGGCUCAAUGGUAGAGCUUUCGACUCCAAAUCGAAGGGUUGCAGGUUCAAUUCCUGUCCGUUUCA
(((((((..((((.......)))).(((((.......))))).....(((((.......)))))))))))).

>Z74387.1/1846-1765
GGCAACUUGGCCGAGUGGUUAAGGCGAAAGAUUAGAAAUCUUUUGGGCUUUGCCCGCGCAGGUUCGAGUCCUGCAGUUGUCG
(((((((..(((..........))).(((((.......)))))..............(((((.......)))))))))))).

>L36887.1/535-616
GCUAUUUUGGUGGAAUUGGUAGACACGAUACUCUUAAGAUGUAUUACUUUACAGUAUGAAGGUUCAAGUCCUUUAAAUAGCA
(((((((..(((...........))).((((.........)))).............(((((.......)))))))))))).

>Z36079.1/181-110
GCUCGUAUGGCGCAGUGGUAGCGCAGCAGAUUGCAAAUCUGUUGGUCCUUAGUUCGAUCCUGAGUGCGAGCU
(((((((..((((.......)))).(((((.......))))).....(((((.......)))))))))))).

>X81069.1/365-436
UCCGAUAUAGUGUAACGGCUAUCACAUCACGCUUUCACCGUGGAGACCGGGGUUCGACUCCCCGUAUCGGAG
(((((((..(((..........))).(((((.......)))))....(((((.......)))))))))))).

>X56005.1/1-73
AGUAAUAUGAUGUAAUUGGUUAACAUAUUAGGCUCAUGACUUAAUUAUAUACGUUCAAAUCGUGUUAUUGCUA
(((((((..((((.........)))).(((((.......)))))....(((((.......)))))))))))).

>U22383.1/8197-8124
GGUCUCUUGGCCCAGUUGGUUAAGGCACCGUGCUAAUAACGCGGGGAUCAGCGGUUCGAUCCCGCUAGAGACCA
(((((((..(((...........))).(((((.......))))).....(((((.......)))))))))))).

>V00695.1/3453-3525
GGGGUUAUAGUUAAAUUUGGUGAAACGACUGCGUUGCAUGCAUUUAAUAUGAGUUCAAGUCUCAUUAACUCCA
(((((((..(((...........))).(.(((.......))).)....(((((.......)))))))))))).

>Z74072.1/3173-3245
GGGCGUGUGGCGUAGUCGGUAGCGCGCUCCCUUAGCAUGGGAGAGGUCUCCGGUUCGAUUCCGGACUCGUCCA
(((((.(..((((........)))).(((((.......))))).....(((((.......)))))).))))).

>X04561.1/1-72
GAGAAUAUUGUUUAAUGGUAAAACAGUUGUCUUUUAAGCAACCCAUGCUUGGUUCAACUCCAGCUAUUCUCA
(((((((..((((.......)))).(((((.......)))))....(((.((.......)))))))))))).

>J01470.1/315-386
GACCUUAUCGUCUAAUGGUUACGACAUCACCUCUUCAUGUUGAUAAUAUCGGUUCGAUUCCGAUUAAGGUUA
(((((((..(((..........))).(((.(.......).)))....(((((.......)))))))))))).

>K02229.1/1-83
GGAAAAUUAACUAUAGGUAAAGUGGAUUAUUUGCUAAGUAAUUGAAUUGUAAAUUCUUAUGAGUUCGAAUCUCAUAUUUUCCG
(((((((..(((........)))..(((((.......)))))................(((((.......)))))))))))).

>AJ404228.1/1559-1631
GUUAUAUUAGCUUAAUUGGUAGAGCAUUCGUUUUGUAAUCGAAAGGUUUGGGGUUCAAAUCCCUAAUAUAACA
(((((((..((((........)))).((((.........)))).....(((((.......)))))))))))).

>Z35950.1/5070-5141
UCCGUGAUAGUUUAAUGGUCAGAAUGGGCGCUUGUCGCGUGCCAGAUCGGGGUUCAAUUCCCCGUCGCGGAG
(((((((..((((........)))).(((((.......)))))....(((((.......)))))))))))).

>L36887.1/4319-4391
GGGGUUAUAGUUAAAUUUGGUAGAACGACUGCGUUGCAUGCAUUUAAUAUGAGUUCAAGUCUCAUUAACUCCA
(((((((..(((...........))).(.(((.......))).)....(((((.......)))))))))))).

>L36887.1/3769-3839
AUAUCUUUAAUUUAAUGGUAAAAUAUUAGAAUACGAAUCUAAUUAUAUAGGUUCAAAUCCUAUAAGAUAUU
(((((((..((((.......)))).(((((.......)))))....(((((.......)))))))))))).

>M26928.1/1266-1194
GGGCACAUGGCGCAGUUGGUAGCGCGCUUCCCUUGCAAGGAAGAGGUCAUCGGUUCGAUUCCGGUUGCGUCCA
((((.((..((((........)))).(((((.......))))).....(((((.......))))))).)))).

>M26096.1/1-72
GGGCGUGUGGUCUAGUGGUAUGAUUCUCGCUUUGGGUGCGAGAGGCCCUGGGUUCAAUUCCCAGCUCGCCCC
(((((.(..(((.........))).(((((.......))))).....(((((.......)))))).))))).

>Z71616.1/3983-4056
GACUCCAUGGCCAAGUUGGUUAAGGCGUGCGACUGUUAAUCGCAAGAUCGUGAGUUCAACCCUCACUGGGGUCG
(((((((..(((...........))).(((((.......))))).....(((((.......)))))))))))).

>K00287.1/1-73
UCCUUGUUAGCUCAGUUGGUAGAGCGUUCGGCUUUUAACCGAAAUGUCAGGGGUUCGAGCCCCCUAUGAGGAG
(((((((..((((........)))).(((((.......))))).....(((((.......)))))))))))).

>J01373.1/73-144
GGCGCCGUGGCGCAGUGGAAGCGCGCAGGGCUCAUAACCCUGAUGUCCUCGGAUCGAAACCGAGCGGCGCUA
(((((((..((((.......)))).(((((.......))))).....(((((.......)))))))))))).

>Z28209.1/4569-4498
GCCCUUUUGGCCAAGUGGUAAGGCAUCGCACUCGUAAUGCGGGGAUCGUGGGUUCAAUUCCCACAGAGGGCA
(((((((..(((.........))).(((((.......))))).....(((((.......)))))))))))).

>X55339.1/30-104
CUCUCGGUAGCCAAGUUGGUUUAAGGCGCAAGACUGUAAAUCUUGAGAUCGGGCGUUCGACUCGCCCCCGGGAGA
(((((((..(((............))).(((((.......))))).....(((((.......)))))))))))).

>K02232.1/1-72
GGAUCUGUAGCUUAAUAGUAAAGUACCAUUUUGUCAUAAUGGAGGAUGUCAGUGCAAAUCUGAUUAGAUUCG
(((((((..((((.......)))).(((((.......))))).....(((((.......)))))))))))).

>L36887.1/650-721
UGAGUCGUAGACAAUAGGUAAGUUACCAAAAUUUGAGUUUGGAGUUUGUUUGUUCGAAUCAAACCGAUUCAA
(((((((..(((.........))).(((((.......))))).....(((((.......)))))))))))).

>X56506.1/61-144
GGAGGGUUGGCCGAGCGGUCUAAGGCGGCAGACUUAAGAUCUGUUGGACGGUUGUCCGCGCGAGUUCGAACCUCGCAUCCUUCA
(((((((..(((...........))).(((((.......)))))...............(((((.......)))))))))))).

>K01981.1/82-168
GGAUGGUUGACUGAGUGGUUUAAAGUGUGAUAUUUGAGCUAUCAUUAGUCUUUAUUGGCUACGUAGGUUCAAAUCCUACAUCAUCCG
(((((((..(((...........))).(((((.......)))))..................(((((.......)))))))))))).

>U18916.2/60498-60427
GCCAUCUUAGUAUAGUGGUUAGUACACAUCGUUGUGGCCGAUGAAACCCUGGUUCGAUUCUAGGAGAUGGCA
(((((((..((((........)))).(((((.......)))))....(((((.......)))))))))))).

>J01478.1/118-188
AGGAGAUUAGCUUAAUUGGUAUAGCAUUCGUUUUACACACGAAAGAUUAUAGGUUCGACCUAUAUUUCCUA
(((((((..(((..........))).(((((.......))))).....(((((.....)))))))))))).

>Z71311.1/286-214
GCUUCUAUGGCCAAGUUGGUAAGGCGCCACACUAGUAAUGUGGAGAUCAUCGGUUCAAAUCCGAUUGGAAGCA
(((((((..(((..........))).(((((.......))))).....(((((.......)))))))))))).

>L36895.1/3467-3537
AAGGAUAUAGUUUAAUGGUAAAACAGUUGAUUUCAAAUCAAUCAUUAGGAGUUCGAAUCUCUUUAUCCUUG
(((((((..((((.......)))).(((((.......)))))....(((((.......)))))))))))).

>X56006.1/1-72
CAGAUAGAAGCCAAAAGGUCAGGCGCUUUCUUUGGGUGAAAGAUCUAGUUAGUUCGAGUCUAUCCUAUCUGA
(((((((..(((.........))).(((((.......))))).....(.(((.......))).)))))))).

>K01553.1/1-73
GCGGAUUUAGCUCAGUUGGGAGAGCGCCAGACUGAAGAUCUGGAGGUCCUGUGUUCGAUCCACAGAAUUCGCA
(((((((..((((........)))).(((((.......))))).....(((((.......)))))))))))).

>L36887.1/1748-1820
GCUCUCUUAGCUUAAUGGUUAAAGCAUAAUACUUCUAAUAUUAAUAUUCCAUGUUCAAAUCAUGGAGAGAGUA
(((((((..((((........)))).(((((.......))))).....(((((.......)))))))))))).

>X69098.1/1-73
GCUCGUGUAGCUCAGUGGUUAGAGCUUCGUGCUUAUAACGCGACCGUCGUGGGUUCAAUCCCCACCUCGAGCA
(((((.(..((((........)))).(((((.......))))).....(((((.......)))))).))))).

>Z73326.1/1146-1075
GGUCCUAUAGUGUAGUGGUUAUCACUUUCGGUUUUGAUCCGGACAACCCCGGUUCGAAUCCGGGUAGGACCU
(((((((..(((..........))).(((((.......)))))....(((((.......)))))))))))).

>Z49705.1/23030-22957
GGUUUCGUGGUCUAGUCGGUUAUGGCAUCUGCUUAACACGCAGAACGUCCCCAGUUCGAUCCUGGGCGAAAUCA
(((((((..(((...........))).(((((.......))))).....(((((.......)))))))))))).

>Z75101.1/9634-9705
AGCGCCGUGGCGCAGUGGAAGCGCGCAGGGCUCAUAACCCUGAUGUCCUCGGAUCGAAACCGAGCGGCGCUA
(((((((..((((.......)))).(((((.......))))).....(((((.......)))))))))))).

>Z74797.1/2502-2432
GCGCAAGUGGUUUAGUGGUAAAAUCCAACGUUGCCAUCGUUGGGCCCCCGGUUCGAUUCCGGGCUUGCGCA
(((((((..((((.......)))).(((((.......)))))....(((((.......)))))))))))).

>K00367.1/1-82
GGCACUAUGGCCGAGUGGUUAAGGCGAGAGACUCGAAAUCUCUUGGGCUCUGCCCGCGCUGGUUCAAAUCCUGCUGGUGUCG
(((((((..(((..........))).(((((.......)))))..............((.((.......)).))))))))).

>X66375.1/99-169
GGUCCUAUAGUGUAGUGGUUAUCACUUUCGGUUCUGAUCCGAACAACCCCAGUUCGAAUCCGGGUGGGACC
(((((((..(((..........))).(((((.......)))))....(((.(.......).))))))))))

>K00368.1/1-82
GGCACUAUGGCCGAGUGGUUAAGGCGACAGACUUGAAAUCUGUUGGGCUCUGCCCGCGCUGGUUCAAAUCCUGCUGGUGUCG
(((((((..(((..........))).(((((.......)))))..............((.((.......)).))))))))).

>K00205.1/1-72
AUAGAUAUAAGUUAAUUGGUAAACUGGAUGUCUUCCAAACAUUGAAUGCGAGUUCGAUUCUCGCUAUCUAUA
(((((((..((((........)))).(((((.......)))))....(((((.......)))))))))))).

>X04160.1/116-188
AGGAGAUUAGCUUAAUUGGUAUAGCAUUCGUUUUACACACGAAAGAUUAUAGGUUCGAACCCUAUAUUUCCUA
(((((((..(((..........))).(((((.......))))).....(((((.......)))))))))))).

>J05395.1/2325-2252
GGUUUCGUGGUCUAGUCGGUUAUGGCAUCUGCUUAACACGCAGAACGUCCCCAGUUCGAUCCUGGGCGAAAUCG
(((((((..(((...........))).(((((.......))))).....(((((.......)))))))))))).

>AJ011856.1/70824-70908
GGAGGGAUUUUCAAUGUUGGUAGUUGGAGUUGAGCUGUAAACUCAAUGACUUAGGUCUUCAUAGGUUCAAUUCCUAUUCCCUUCA
(((((((..((((...........)))).(((((.......)))))..............(((((.......)))))))))))).

>X00892.1/1-74
GCUUGUAUAGUUUAAUUGGUUAAAACAUUUGUCUCAUAAAUAAAUAAUGUAAGGUUCAAUUCCUUCUACAAGUA
(((((((..((((.........)))).(((((.......)))))......((((.......)))).))))))).

>L36887.1/4635-4707
GAAACUAUAAUUCAAUUGGUUAGAAUAGUAUUUUGAUAAGGUACAAAUAUAGGUUCAAUCCCUGUUAGUUUCA
(((((((..((((.........)))).(((((.......)))))....(((((.......)))))))))))).

>AJ223323.1/613-684
GUCCUUAUAGCUUAUCGGUUAAAGCAUCUCACUGUUAAUGAGAAUAGAUGGGUUCAAUUCCUAUUAAGGACG
(((((((..((((........)))).(((((.......)))))....(((((.......)))))))))))).

>X04163.1/59-131
GGAGAUGUUGUUUUAAGGUUAAACUAUUAGAUUGCAAAUCUACUUAUUAAGAGUUCGAUUCUCUUCAUCUCUU
(((((((..((((.......))))...((((.......))))......(((((.......)))))))))))).

>X04163.1/219-289
GUGAAUAUAUUUCAAUGGUAGAAAAUACGCUUGUGGUGCGUUAAAUCUGAGUUCGAUUCUCAGUAUUCACC
(((((((..((((.......))))..((((.......)))).....(((((.......)))))))))))).

>J01533.1/143-72
GUAAAUAUAAUUUAAUGGUAAAAUGUAUGUUUUUAGGUGCAUAUUAUCUAAGUUCAAAUCUUAGUAUUUACA
(((((((..((((.......)))).(((((........)))))....(((((.......)))))))))))).

>K00228.1/1-82
GGUUGUUUGGCCGAGCGGUCUAAGGCGCCUGAUUCAAGCUCAGGUAUCGUAAGAUGCAAGAGUUCGAAUCUCUUAGCAACCA
(((((((..(((...........))).(((((.......))))).............(((((.......)))))))))))).

>U51030.1/22201-22130
UCCGAUGUAGUGUAACGGCUAUCACAUCACGUUCUCACCGUGGAGACCGGGGUUCGACUCCCCGCUUCGGAG
(((((.(..(((..........))).(((((.......)))))....(((((.......)))))).))))).

>X51551.1/101-172
GCUCGCGUGGCGUAAUGGCAACGCGUCUGACUUCUAAUCAGAAGAUUAUGGGUUCGACCCCCAUCGUGAGUG
(((((((..((((.......)))).(((((.......))))).....(((((.......)))))))))))).

>U33007.1/60769-60697
GCCUUGUUGGCGCAAUCGGUAGCGCGUAUGACUCUUAAUCAUAAGGUUAGGGGUUCGAGCCCCCUACAGGGCU
(((((((..((((........)))).(((((.......))))).....(((((.......)))))))))))).

>L36889.1/130-201
GCUUUUAUAGCUUAGUGGUAAAGCGAUAAAUUGAAGAUUUAUUUACAUGUAGUUCGAUUCUCAUUAAGGGCA
(((((((..((((.......)))).(((((.......)))))....(((.((.......)))))))))))).

>X55342.1/30-101
GUUCCGUUGGCGUAAUGGUAACGCGUCUCCCUCCUAAGGAGAAGACUGCGGGUUCGAGUCCCGUACGGAACG
(((((((..((((.......)))).(((((.......))))).....(((((.......)))))))))))).

>X66594.1/101-182
GGAAAAUUGAUCAUCGGCAAGAUAAGUUAUUUACUAAAUAAUAGAAUAUUAUUUCUGAGGAGUUCGAAUCUCCUAUUUUCCG
(((((((..(((........)))..(((((.......)))))...............(((((.......)))))))))))).

>X66443.1/1-72
CAGAUAAAAGCCAACCGGUGAGGCGCUUUCUUUGGGAGAAAGAGUUAGUUAGUUCGAUUCUAGCUUAUCUGA
(((((((..(((.........))).(((((.......))))).....(((((.......)))))))))))).

>X66594.1/1984-2065
GCUACUUUGGUGGAAUCGGUAGACACGACGCACUUAAAAUGCGUUACUUAUAAGUAUAAAAGUUCAAGUCUUUUAAGUAGCA
(((((((..(((...........))).(((((.......))))).............(((((.......)))))))))))).

>X66440.1/1-74
UGAAUUGUAGACUAAUAGGUAAGUCCCCAAAAUUUGAGUUUGGCUUAUGGUGUGUUCGAGUCACCCCAAUUCAA
(((((((..((((........)))).(((((.......)))))......(.(((.......))).)))))))).

>X02173.1/522-593
GGAUCCAUAGCUUAAUAGUAAAGUCCUAUUUUGUCAUAAUAGAGGAUGUCAGUGCAAAUCUGAUUGGAUUCG
(((((((..((((.......)))).(((((.......))))).....(((((.......)))))))))))).

>X02893.1/57-130
ACUUGUAUAGUUUAAAUGGUUAAAACAUUUGUCUCAUAAACAAAUAAUGUAAGGUUCAAAUCCUUCUACAAGUA
(((((((..((((.........)))).(((((.......)))))......((((.......)))).))))))).

>X02205.1/668-740
GAAACUAUAAUUCAAUUGGUUAGAAUAGUAUUUUGAUAAGGUACCAAUAUAGGUUCGAUUCCUGUUAGUUUCA
(((((((..((((.........)))).(((((.......)))))....(((((.......)))))))))))).

>X02205.1/562-633
GGGGUUAUAGUUAAAUUGGUAGAACAAUUGUGUUGCAUGCAAUAGAUAUGAGUUCAAUUCUCAUUAACUCCA
(((((((..(((..........))).(((((.......)))))....(((((.......)))))))))))).

>X02205.1/368-453
GGAGGGAUUUCCAAUGUUGGUAAUUGGAGUUGAGCUGUAAACUCAAUGAUUAUAUAUCUUCAUAGGUUCAAUUCCUAUUCCCUUCA
(((((((..((((...........)))).(((((.......)))))...............(((((.......)))))))))))).

>X02172.1/155-228
GUAGAUAUAAUUUAAUCGGUAAAAUGUAUGUUUUUAGGGUACAUAUUAUCUAAGUUCAAAUCUUAGUAUUUACA
(((((((..((((........))))..((((.........)))).....(((((.......)))))))))))).

>X02173.1/256-326
GAGAGUAUUGUUUAAAGGUAAAACAGUUGUCUUUUAAGCAACCCAUGCUGGUUCGAAUCCAGCUAUUCUCA
(((((((..((((.......)))).(((((.......)))))....(((((.......)))))))))))).

>X02205.1/471-542
GUCUUUAUGGCUUAGUGGUUAAAGCAUCUCACUGUUAAUGAGAAUACAUAGGUUCAAUUCCUAUUGAAGACG
(((((((..((((........)))).(((((.......)))))....(((((.......)))))))))))).

>X02168.1/63-135
UGUAAUAUGAUGUAAUUGGUUAACAUAUUAGGUUCAUGACCUAAUUAUAUACGUUCAAAUCGUAUUAUUGCUA
.((((((..((((.........)))).(((((.......)))))....(((((.......)))))))))))..

>X02205.1/746-816
AAGGAUAUAGUUUAAUGGUAAAACUAUUGAUUUCAAAUCAAUCAUUAAGAGUUCGAAUCUUUUUAUCCUUG
(((((((..((((.......)))).(((((.......)))))....(((((.......)))))))))))).

>X02173.1/617-699
GGAAAAUUCACCAUAGGUAAGGUAAAUUAUUUGCUAUGUAAUUGAAUUUAUUAUUCUUAUGAGUUCGAAUCUCAUAUUUUCCG
(((((((..(((........)))..(((((.......)))))................(((((.......)))))))))))).

>X02173.1/441-512
AUAGAUAUAAGUUAAGUGGUAAACUGAAUGUCUUCCACACAUUGAUUGUGAGUUCGAUUCUCACUAUCUAGA
.((((((..((((........)))).(((((.......)))))....(((((.......)))))))))))..

>X02172.1/335-407
AGGAUAUUAGCUUAAUUGGUAUAGCAUUCGUUUUACACACGAAAGAUUAUAGGUUCGAAUCCUAUAUUUCCUA
((((.((..(((..........))).(((((.......))))).....(((((.......))))))).)))).

>X02172.1/247-319
GGAGGUGUUGUUUAAAGGUUAAGCUAUUAGAUUGCAGAUCUACUUAUUAAGAGUUCGAUUCUCUUCAUCUCUU
(((((((..(.((........)).)..((((.......))))......(((((.......)))))))))))).

>X02172.1/74-145
GCCUUUAUAGCUUAGUGGUAAAGCGAUAAACUGAAGAUUUAUUUACAUGUAGUUCGAUUCUCAUUAAGGGCA
(((((((..((((.......)))).(((((.......)))))....(((.((.......)))))))))))).

>X02173.1/152-223
UGAGUCGUAGACUAAUAGGUAAGUUACCAAAAUUUGAGUUUGGAGUUGUUUGUUCGAAUCAAACCGAUUCAA
(((((((..((((........)))).(((((.......)))))....(((((.......)))))))))))).

>X02173.1/718-802
GGAUGGUUGACUGAGUGGUUUAAGGUGUGAUAUUUGAGCUAUCAUUAGUUUAAUAACUACGUAGGUUCAAAUCCUACAUCAUCCG
(((((((..(((...........))).(((((.......)))))................(((((.......)))))))))))).

>X02173.1/54-135
GCUAUUUUGGUGGAAUUGGUAGACACGAUACUCUUAAGAUGUAUUACUUUAUAGUAUGAAGGUUCAAAUCCUUCAAAUAGCA
(((((((..(((...........))).((((.........)))).............(((((.......)))))))))))).

>X54421.1/14314-14385
GCAGAUAUAAGUCAAUUGGCAGACCUUCUGAUUUCCACUUAGAUUAUGUUCGUUCGAAUCGGACUAUCUGCA
(((((((...(((........)))..(((((.......)))))....(((((.......)))))))))))).

>AL391016.1/2459-2530
GCUCACAUGGUCCAGUGGUUAAGACUCAUCGUUGUGGCCGAUGCGACCCAGGUUCGAUUCCUGGUGUGGGCA
(((((((..(((..........))).(((((.......)))))....(((((.......)))))))))))).

>K03079.1/135-206
UGCGCGGUAGGAGAGUGGAACUCCGACGGGCUCAUAACCCGUAGGUCCCAGGAUCGAAACCUGGCCGCGCAA
(((((((..((((.......)))).(((((.......))))).....(((((.......)))))))))))).

>K00369.1/1-82
GUCACUAUGUCCGAGUGGUUAAGGAGUUAGACUUCAAAUCUAAUGGGCUUUGCCCGCGCAGGUUCAAAUCCUGCUGGUGACG
(((((((..(((..........))).(((((.......)))))..............(((((.......)))))))))))).

>AL132798.2/14445-14516
UCCGUUGUGGUCCAACGGCUAGGAUUCGUCGCUUUCACCGACGCGGUCGGGGUUCGACUCCCCGCAACGGAG
(((((((..((((........)))).(((((.......)))))....(((((.......)))))))))))).

>AL596271.1/1843-1770
GGGCAUGUGGUGUAGAUGGUUAUCACGCUUCCUUAGCAUGGAAGAGGUCCCAGAUUCGAGUUCUGGCUUGUCCA
(((((.(..(((...........))).(((((.......))))).....(((((.......)))))).))))).

>AL023288.2/21768-21839
UCCGUCAUGGUCCAGUGGCUAGGAUUCAUCGCUCUCACCGAUGCGGCGGGGGUUCGAUUCCCCCUGACGGAG
(((((((..((((........)))).(((((.......)))))....(((((.......)))))))))))).

>AL590457.2/15409-15481
GGUCUCGUGGCCCAAUGGUUAAGGCGCUUGACUACGGAUCAAGAGAUUCCAGGUUCGACUCCUGGCGGGAUCG
(((((((..(((..........))).(((((.......))))).....(((((.......)))))))))))).

>X54552.1/66-137
GUGAUUGUAAUUCAAUGGUAGAAUGCUUAUUUGUGGCAUAAGAAGUUCUUGGUUCGAUUCCAAGUAAUCACC
(((((((..((((.......)))).(((((.......))))).....(((((.......)))))))))))).

>X54552.1/167-241
ACGAUAGAAACAUGUAUUGGUUCAUGUACUUGCUUUGGGUGUGAGAGUUUGUUAGUUCGAAUCUAACCUAUCCGA
..(((((..((((..........)))).(((((.......))))).....(((((.......))))))))))...

>X00239.1/111-183
GGUCUCGUGGCCCAAUGGUUAAGGCGCUUGACUACGAAUCAAGAGAUUCCAGGUUCGACUCUUGGCGGGAUCG
(((((((..(((..........))).(((((.......))))).....(((((.......)))))))))))).

>K00344.1/1-73
GUCGCAAUGGUGUAGUUGGGAGCAUGACAGACUGAAGAUCUGUUGGUCAUCGGUUCGAUCCCGGUUUGUGACA
(((((((..((((........)))).(((((.......))))).....(((((.......)))))))))))).

>K00570.1/851-921
UCUCCUUUAGUAUAGGGGUAGUACACAAGCCUGUCACGCUUGCAGCCCGGGUUCGAAUCCCGGAGGGAGAG
(((((((..((((.......)))).(((((.......)))))....(((((.......)))))))))))).

>X54421.1/15747-15819
UGGGUUGUUGACUAAUAGGUAAGUCCCUGAAAUUUGACUUCAGUCUAUGUAAGUUCGAAUCUUACCAUCCCAU
((((.((..((((........)))).(((((.......))))).....(((((.......))))))).)))).

>M57698.1/294-367
GGUCGCAUGAUGUAGUCGGUUAUCAUGUCGAUCUAAUAAGUCGAAUGUCGCCGGUUCGAACCCGGCUGUGACCA
(((((((..(((...........))).(((((.......))))).....(((((.......)))))))))))).

>X54421.1/14394-14476
GCCUAAAUGCUGGAAUUUGGUAGACAGAACAAACUUAAGAUUUGUCGCUUUCGAGCGUGUUGGUUCGAGUCCAACUUUAGGUA
(((((((..(((............))).(((((.......))))).............(((((.......)))))))))))).

>M22563.1/71-141
CCCCAUCGUCUAGAGGCCUAGGACACCUCCCUUUCACGGAGGCGACGGGGAUUCGAAUUCCCCUGGGGGUA
(((((..((((.........)))).(((((.......)))))....(((((.......))))))))))...

>X07925.1/53-125
GCGGGUGUAGCUCAGCUGGUAGAGCGCAACCUUGCCAAGGUUGAUGUCGCGCGUUCGAAUCGCGUCACCCGCU
(((((((..((((........)))).(((((.......))))).....(((((.......)))))))))))).

>M19493.1/263-336
GGGCUAUUAGCUCAGUUGGUUAGAGCGCACCCCUGAUAAGGGUGAGGCCCCUGGUUCGAAUCCAGGAUGGCCCA
(((((((..((((.........)))).(((((.......))))).....(((((.......)))))))))))).

>M19493.1/340-412
GGGGGUAUAGCUCAGUUGGUAGAGCGCUGCCUUUGCAAGGCAGAUGUCAGCGGUUCGAGUCCGCUUACCUCCA
(((((((..((((........)))).(((((.......))))).....(((((.......)))))))))))).

>X07924.1/110-197
GGAGAGAUGGCCGAGUGGUUGAAGGCGCAGCACUGGAAAUGCUGUUUAAGGUUUUCCCUUAACGAGGGUUCGAAUCCCUCUCUCUCCG
(((((((..(((...........))).(((((.......)))))...................(((((.......)))))))))))).

>X69067.1/6022-6086
AUUUAUAUAGUAUAUUUAAUACAAUGCAUUUUCAAUGCAUAAAUGGAUAAAAUAUCCUUUAAAUA
(((((.(..((((.....)))).(((((.......)))))....((((.....))))).))))).

>K00462.1/57-128
AGCAGAGUGGCGCAGUGGAAGCGUGCUGGUCCCAUAACCCAGAGGUCCGAGGAUCGAAACCUUGCUCUGCUA
(((((((..((((.......)))).((((.........)))).....(((((.......)))))))))))).

>AC009742.4/51767-51839
GUUUUCGUAGUGUAGUGGUUAUCACGUGUGCUUCACACGCACAAGGUCCCCGGUUCGAACCCGGGCGAAAACA
(((((((..(((..........))).(((((.......))))).....(((((.......)))))))))))).

>AE003556.3/16759-16677
GUCAGGAUGGCCGAGUGGUCUAAGGCGCUGCGUUCAGGUCGCAGUCUACUCUGUAGGCGUGGGUUCGAAUCCCACUUCUGACA
(((((((..(((...........))).(((((.......)))))..............(((((.......)))))))))))).

>X03240.1/6071-6134
GAAUAUGAAGCGAUUAAUUGCAGUUAGUUUCGACCUAACCUUAGGUAUUAUAUACCCUUAUUUU
(((((.(..((((....)))).(((((.......)))))....((((.....))))).))))).

>AE003727.3/195539-195611
GGGGAUGUAGCUCAGAUGGUAGAGCGCUCGCUUAGCAUGUGAGAGGUACGGGGAUCGAUGCCCCGCAUCUCCA
(((((((..((((........)))).(((((.......))))).....(((((.......)))))))))))).

>AF164586.1/1190-1126
ACUAUUUUGGCAGAUUAGUGCAAUAAAUUUAGAAUUUAUAUAUGUAAUUUUUAUUACAAAUAGUA
(((((((..(((......))).(((((.......)))))....(((((....)))))))))))).

>U37541.1/1383-1322
GGUCUUAUAGUCAAUAAUGAUAUCAAACUGCAAUUUUGAAGGAGUAAGUUUUACUAAGGCUU
(((((((..((((....)))).(((((.......)))))....((((...))))))))))).

>AC002512.1/77401-77473
GCCCGGAUAGCUCAGUCGGUAGAGCAUUGGACUUUUAAUCCAAGGGUCCAGGGUUCAAGUCCCUGUUCGGGCG
(((((((..((((........)))).(((((.......))))).....(((((.......)))))))))))).

>X07778.1/115-45
GCAUCGGUGGUUCAGUGGUAGAAUGCUCGCCUGCCACGCGGGCGGCCCGGGUUCGAUUCCCGACCGAUGCA
(((((((..((((.......)))).(((((.......))))).....((((.......)))).))))))).

>X00432.1/665-732
AUUUAUAUAGUUUAAAAUAAAACCUUACAUUUUCAUUGUAAUAAUAAAAUAAUUUAUUUUUAUAAAUU
(((((((..((((......)))).(((((.......)))))....(((((.....)))))))))))).

>X05915.1/238-170
AAAAAGAUAAGCUAAUUAAGCUACUGGGUUCAUACCCCAUUUAUAAAGGUUAUAAUCCUUUUCUUUUUA
(((((((..((((.....))))..((((.......)))).....(((((.......)))))))))))).

>AF200843.1/1266-1331
AAGGCUUUAAGUUAAUAAAACUAAUAACCUUCAAAGCUAUAAAUAAAGAAAUUUCUUUAAGCCUUA
(((((((..((((.....)))).(((.(.......).)))....((((......))))))))))).

>X00432.1/532-596
UUAAUUGAAGCCAAAAAGAGGCGUAUCACUGUUAAUGAUAUAAUUGAGUAUAAACUCCAAUUAAG
(((((((..(((.......))).(((((.......))))).....((((....))))))))))).

>AE003494.3/240865-240793
GACCGUGUGGCCUAAUGGAUAAGGCGUCGGACUUCGGAUCCGAAGAUUGCAGGUUCGAAUCCUGUCACGGUCG
(((((((..((((........)))).(((((.......))))).....(((((.......)))))))))))).

>X03240.1/1267-1333
AAGGCUUUAAGUUAACUAAACUAAUAGCCUUCAAAGCUGUAAAUAAAGGGUAUUCCUUUAAGUCUUA
(((((((..((((.....)))).(((((.......)))))....(((((.....)))))))))))).

>S64977.1/800-870
CAUUAGAUGACUGAAAGCAAGUACUGGUCUCUUAAACCAUUUUAUAGUAAAUUAGCACUUACUUCUAAUGA
(((((((..(((.......)))..((((.......))))......(((((........)))))))))))).

>AC009461.5/128651-128579
GUUUCCGUGGUGUAGUGGUUAUCACAUCCGCCUAACACGCGGAAGGCCCCCGGUUCAAUCCCGGGCGGAAACA
(((((((..(((..........))).(((((.......))))).....(((((.......)))))))))))).

>V00238.1/262-333
UCCUAUAUUGUCUAGUGGUUAGGAUAUCCGGCUCUCACCCGGAAGGCCCGGGUUCAAUUCCCGGUAUGGGAA
(((((((..((((........)))).(((((.......)))))....(((((.......)))))))))))).

>AE003677.3/170128-170056
GGUCCUGUGGCGCAAUGGAUAACGCGUCUGACUACGGAUCAGAAGAUUCCAGGUUCGACUCCUGGCAGGAUCG
(((((((..(((..........))).(((((.......))))).....(((((.......)))))))))))).

>AF200843.1/3014-3079
UCUAAUAUGGCAGAUUAGUGCAAUAGAUUUAAGCUCUAUAUAUAAAGUAUUUUACUUUUAUUAGAA
(((((((..(((......))).(((((.......)))))....(((((.....)))))))))))).

>AC093098.2/67389-67475
GCCCCACUGAACUUCGGUGGUCCGGGGUGCGGACUUCAAAUCCGUAGUCGAUUUGCGUCGAAGUGGUUCGAUUCCACCUGGGGGGCG
(((((.(....((((........)))).(((((.......)))))................(((((.......)))).)).))))).

>AE003471.3/169154-169225
UCCCAUAUUGUCUAGUGGUUAGGAUAUCCGGCUCUCACCCGGAAGGCCCGGGUUCAAUUCCCGGUAUGGGAA
(((((((..((((........)))).(((((.......)))))....(((((.......)))))))))))).

>AC009395.7/99012-98941
GGCUCAAUGGUCUAGGGGUAUGAUUCUCGCUUUGGGUGCGAGAGGUCCCGGGUUCAAAUCCCGGUUGAGCCC
(((((((..(((.........))).(((((.......))))).....(((((.......)))))))))))).

>AF185056.1/845-774
CAAUUUAAAGCUUAUUAAGUAAAGCAUUUCAUUUACAUUGAAAAGAUUUUUGUGCAAAUCAAUAUAAAUUGA
(((((((..((((........)))).(((((.......)))))....(.(((.......))).)))))))).

>X03240.1/1388-1326
GGUCUUAUAGUCAAUAAUGAUAUCAAACUGCAAUUUUGAAGGAGUAAAUUUUUACUAAGACUU
(((((((..((((....)))).(((((.......)))))....((((....))))))))))).

>AC008345.4/147881-147810
AGCAGAGUGGCGCAGUGGAAGCGUGCUGGGCCCAUAACCCAGAGGUCCGAGGAUCGAAACCUUGCUCUGCUA
(((((((..((((.......)))).(((((.......))))).....(((((.......)))))))))))).

>AC021639.5/181586-181505
GCAGUCGUGGCCGAGUGGUUAAGGCGUCUGACUCGAAAUCAGAUUCCCUCUGGGAGCGUAGGUUCGAAUCCUACCGGCUGCG
(((((((..(((..........))).(((((.......)))))..............(((((.......)))))))))))).

>X05914.1/400-337
AAUGAAUUGCCUGAUAAAAGGGUUAUCUUGAUAGGGUAAAUUAUGUAGGAUUCUACAUUCAUUG
(((((((..(((......))).(((((.......))))).....((((....))))))))))).

>X00432.1/816-751
AUUCAAAUAGCUUAUAUUUAGAGUAUGACACUGAAGAUGUUAUGGAGAUUAAUUAAUCUUUGAAUA
(((((((..((((.......)))).(((((.......)))))....((((....))))))))))).

>AE003538.3/103715-103786
UCCUCGAUAGUAUAGUGGUUAGUAUCCCCGCCUGUCACGCGGGAGACCGGGGUUCAAUUCCCCGUCGGGGAG
(((((((..((((........)))).(((((.......)))))....(((((.......)))))))))))).

>M57910.1/1028-963
GAUUAAGUGGCUGAAGUUUAGGCGAUAGAUUGUAAAUCUAUAUAUAAGAUUUAUUCUUCUUAAUCA
(((((((..(((........))).(((((.......)))))....((((.....))))))))))).

>J01404.1/5140-5204
AUCUAUAUAGUAUAAAAGUAUAUUUGACUUCCAAUCAUAAGGUCUAUUAAUUAAUAGUAUAGAUA
(((((((..((((....)))).(.(((.......))).)....(((((....)))))))))))).

>AJ400907.1/3795-3861
AAAAAAUUAGUUAAAAUCAUAACAUUAGUAUGUCAAACUAAAAUUAUUAAAUAAUUAAUAUUUUUUA
(((((((..((((......)))).(((((.......)))))....(((((....)))))))))))).

>AE003437.3/282636-282708
GCCGAAAUAGCUCAGUUGGGAGAGCGUUAGACUGAAGAUCUAAAGGUCCCCGGUUCAAUCCCGGGUUUCGGCA
(((((((..((((........)))).(((((.......))))).....(((((.......)))))))))))).

>AC099014.1/146549-146620
GCCGUGAUCGUCUAGUGGUUAGGACCCCACGUUGUGGCCGUGGUAACCCAGGUUCGAAUCCUGGUCACGGCA
(((((((..((((........)))).(((((.......)))))....(((((.......)))))))))))).

>X05914.1/238-306
UAUAUUUUGGUGUACGAUGCACAAAAGUUUUUGAUACUUUUAGUAAUAGUUUAAUUCUAUUAAAUAUAA
(((((((..((((.....)))).(((((.......)))))....(((((.......)))))))))))).

>X03240.1/1-65
AAUGAAUUGCCUGAUAAAAAGGGUUACCUUGAUAGGGUAAAUUAUGCAGUUUUCUGCAUUCAUUG
(((((((..(((.......))).(((((.......))))).....((((....))))))))))).

>AE003624.2/69897-69824
GGCGCCGUGGCUUAGUUGGUUAAAGCGCCUGUCUAGUAAACAGGAGAUCGUGAGUUCGAAUCUCGCCGGGGCCU
(((.(((..((((.........)))).(((((.......))))).....(((((.......)))))))).))).

>AF200831.1/165-97
UAUAUUUUGGUGUAUGAUGCACAAAAGUUUUUGAUACUUUUAGAAAUAGUUUAAUUCUAUUAAAUAUAA
(((((((..((((.....)))).(((((.......)))))....(((((.......)))))))))))).

>AB009835.1/1-71
CAUUAGAUGACUGAAAGCAAGUACUGGUCUCUUAAACCAUUUAAUAGUAAAUUAGCACUUACUUCUAAUGA
(((((((..(((.......)))..((((.......))))......(((.((.......)))))))))))).

>AF164586.1/93-158
AGUUAAUGAGCUUGAACAAGCGUAUGUUUUGAAAACAUAAGAUAGAAUUUAAUUUUCUAUUAACUU
(((((((..((((....)))).(((((.......)))))....((((.......))))))))))).

>AF200837.1/6039-6103
AGGGUUGUAGUUAAUUAUAACAUUUGAUUUGCAUUCAAAAAGUAUUGAAUAUUCAAUCUACCUUA
(((((.(..((((....)))).(((((.......)))))....((((......))))).))))).

>AF200830.1/9887-9951
GUUUUAAUAGUUUAAUAAAAACAUUGGUCUUGUAAAUCAAAAAUAAGAUUAUUUCUUUUAAAACU
(((((((..((((.....)))).(((((.......)))))....((((.....))))))))))).

>X05914.1/238-170
AAAAAGAUAAGCUAACUAAGCUACUGGGUUCAUACCCCAUUUAUAAAGGUUUUAAUCCUUUUCUUUUUA
(((((((..((((.....))))..((((.......)))).....(((((.......)))))))))))).

>X58913.1/1046-981
GAUUAAGUGGCUGAAGUUUAGGCGAUAGAUUGUAAAUCUAUUUAUAAGAAUUAUUCUUCUUAAUCA
(((((((..(((........))).(((((.......)))))....((((.....))))))))))).

>AF200837.1/5597-5661
AUCUAUAUAGUAUAAAAGUAUAUUUGACUUCCAAUCAUAAGGUCUAUUAAUAAAUAGUAUAGAUA
(((((((..((((....)))).(.(((.......))).)....(((((....)))))))))))).

>AF276832.1/1449-1514
UCUAAUAUGGCAGAUUAGUGCAAUGGAUUUAAGCUCCAUAUAUAAAGUAUUUUACUUUUAUUAGAA
(((((((..(((......))).(((((.......)))))....(((((.....)))))))))))).

>X03924.1/848-782
AUUUAAAUAGCUUAUAAUUAGAGCAUAACAUUGAAGAUGUUGGGGAAAUUAUUUUAAUUUUUAAAUA
(((((((..((((.......)))).(((((.......)))))....((((.....))))))))))).

>X03924.1/17-83
AUUUAUAUAGUAUAUAAUUGUAUAUGUGACUUCCAAUCACAAGGACUAAAUAAUUUUAGUAUAAAUA
(((((((..((((......)))).(((((.......)))))....(((((....)))))))))))).

>X01078.1/1396-1463
ACUAUUUUGGCAGAUUAGUGCAGUAAAUUUAGAAUUUAUUUAUAUAAUUUAAUUAAUUAUAAAUAGUA
(((((((..(((......))).(((((.......)))))....(((((.......)))))))))))).

>X03925.1/1-72
CAAUUUAAAGCUUAAUUAGUAAAGUAUUUCAUUUACAUUGAAAAGAAAUUUGUGCAAAUCAAUUUAAAUUGA
(((((((..((((........)))).(((((.......)))))....(.(((.......))).)))))))).

>L76657.1/1-67
UUAAUUGAAACCAAAAAGAGGUAUAUCACUGUUAAUGAUAUAAUUGAAUAUUAUUAUUCCAAUUAAG
(((((((..(((.......))).(((((.......))))).....(((((....)))))))))))).

>X03924.1/500-567
AGGGUAAUAGUUAAUUAUAACAUUUAAUUUGCACUUAAAAAGUAUUGAAUUUAAUUCAAUUUACCUUA
(((((((..((((....)))).(((((.......)))))....(((((.......)))))))))))).

>M23363.1/611-683
GGGGGCGUAGCUCAGAUGGUAGAGCGCUCGCUUAGCAUGUGAGAGGUACCGGGAUCGAUACCCGGCGCCUCCA
(((((((..((((........)))).(((((.......))))).....(((((.......)))))))))))).

>K03317.1/4-76
GGGGGCGUAGCUCAGAUGGUAGAGCGCUCGCUUAGCAUGCGAGAGGUACCGGGAUCGAUACCCGGCGCCUCCA
(((((((..((((........)))).(((((.......))))).....(((((.......)))))))))))).

>X03602.1/660-731
UCCCGUAUGGUCUAGUGGUUAGGAUACCUGGCUUUCACCCAGGAGGCUCGGGUUCGAUUCCCGGUACGGGAA
(((((((..((((........)))).(((((.......)))))....(((((.......)))))))))))).

>X13975.1/2575-2637
AUUUUUCUAGUAUAAUUAGUACAUUUGACUUCCAAUCAAAAGAUUGAAAUAUCAAGAAAAAUA
(((((((..((((.....)))).(((((.......)))))...((((....))))))))))).

>X80245.1/11535-11604
AGUUAAUUAGCUUAACAAAAGCAAAUGUUUUGAAAACAUAAGAAAAGAAGUUCAAUUCUUCUAUUAACUU
(((((((..((((.....))))..((((.......))))......(((((.......)))))))))))).

>X13975.1/858-928
CAUCAGAUGACUGAAAGUAAGUAAUGGUCUCUUAAACCAAAAAAUAGUAAAUUAACGUUUACUUCUGAUGA
(((((((..(((.......)))..((((.......))))......(((((........)))))))))))).

>X13975.1/39-104
UCUAAUAUGGCAGAUUAAUGCAUUAGAUUUAAGCUCUAAAAAUAAAGUUUUGACCUUUUAUUAGAA
(((((((..(((......))).(((((.......)))))....((((.......))))))))))).

>X13975.1/791-854
AAGGAGUUAGUUAAAAUAUAACAUUAGAAUGUCAAUCUAAAAUAACUAAAAAUAGUACACCUUG
((((.((..((((.....)))).(((((.......)))))....((((....)))))).)))).

>X13485.1/5-77
GCCCUAGUAGCUUAGACAUCAAAGCACCGGUCUUGUAAACCGAAGAUCGAAGGUUAAAAUCCUUCCUAGCGCC
((.((((..((((........))))..((((.......))))......(((((.......))))))))).)).

>U32309.1/158-89
CAGAGAAUAGUUUAAUGUAGAAUCUUAGCUUUGGGAGUUAAGGGUGAGAGUUGAAUUCUCUUUUCUCUGA
(((((((..((((......)))).(((((.......)))))....(((((.......)))))))))))).

>X17660.1/1002-1069
GCUAUCGUAGCUUAAUUAAAGUUUAAUACUGAAGAUAUUAGGAUGGACCCUAGAAAGUCCCGAAAGCA
(((.(((..((((.....)))).(((((.......)))))....((((........))))))).))).

>X99772.1/11841-11913
GCUCCUAAAGGAUAAUAGCUCAUCCGUUGGUCUUAGGAACCAAAAACUCUUGGUGCAACUCCAAGUAGCAGCU
(((.(((..((((........)))).(((((.......))))).....(((((.......)))))))).))).

>X99772.1/5276-5204
UAGAUAGAUGCUCGCUGGUUUGAGUGCUUAGCUGUUAACUAAGAGUUUAAAGGAUCGAGGCCUUUCUGUCUAG
(((((((..((((........)))).(((((.......))))).....(((((.......)))))))))))).

>X17661.1/419-487
AGGUGAUUAGUCUAAGUAAAAUACUUGAUUUCGGCUCAAGAGUCUGUGGUUAAAGUCCACAAUUGCCUA
(((((((..((.(.....).)).(((((.......)))))....(((((.......)))))))))))).

>X99772.1/7842-7915
CACUAAGAAGCUAAUAUGGGUUAAGCACCAGCCUUUUAAGCUGGAAGCAGGUGACUCCCAACCACCCUUAAUGA
((.((((..(((...........))).(((((.......))))).....((((.........)))))))).)).

>X17658.1/140-72
AAGGUCUUAGCUUAAUUAAAGUAUUUGUUUUGCAUACAGAAGAUGUGGGGUAGUGUCCUGCAGAUCUUA
(((((((..((((.....)))).(((((.......)))))....(((((.......)))))))))))).

>X99772.1/5062-5131
AGGGGCUUAGGAUAAACUAGACCAAGGGCCUUCAAAGCCCUCAGCGGAGGUGAAAAUCCUCCAGCCCCUG
(((((((..((.(......).)).(((((.......)))))....(((((.......)))))))))))).

>X99772.1/9544-9611
UCUUUCUAGUACUAAGGAGUAUAAGUGGCUUCCAACCACACGGUCUUGGUUAGAGUCCAAGGAAAGAU
((((((..((((......))))..((((.......)))).....(((((.......))))))))))).

>X99772.1/5441-5375
GGUAGGAUGGCUGAGUAAGCGGUGGAUUGUAACCCCACAUACAGAGGUUUGAGCCCUCUUCUUGCCA
(((((((..(((.....))).((((.........))))....(((((.......)))))))))))).

>X99772.1/11702-11770
GUAGAUUUAGUUUAACCAAGACAUUAGAUUGUGAUUCUAAAAAUAGAGGUUAAACCCCUCUAAUCCACC
((.((((..((((.....)))).(((((.......)))))....(((((.......))))))))).)).

>AF125213.1/1282-1213
CAGAGGGUAGUUUAAUUUAGAAUCUUAGCUUUGGGAGUUAAGGGUGGGAGUUAAAAUCUCCUCUCUCUGA
(((((((..((((......)))).(((((.......)))))....(((((.......)))))))))))).

>M81755.1/6-77
GCCCUAGUAGCUCAGCGCCAGAGCGCCGGUCUUGUAAUCCGGAAGUCGGAGGUUAAAACCCUCCCUAGUGCU
((.((((..((((.......)))).((((.........)))).....(((((.......))))))))).)).

>L29771.1/1004-1071
GCUGACGUAGCUUAACUAAAGCAUAACACUGAAGCUGUUAAGACGGACCCUAGAAAGUCCCGCUAGCA
((((.((..((((.....)))).(((((.......)))))....((((........)))))).)))).

>M10217.1/7394-7325
GGUAAGGUGGCCGAGUAAUAGGCGGCGGAUUGUAGCUCCGUGUACAGAGGUUCAAGUCCUCUUCUUAUCA
(((((((..(((........))).(((((.......)))))....(((((.......)))))))))))).

>M10217.1/11492-11561
ACUUUCUUAGUAUUAACCAGUACACGUGACUUCCAAUCACAAAGUCUUAGUUAGAAUCUAAGAGAAAGUA
(((((((..((((......))))..((((.......)))).....(((((.......)))))))))))).

>M10217.1/7154-7086
AAGGCUUUACGUUAAUUAAAGUGUUUGAGUUGCAUUCAAUUGAUGUUGGAUAAAAUCCUGCAAGCCUUA
(((((((...(((......)))..((((.......)))).....((.((.......)).))))))))).

>M13046.1/2222-2289
GCUUACGUAGCUUAAGUAAAGCACAGCACUGAAGAUGCUGAGAUGAGCCCUAGAAAGCUCCGAAAGCA
((((.((..((((.....)))).(((((.......)))))....((((........)))))).)))).

>X04821.1/1-73
GUUUCUGUAGUGUAGCGGUUAUCACGUUCGCCUCACAUGCGAAAGGUCCCCGGUUCGAAACCGGGCAGAAACA
(((((((..(((..........))).(((((.......))))).....(((((.......)))))))))))).

>M10217.1/17388-17457
GUCCUGAUAGCUUAAUUUAAAGCAUCGGUCUUGUAAGCCGAAGAUUGAGGCUAAAACCCUCCUCAAGACU
(((.(((..((((......)))).(((((.......))))).....((((.......)))).))).))).

>M10217.1/11905-11973
GAGUUGUUAGUCUAAACAAGACAGUUGAUUUCGGCUCAACAAAUUAUGGUUAAACCCCAUAAUAACUCU
(((((((..((((.....)))).(((((.......)))))....(((((.......)))))))))))).

>M10217.1/7325-7260
AAGCCUGCGGUGUUUGACAUGCCAGAUUGCAAAUCUCGAGAAGCAAACGAAGGUUUGCCGGGCUUC
(((((((..((((...)))).(.(((.......))).)....((((........))))))))))).

>M10217.1/9038-9106
GAGAUGUUAGUAAAACAAUUAGCACGCCUUGUCAAGGCGAAAUAGCUGGUUAGACUCCGGCACAUCUCA
(((((((...(((.....)))...((((.......)))).....(((((.......)))))))))))).

>M10217.1/5770-5840
GGAAAUGUGCCCGAAAGUCAGGGAUCACUUUGAUAGAGUGAAAUAUAUGGGUUCAAACCCCAUCAUCUCCU
(((.(((..(((........))).(((((.......))))).....(((((.......)))))))).))).

>Y00430.1/2429-2358
GGGGGUGUAGCUCAGUGGUAGAGCGCAUGCUUUGCAUGUAUGAGGUCUUGGGUUCAAUCCCCAGCAUCUCCA
(((((((..((((.......)))).(((((.......))))).....(((((.......)))))))))))).

>M10217.1/7015-7083
AGAGAUUUAAGUUAACAAGACUAAGAGCCUUCAAAGCCCUAAGCAGGAGUUAGAAUCUCCUAAUCUCUG
(((((((..((((.....)))).((.((.......)).))....(((((.......)))))))))))).

>K02456.1/141-212
AGCAGAGUGGCGCAGCGGAAGCGUGCUGGGCCCAUAACCCAGAGGUCGAUGGAUCGAAACCAUUCUCUGCUA
(((((((..((((.......)))).(((((.......))))).....(((((.......)))))))))))).

>M10217.1/2136-2204
GCUUACGUAGCUUAAGUAAAGCACAGCACUGAAGAUGCUGAGAUGAGCCCUACGAAAGCUCCGUAAGCA
(((((((..((((.....)))).(((((.......)))))....(((.(........))))))))))).

>M10217.1/5910-5978
AGUAAAGUCAGCUAAAAAAGCUUUUGGGCCCAUACCCCAAACAUGUUGGUUAAACCCCUUCCUUUACUA
(((((((..((((.....)))).(((((.......)))))....(..((.......))..)))))))).

>Y00163.1/254-326
GCCCGCAUAGCUCAGUCGGUAGAGCAUCAGACUUUUAAUCUGAGGGUCCAGGGUUCAAGUCCCUGUUCGGGCG
(((((.(..((((........)))).(((((.......))))).....(((((.......)))))).))))).

>M10217.1/13648-13715
GUAGAUAUAGUUUAAUAAAACACUAGAUUGUGAUUCUAGAGUCAGAGGUUAAACCCCUCUUAUCAACC
((.((((..((((....)))).(((((.......)))))....(((((.......))))))))).)).

>M10217.1/5909-5841
AGGAAGUGGUAUAGUGGGAGUACGGAGGGUUUUGAUCUCUCAGGUGCAGGUUCAAUUCCUGUCUUUCUA
((((((..((((.......)))).(((((.......)))))....(((((.......))))))))))).

>Y10943.1/948-1016
CAAAGUAUAGCUUAACCAAAGCCUUUCGCUUACACCGAAACAAUAUCUGUUAAACCCGGAUUACUUUGA
(((((((..((((.....)))).(((((.......)))))....(((((.......)))))))))))).

>M10217.1/9797-9871
CACUAAGAAGCUAAAUAGGGCAUUAGCGACAGCCUUUUAAGCUGUAGAUUGGUGACUCCCAACCACCCUUAAUGA
((.((((..((((..........)))).(((((.......))))).....((((.........)))))))).)).

>U15659.1/246-176
AAGAAAAUGGCAGAGUGGUGAUGCAACUGACUUGAAAUCAGAGUAUGGGGGUUCGAUUCCCUCUUUUCUCG
.((((((..(((.........)))..((((.......)))).....(((((.......)))))))))))..

>M10217.1/4724-4798
GCUAGCGUGGCAGAGCCUGGCUAAUGCGAAAGACCUAAGCUCUUUUUAUCAGGGGUUCAAAUCCCCUCGCUAACU
(.(((((..(((............))).(((((.......))))).....(((((.......)))))))))).).

>M10217.1/16246-16178
GUUCCUAUAGUUGAAUAACAACGGUGGUUUUUCAGAUCACAAGUUCUGGUUAGAGUCCUGGUGGGAAUU
(((((((..((((.....)))).(((((.......)))))....((.((.......)).))))))))).

>M10217.1/13781-13846
GCUUUUAAAGGAAAACAGUCUAUCCGCUGGUCUUAGGAACCAGAAACUCUUGGUGCAAAUCCAAGU
......(..(((..........))).(((((.......))))).....(((((.......))))))

>D12695.1/435-369
GGUAAAGUGGCCGAGCAGGCGGCGAAUUGUAGCUUCGAAGACAGAGGUUUGAGUCCCCUCUUUACCA
(((((((..(((.....)))..((((.......)))).....((.((.......)).))))))))).

>D12694.1/2607-2676
GCCUUGAUAGCUUAAACUAAAGCACCGGUCUUGUAAGCCGGAGACUGUAGCCUAACCCCUACUCAAGGCU
(((((((..((((......)))).(((((.......))))).....((((........))))))))))).

>AF314016.1/365-435
GGAAGCGUGCCUGAAAGUUAAGGACCUCCUUGAUAGGGAGGCUUAUAGGGGUUCAAACCCCCUCACUUCCU
(((((.(..(((........))).(((((.......))))).....(((((.......)))))).))))).

>D10368.1/1439-1508
AGAAACUUAGGCUAGCACAGACCAAAGGCCUUCAAAGCCUUAAGCGGAGGUUAAACUCCUUCAGUUUCUG
(((((((..((.(......).)).(((((.......)))))....(((((.......)))))))))))).

>D12695.1/368-304
GGCCUUGGGGUGUCAACACGUGGGGUUGCAAACCCCAAGAUGCAGUAUAAUACCUGCCGGGGCUU
(((((((..((((..)))).(((((.......)))))....((((........))))))))))).

>D12695.1/203-134
AGGGCUUUAUCUUAAUUUAAAGGGCCUGAGUUGCAUUCAGGAGAUGUAGGUUAAUAUCCUGCAAGUCCUA
(((((((..((((......)))).(((((.......)))))....(((((.......)))))))))))).

>D12694.1/2745-2677
CAGGAUAUAGUUUAGGUAGAAUGCCGGUUUUGGGGACCGGUGGUAAAGGUUAAAGUCCUUUUAUCCUGA
(((((((..((((.....)))).(((((.......)))))....(((((.......)))))))))))).

>D10368.1/338-405
AGUAAGGUAAGCUAAAUAAGCUUUUGGGCCCAUACCCCAACAAUGUUGUUAAAAUCCUUCCUUUACUA
(((((((..((((.....)))).(((((.......)))))....(..(........)..)))))))).

>AF314016.1/506-436
UAAGGAGUAGUAUAAAGGAAGUACAAAGGGUUUUGAUCUCUUAAGUAUAGGUUCAAUUCCUAUCUCUUUAG
(((((((..((((.......)))).(((((.......)))))....(((((.......)))))))))))).

>M57527.1/1-70
ACUCUUAUAGCUUAAUAUUAAAGUAUAGCGCUGAAAACGCUAAGAUGAACCCUAAAAAGUUCUAGGGGUA
(((((((..((((.......)))).(((((.......)))))....((((........))))))))))).

>D12694.1/2533-2604
GCUUUUAAAGGAAAAGAGCCCUCCACUGGUCUUAGGCGCCAGCAUCUCUUGGUGCAAGUCCAAGUAAAAGCU
(((((((..(((.........))).(((((.......))))).....(((((.......)))))))))))).

>AF314018.1/1820-1748
UAGAAUGAAGCUCGCUGGAUAGAGUGUUUAGCUGUUAACUAAAAUAUUACGGGAUCGAGGCCCGUCAUUCUAG
(((((((..((((........)))).(((((.......))))).....(((((.......)))))))))))).

>AF340025.1/630-698
GCAAACAUAGUUUAACCCAAACAUUAGAUUGUGAUUCUAAAAAUAGGAGUUUAACCCUCCUUGUUCGCC
((.((((..((((.....)))).(((((.......)))))....(((((.......))))))))).)).

>X52392.1/3967-4040
GCUAGCGUGGCAGAGCUCGGCAAAUGCAAAAGGCUUAAGCCCUUUAUCCAGAGGUUCAAAUCCUCUCCCUAGCU
(((((.(..(((............))).(((((.......)))))....(((((.......)))))).))))).

>X52392.1/16177-16108
CAGAGAGUAGUUUAUUUGAAAAUACCAGCUUUGGGAGCUGGAGAUGGAGGUUUGAGCCCUCCUUUUCUGA
(((((((..((((......)))).(((((.......)))))....(((((.......)))))))))))).

>X52392.1/5172-5102
UAGAAAAUAAUAUAGAGGGAGUAUGAAGAGUUUUGAUCUCUUCUGUGUAGGUUCGAUUCCUACUUUUCUAG
(((((((..((((.......)))).(((((.......)))))....(((((.......)))))))))))).

>X16401.1/1-69
GAGACGUUAGUAAACCAAUUACAUAGACCUGUCAAGACUAAAUCACAGGUGCAAACCCUGUACAUCUCA
((((.((..((((.....)))).(((.(.......).)))....(((((.......))))))).)))).

>J00881.1/210-282
GCCCGGCUAGCUCAGUUGGUAGAGCAUGAGACUCUUAAUCUCAGGGUCGUGGGUUCGAGCCCCACGUUGGGCG
(((((((..((((........)))).(((((.......))))).....(((((.......)))))))))))).

>X52392.1/16039-16107
ACUCUAAUAGUUUAUGAAAAACAUUGGUCUUGUAAACCAAAAACUGAAGACUCCACCCUUCUUAGAGUA
(((((((..((((.....)))).(((((.......))))).....((((........))))))))))).

>X52392.1/11128-11195
AGAAAGUUAGUCUAACUAAGACAGCUGGUUUCGACCCAGCAAAUUAUAGACCCACCUAUAACUUUCUU
(((((((..((((.....)))).(((((.......)))))....(((((......)))))))))))).

>X52392.1/13000-13070
ACUUUUAAAGGAUAAGAGCAAUCCGUUGGUCUUAGGAACCACCUAUCUUGGUGCAAAUCCAAGUAAAAGUA
(((((((..((((.......))))..((((.......)))).....(((((.......)))))))))))).

>X52392.1/6280-6355
AGAAACUUAGGAUUAACUGUCACCAAACCAAAGGCCUUCAAAGCCUUAAAUAAGAGUUAAACUCUCUUAGUUUCUG
(((((((..((.(............).)).(((((.......)))))....(((((.......)))))))))))).

>X52392.1/1228-1297
GCCCCCAUAGCUUAACCCACAAAGCAUGGCACUGAAGAUGCCAAGAUGGUACCUACUAUACCUGUGGGCA
((((.((..((((........)))).(((((.......)))))....((((.......)))))).)))).

>AF076356.1/60-128
GCUCUUCUAGUAUACUCAUUACAACUGACUUCCAAUCUUUAAAAUCUGGUAUCAACCCAGAGAAGAGCA
(((((((..(((.......))).(..((.......))..)....(((((.......)))))))))))).

>X52392.1/16775-16708
GUUCCCGUAGUUGAGAACAACAAUGGCUUUUCAAGCCGUAGUCCUUGGGGUCUAACCAAGCGGGAAUA
(((((((..((((....)))).(((((.......)))))....(((((.......)))))))))))).

>X52392.1/9016-9083
CAUUAAGAAGCUAUGCACCAGCACUAGCCUUUUAAGCUAGAGAGAGGGGACACCCUCCCCCUUAAUGA
(((((((..(((.......))).(((((.......))))).....((((.......))))))))))).

>X52392.1/2273-2345
CAAGGCGUAGCUAUAACUUCAAAGCAUUCAGCUUACACCUGAAAGAUACCCUCAACAGACAAGGUCGCCUUGA
(((((((..(((..........))).(((((.......)))))....(((.(........).)))))))))).

>X52392.1/5025-5096
GGAAGCGUGCCUGAACAAAAAGGAUCACUAUGAUAAAGUGAACAUAGAGGUAUAACAACCCUCUCACUUCCU
(((((.(..(((........))).(((((.......)))))....(((((.........)))))).))))).

>X52392.1/6430-6362
GAGGCCUUAGCUUAAUUAAAGCGUCUGAUUUGCAUUCAGGAGAUACAGGUUAAUGUCCUGUUGGUCUUA
((((((...((((.....)))).(((((.......)))))....(((((.......))))).)))))).

>X52392.1/6573-6508
GACUCUGUAGUGAAGUUCAUAAUGAGUUGCAAACUCGUUGAUGUACACUAAAGUGUGCCGGGGUCU
(((((((..((((...)))).(((((.......)))))....(((((......)))))))))))).

>X52392.1/8258-8184
AAGAAAGAAGCAUUAAGUGGUUUGAUGCGGUUGGCUUGAAACCAACAUGUGAGGGUUCGAUUCCUUCCUUUCUUG
(((((((..((((...........)))).(((((.......)))))....(((((.......)))))))))))).

>X52392.1/6506-6434
UAGGCAGAAGCCAAUUGGUGUUGGCAUUUAGCUGUUAACUAAAAUUGUAUGGGAUCGAAGCCCAUCUGUCUAG
(((((((..((((........)))).(((((.......))))).....(((((.......)))))))))))).

>K01941.1/217-303
GCCCGGAUGACCCUCAGUGGUCUGGGGUGCAGGCUUCAAACCUGUAGCUGUCUAGCGACAGAGUGGUUCAAUUCCACCUUUCGGGCG
(((((((....((((........)))).(((((.......)))))................(((((.......)))).)))))))).

>X52392.1/5172-5240
AGUAAGGUCAGCUAACUAAGCUAUCGGGCCCAUACCCCGAAAAUGAUGGUUUAACCCCUUCCCCUACUA
((((.((..((((.....)))).(((((.......)))))....((.((.......)).)))).)))).

>L07095.1/5086-5018
GAGGUCUUAGCUUAAUUAAAGCAAUUGAUUUGCAUUCAAUAGAUGUAGGAUGAAGUCUUACAGUCCUUA
((((.((..((((.....)))).(((((.......)))))....(((((.......))))))).)))).

>AJ296990.1/141-209
AGAAAUAUGUCUGAUAAAAGAAUUACUUUGAUAGAGUAAAUUAUAGAGGUUCAAGCCCUCUUAUUUCUA
(((((((..(((......))).(((((.......))))).....(((((.......)))))))))))).

>L07095.1/5327-5261
GGUAAAAUGGCUGAGUAAGCAUUAGACUGUAAAUCUAAACACAGAGGUUUAAAUCCUCUUUUUACCA
(((((((..(((.....))).(((((.......)))))....(((((.......)))))))))))).

>AB042524.1/5257-5192
GGUCUUAAGGUGAUAUUCAUGUCGAAUUGCAAAUUCGAAGGUGUAGAGAAAUCUCUACUAAGACUU
(((((((..((((...)))).(((((.......)))))....(((((......)))))))))))).

>AB042809.1/7700-7764
CACUAUGAAGCUAAGAGCGUUAACCUUUUAAGUUAAAGUUAGAGACCUUAAAAUCUCCAUAGUGA
(((((((..(((...))).(((((.......))))).....((((........))))))))))).

>AB049357.1/11673-11743
ACUUUUAUAGGAUAAUAGUAAUCCAUUGGUCUUAGGAACCAAAAACCUUGGUGCAAAUCCAAAUAAAAGUA
(((((((..((((.......)))).(((((.......))))).....((((.......)))).))))))).

>L07095.1/15292-15358
GUCUUGAUAGUAUAAACAUUACUCUGGUCUUGUAAACCUGAAAUGAAGAUCUUCUCUUCUCAAGACA
(((((((..(((.......))).(.(((.......))).)....((((.......))))))))))).

>L07095.1/2676-2750
AUUAGGGUGGCAGAGCCAGGAAAUUGCGUAAGACUUAAAACCUUGUUCCCAGAGGUUCAAAUCCUCUCCCUAAUA
(((((((..((((..........)))).((((.........)))).....(((((.......)))))))))))).

>X00229.1/1945-2016
UCCCUGGUGGUCUAGUGGUUAGGAUUCGGCGCUCUCACCGCCGCGGCCCGGGUUCGAUUCUCGGUCAGGGAA
(((((((..((((........)))).(((((.......)))))....(((((.......)))))))))))).

>V00711.1/3842-3772
UAGGAUAAGGUGUUUAGGUGCACGGAGAAAUUUUGAAUUCUUAAGUGUAGGUUCAAUUCCUAUUGUCCUAG
(((((((...(((........))).((.((.......)).))....(((((.......)))))))))))).

>L07095.1/4950-5016
AGAAGUUUAGGAUAUACUAGUCCGCGAGCCUUCAAAGCCCUAAGAAAACACACAAGUUUAACUUCUG
(((((((..((((......))))..(.((.......)).).....((((......))))))))))).

>AB042524.1/9391-9458
ACUCCCUUAGUAUAAUUAAUAUAACUGACUUCCAAUUAGUAGAUUCUGAAUAAACCCAGAAGAGAGUA
((((.((..((((.....)))).(((((.......)))))....((((........)))))).)))).

>AB042809.1/5159-5089
UAGAUUGAAGCCAGUAAUAGGGUAUUUAGCUGUUAACUAAAUUUUCGUAGGUUUAAUUCCUGCCAAUCUAG
(((((((..(((........))).(((((.......))))).....(((((.......)))))))))))).

>AC084429.5/20418-20485
GUGAAUAUAGUUUACAAAAAACAUUAGACUGUGAAUCUGACAACAGGAAAUAAACCUCCUUAUUCACC
(((((((..((((.....)))).(((((.......)))))....((((........))))))))))).

>AB042432.1/14140-14072
GUUUCUGUAGUUGAAUUACAACGAUGAUUUUUCAUGUCAUUGGUCGCAGUUGAAUGCUGUGUAGAAAUA
(((((((..((((.....)))).(((((.......)))))....(((((.......)))))))))))).

>U47458.1/87-21
CAAGAAGUAGUUUAAUUAGAAUACCAGCUUUGGGUGCUGGUGGUGGGGAGUAGCUCCUUCUUCUUGA
(((((((..((((.....)))).(((((.......)))))....(((((.....)))))))))))).

>AB049357.1/1-68
GUUAAUGUAGCUUAAUAACAAAGCAAAGCACUGAAAAUGCUUAGAUGGAUAAUUGUAUCCCAUAAACA
(((.(((..((((.......)))).(((((.......)))))....((((......))))))).))).

>AY012114.1/954-1022
CAUAGUGUAGCUUAAUAUUAAAGCAUCUGGCCUACACCCAGAAGAUUUCAUGACCAAUGAACACUCUGA
((.((((..((((.......)))).(((((.......)))))....((((.......)))))))).)).

>AB042432.1/3845-3913
AGUAAGGUCAGCUAAUUAAGCUAUCGGGCCCAUACCCCGAAAACGUUGGUUUAAAUCCUUCCCGUACUA
((((.((..((((.....)))).(((((.......)))))....(..((.......))..))).)))).

>AB042432.1/6942-7011
AAGAUAUUAGUAAAAUCAAUUACAUAACUUUGUCAAAGUUAAAUUAUAGAUCAAUAAUCUAUAUAUCUUA
(((((((..((((......)))).(((((.......)))))....(((((.......)))))))))))).

>J00642.1/462-533
GCCGUGAUCGUAUAGGGGUUAGUACUCUGCGUUGUGGCCGCAGCAACCUCGGUUCGAAUCCGAGUCACGGCA
(((((((..((((........)))).(((((.......)))))....(((((.......)))))))))))).

>X00706.1/129-200
GCGUUGGUGGUAUAGUGGUGAACAUAGCUGCCUUCCAAGCAGUUGACCCGGGUUCGAUUCCCGGCCAACGCA
(((((((..((.(........).)).(((((.......)))))....(((((.......)))))))))))).

>X14848.1/3820-3750
UAGGAUAGGGUGUAUUGGUGGCACGGAGAAUUUUGAAUUCUUAGGUGUAGGUUCAAUUCCUAUUGUCCUAG
(((((((..((((.......)))).(((((.......)))))....(((((.......)))))))))))).

>M22764.1/167-240
GCCGAAAUAGCUCAGUUGGGAGAGCGUUAGACUGAAGAUCUAAAAGGUCCCUGGUUCGAUCCCGGGUUUCGGCA
(((((((..((((........)))).(((((.......)))))......(((((.......)))))))))))).

>J01436.1/1456-1522
GUCCCGAUAGUAUAAAAAUUACUCUGGUCUUGUAAACCAAAAAUGAAGAGUCAGUCUUCUCAGGACA
((((.((..(((.......)))..((((.......)))).....(((((.....))))))).)))).

>X00704.1/131-202
UCCUCGUUAGUAUAGUGGUGAGUAUCCCCGCCUGUCACGCGGGAGACCGGGGUUCGAUUCCCCGACGGGGAC
(((((((..((((........)))).(((((.......)))))....(((((.......)))))))))))).

>V00676.1/400-335
AGAAGUUUAGGAUAUACAGUCCAAGAGCCUUCAAAGCCCUUAGAAAACAAACAAGUUUAACUUCUG
(((((((..((((.....)))).((.((.......)).))....((((......))))))))))).

>X14848.1/5139-5066
UAGAUUGAAGCCAGUAAGUAGGGUAUUUAGCUGUUAACUAAAUUUUCGUAGGAAUUUGAUUCCUUCCAAUCUAG
(((((((..(((.........))).(((((.......))))).....(.(((.........))).)))))))).

>J01435.1/2804-2867
CAUUGCGAAGCUUAGAGCGUUAACCUUUUAAGUUAAAGUUAGAGACAACAAAUCUCCACAUUGA
((.((.(..((((.)))).(((((.......))))).....((((.......))))).)).)).

>AJ428514.1/9797-9864
UGGUAAUUAGUUUAAAUAAAAUUAAUGAUUUCGACUCAUUAGAUUAUGAUAAUAAUCAUAAUUACCAA
(((((((..((((.....)))).(((((.......)))))....(((((......)))))))))))).

>M27315.1/3787-3850
CAUUGCGAAGCUUAGAGCGUUAACCUUUUAAGUUAAAGUUAGAGACAACAAAUCUCCACAAUGA
(((((.(..((((.)))).(((((.......))))).....((((.......))))).))))).

>K01637.1/819-890
GGCUCGUUGGUCUAGGGGUAUGAUUCUCGCUUAGGGUGCGAGAGGUCCUGGGUUCAAAUCCCGGACGAGCCC
(((((((..(((.........))).(((((.......))))).....(((((.......)))))))))))).

>V00678.1/193-264
UAGAUUGAAGCCAGUAAGUAGGGUAUUUAGCUGUUAACUAAAUUUUCGUAGGUUUGAAUCCUUCCAAUCUAG
(((((((..(((.........))).(((((.......))))).....(.(((.......))).)))))))).

>J01435.1/264-194
UAGAUUGAAGCCAGUAAGUAGGGUAUUUAGUUGUUAACUAAAUUUUCGUAGGUUUGAAUCCUUCCAAUCUA
(((((((..(((.........))).(((((.......))))).....(.(((.......))).))))))))

>V01272.1/2790-2861
UCCUUGGUGGUCUAGUGGUUAGGAUUCGGCGCUCUCACCGCCGCGGCCCGGGUUCGAUUCCCGGUCAGGGAA
(((((((..((((........)))).(((((.......)))))....(((((.......)))))))))))).

>M27315.1/1347-1280
AGCCUUAAGGUGAUUAUCAUGUCGAAUUGCAAGUUCGAAGGUGUAGAGAAUCUCCUCUACUAAGGCUU
(((((((..((((...)))).(((((.......)))))....(((((........)))))))))))).

>X14848.1/3824-3891
AGUAAGGUCAGCUAACUAAGCUAUCGGGCCCAUACCCCGAAAAUGUUGGUUAAACCCUUCCCGUACUA
((((.((..((((.....)))).(((((.......)))))....(..((......))..))).)))).

>V00680.1/447-380
CACAGUGUAGCUUAAUCACAAAGCAUCUGGCCUACACCCAGAAGAAUUCAUAAAAAUGAACACUUUGA
((.((((..((((.......)))).(((((.......)))))....((((......)))))))).)).

>AJ428514.1/3834-3899
AGUAAGGUCAGCUAACUAAGCUAUCGGGCCCAUACCCCGAAAAUGUUGGUCUAAACCCUUCCCGUA
..((.((..((((.....)))).(((((.......)))))....(..((.......))..))).))

>V00677.1/264-332
GAGGAUUUAGCUUAAUUAAAGCAGUUGAUUUGCAUUUAACAGAUGUAAGAUAUAGUCUUACAGUCCUUA
(((((((..((((.....)))).(((((.......)))))....(((((.......)))))))))))).

>V00676.1/92-159
AGCCUUAAGGUGAUUAUCAUGUCGAAUUGCAAAUUCGAAGGUGUAGAGAAUCUCCUCUACUAAGGCUU
(((((((..((((...)))).(((((.......)))))....(((((........)))))))))))).

>X14848.1/1-67
GUUAAUGUAGCUUAUAAUAAAGCAAAGCACUGAAAAUGCUUAGAUGGAUUCAAAAAUCCCAUAAACA
(((.(((..((((......)))).(((((.......)))))....((((......))))))).))).

>J01435.1/55-120
AGAAGUUUAGGAUAUACAGUUCAAGAGCCUUCAAAGCCCUUAGAAAACAAACAAGUUUAACUUCUG
(((((((..((((.....)))).((.((.......)).))....((((......))))))))))).

>X14848.1/3684-3752
AGAAAUAUGUCUGACAAAAGAGUUACUUUGAUAGAGUAAAUAAUAGAGGUUUAAAUCCUCUUAUUUCUA
(((((((..(((......))).(((((.......))))).....(((((.......)))))))))))).

>V01556.1/306-238
GUUUCUAUAGUUGAAUUACAACGAUGAUUUUUCAUGUCAUUAGUCACAGUUAAAUGCCGUGUAGAAAUA
(((((((..((((.....)))).(((((.......)))))....(((.(.......).)))))))))).

>K00174.1/1-68
GAGAUAUUAGUAAAAUAAUUACAUAACCUUGUCAAGGUUAAGUUAUAGACUUAAAUCUAUAUAUCUUA
(((((((..((((.....)))).(((((.......)))))....(((((......)))))))))))).

>V00676.1/23-88
GGUAAAAUGGCUGAGUAAGCAUUAGACUGUAAAUCUAAAGACAGGGGUUGAGCCCCCUUUUUACCA
(((((((..(((.....))).(((((.......)))))....(((((......)))))))))))).

>K00434.1/154-84
UAGGAUAGGGUGUAUUGGUAGCACGGAAAAUUUUGAAUUCUUAGGUGUAGGUUCAAUUCCUAUUGUCCUAG
(((((((..((((.......)))).((.((.......)).))....(((((.......)))))))))))).

>AJ428514.1/11535-11602
GUAGAUAUAGUUUACAAAAAACAUUAGACUGUGAAUCUAACAACAGGAAAUCAAAUUCCUUAUUUACC
(((((((..((((.....)))).(((((.......)))))....(((((......)))))))))))).

>V01556.1/1456-1523
GUCCCGAUAGUAUAAAAAUUACUCUGGUCUUGUAAACCAAAAAUGAAGAGUCAGCUCUUCUCGGGACA
(((((((..(((.......)))..((((.......)))).....(((((......)))))))))))).

>J01435.1/4494-4561
ACUCCCUUAGUAUAAACAAUACAACUGACUUCCAAUCAGUUAAUUCUGAAAAAACUCAGAAGAGAGUA
((((.((..((((.....)))).(((((.......)))))....(((((......))))))).)))).

>J01435.1/6776-6846
ACUUUUAUAGGAUAGAAGUAAUCCAUUGGUCUUAGGAACCAAAAACCUUGGUGCAACUCCAAAUAAAAGUA
(((((((..((((.......)))).(((((.......))))).....((((.......)))).))))))).

>X14848.1/2654-2728
AUUAGGGUGGCAGAGCCAAGUAAUUGCGUAAGACUUAAAACCUUGUUCCCAGAGGUUCAAAUCCUCUCCCUAAUA
(((((((..((((..........)))).((((.........)))).....(((((.......)))))))))))).

>M25659.1/553-621
GUCUACGUAGCUUAACCCCCAAAGCAAGACACUGAAAAUGCCUAGAUGGAUUCACACAUCCCAUAGACA
(((((.(..((((........)))).((.((.......)).))....((((......))))).))))).

>D85272.1/587-657
ACUUUUAAAGGAUAACAGCUAUCCAUUGACCUUAGGAGUCAAAAACAUUGGUGCAACUCCAAAUAAAAGUA
(((((((..((((.......)))).(((((.......))))).....((((.......)))).))))))).

>D85289.1/587-657
ACUUUUAAAGGAUAACAGCUAUCCAUUGGCCUUAGGAGUCAAAAAUAUUGGUGCAACUCCAAAUAAAAGUA
(((((((..((((.......)))).(((((.......))))).....((((.......)))).))))))).

>D85271.1/587-657
ACUUUUAAAGGAUAACAGCUAUCCAUUGACCUUAGGAGUCAAAAAUAUUGGUGCAACUCCAAAUAAAAGUA
(((((((..((((.......)))).(((((.......))))).....((((.......)))).))))))).

>M22650.1/459-527
GUAGAUAUAGUUUAACUAAAACAUUAGAUUGUGAAUCUAACCAUAGAGACUUACCACCUCUUAUUUACC
(((((((..((((.....)))).(((((.......)))))....((((.........))))))))))).

>D85289.1/459-527
GUAAAUAUAGUUUAAUUAAAACAUUAGACUGUGAAUCUAACUAUAGAAGCUUACCACUUCUUAUUUACC
(((((((..((((.....)))).(((((.......)))))....(((((.......)))))))))))).

>D85275.1/459-527
GUAAAUAUAGUUUAACUAAAACAUUAGAUUGUGAAUCUAACUAUAGAGGCCUACCACUUCUUAUUUACC
(((((((..((((.....)))).(((((.......)))))....(((((.......)))))))))))).

>D85268.1/459-527
GUAGAUAUAGUUUAACUAAAACACUAGAUUGUGAAUCUAACCAUAGAGACUCACCACCUCUUAUUUACC
(((((((..((((.....))))..((((.......)))).....((((.........))))))))))).

>D38114.1/11688-11758
ACUUUUAAAGGAUAACAGCUAUCCAUUGGUCUUAGGACCCAAAAAUUUUGGUGCAACUCCAAAUAAAAGUA
(((((((..((((.......)))).((((.........))))....(((((.......)))))))))))).

>D38114.1/11560-11628
GUAAAUAUAGUUUAACCAAAACAUCAGAUUGUGAAUCUGAUAACAGAGGCUCACAACCCCUUAUUUACC
(((((((..((((.....)))).(((((.......)))))....((.((.......)).))))))))).

>AF346998.1/4403-4470
AGUAAGGUCAGCUAAAUAAGCUAUCGGGCCCAUACCCCGAAAAUGUUGGUUAUACCCUUCCCGUACUA
((((.((..((((.....)))).(((((.......)))))....(..((......))..))).)))).

>AF346999.1/4402-4331
UAGGAUGGGGUGUGAUAGGUGGCACGGAGAAUUUUGGAUUCUCAGGGAUGGGUUCGAUUCUCAUAGUCCUAG
((((((...((((........)))).(((((.......)))))....(((((.......))))).)))))).

>AC005329.1/7043-6971
GCCGAAAUAGCUCAGUUGGGAGAGCGUUAGACUGAAGAUCUAAAGGUCCCUGGUUCGAUCCCGGGUUUCGGCA
(((((((..((((........)))).(((((.......))))).....(((((.......)))))))))))).

>AC007298.17/145366-145295
UCCUCGUUAGUAUAGUGGUGAGUAUCCCCGCCUGUCACGCGGGAGACCGGGGUUCGAUUCCCCGACGGGGAG
(((((((..((((........)))).(((((.......)))))....(((((.......)))))))))))).

>AC004941.2/32735-32806
GGGGGUAUAGCUCAGGGGUAGAGCAUUUGACUGCAGAUCAAGAGGUCCCUGGUUCAAAUCCAGGUGCCCCCU
(((((((..((((.......)))).(((((.......))))).....(((((.......)))))))))))).

>AC093311.2/140036-139968
GUUCUUGUAGUUGAAAUACAACGAUGGUUUUUCAUAUCAUUGGUCGUGGUUGUAGUCCGUGCGAGAAUA
(((((((..((((.....)))).(((((.......)))))....(((((.......)))))))))))).

>M16479.1/42-123
GGUGGGGUUCCCGAGCGGCCAAAGGGAGCAGACUCUAAAUCUGCCGUCAUCGACUUCGAAGGUUCGAAUCCUUCCCCCACCA
(((((((..(((...........))).(((((.......))))).............(((((.......)))))))))))).

>AC092686.3/29631-29561
GCAUUGGUGGUUCAGUGGUAGAAUUCUCGCCUGCCACGCGGGAGGCCCGGGUUCGAUUCCCGGCCAAUGCA
(((((((..((((.......)))).(((((.......)))))....(((((.......)))))))))))).

>AF134583.1/1816-1744
UAGAUUGAAGCCAGUUGAUUAGGGUGCUUAGCUGUUAACUAAGUGUUUGUGGGUUUAAGUCCCAUUGGUCUAG
(((((((..(((..........))).(((((.......))))).....(((((.......)))))))))))).

>AC067849.6/4771-4840
CACUGUAAAGCUAACUUAGCAUUAACCUUUUAAGUUAAAGAUUAAGAGAACCAACACCUCUUUACAGUGA
(((((((..((((...)))).(((((.......))))).....(((((.........)))))))))))).

>AF346992.1/15890-15955
GUCCUUGUAGUAUAAACUAAUACACCAGUCUUGUAAACCGGAGAUGAAAACCUUUUUCCAAGGACA
(((((((..((((......)))).((.((.......)).))....((((.....))))))))))).

>K01921.1/234-307
GUCUCUGUGGCGCAAUCGGUUAGCGCGUUCGGCUGUUAACCGAAAGAUUGGUGGUUCGAGCCCACCCAGGGACG
(((((((..((((.........)))).(((((.......))))).....(((((.......)))))))))))).

>L23320.1/77-10
ACUCUUUUAGUAUAAAUAGUACCGUUAACUUCCAAUUAACUAGUUUUGACAACAUUCAAAAAAGAGUA
(((((((..((((.....)))).(((((.......)))))....(((((......)))))))))))).

>AC005783.1/27398-27326
GUUUCCGUAGUGUAGCGGUUAUCACAUUCGCCUCACACGCGAAAGGUCCCCGGUUCGAUCCCGGGCGGAAACA
(((((((..(((..........))).(((((.......))))).....(((((.......)))))))))))).

>AF382005.1/581-651
GUUUAUGUAGCUUACCUCCUCAAAGCAAUACACUGAAAAUGUUUAGACGGGCUCACAUCACCCCAUAAACA
(((((((..((((.........)))).(.(((.......))).)....(((.........)))))))))).

>AP000442.6/2022-1950
GCCCGGAUAGCUCAGUCGGUAGAGCAUCAGACUUUUAAUCUGAGGGUCCAGGGUUCAAGUCCCUGUUCGGGCG
(((((((..((((........)))).(((((.......))))).....(((((.......)))))))))))).

>M15347.1/1040-968
GGCUCCAUAGCUCAGGGGUUAGAGCACUGGUCUUGUAAACCAGGGGUCGCGAGUUCAAUUCUCGCUGGGGCUU
(((((((..((((........)))).(((((.......))))).....(((((.......)))))))))))).

>AC018638.5/4694-4623
GGCUCGUUGGUCUAGGGGUAUGAUUCUCGCUUAGGGUGCGAGAGGUCCCGGGUUCAAAUCCCGGACGAGCCC
(((((((..(((.........))).(((((.......))))).....(((((.......)))))))))))).

>AF347015.1/12139-12207
GUAAAUAUAGUUUAACCAAAACAUCAGAUUGUGAAUCUGACAACAGAGGCUUACGACCCCUUAUUUACC
(((((((..((((.....)))).(((((.......)))))....((.((.......)).))))))))).

>AL352978.6/119697-119770
GGCCGGUUAGCUCAGUUGGUUAGAGCGUGGUGCUAAUAACGCCAAGGUCGCGGGUUCGAUCCCCGUACGGGCCA
((((.((..((((.........)))).(((((.......))))).....(((((.......))))))).)))).

>AC008443.10/8240-8321
GGUAGCGUGGCCGAGCGGUCUAAGGCGCUGGAUUAAGGCUCCAGUCUCUUCGGGGGCGUGGGUUCGAAUCCCACCGCUGCCA
(((((((..(((...........))).(((((.......))))).............(((((.......)))))))))))).

>AC008670.6/83597-83665
GUAAAUAUAGUUUAACCAAAACAUCAGAUUGUGAAUCUGACAACAGAGGCUCACGACCCCUUAUUUACC
(((((((..((((.....)))).(((((.......)))))....((.((.......)).))))))))).

>AC008443.10/42590-42518
GCCCGGCUAGCUCAGUCGGUAGAGCAUGAGACUCUUAAUCUCAGGGUCGUGGGUUCGAGCCCCACGUUGGGCG
(((((((..((((........)))).(((((.......))))).....(((((.......)))))))))))).

>AF347015.1/5827-5762
AGCUCCGAGGUGAUUUUCAUAUUGAAUUGCAAAUUCGAAGAAGCAGCUUCAAACCUGCCGGGGCUU
(((((((..((((...)))).(((((.......)))))....((((........))))))))))).

>J00309.1/356-427
UCCCUGGUGGUCUAGUGGCUAGGAUUCGGCGCUUUCACCGCCGCGCCCCGGGUUCGAUUCCCGGCCAGGAAU
(.(((((..((((........)))).(((((.......)))))....(((((.......)))))))))).).

>AF381996.1/4265-4333
AGAAAUAUGUCUGAUAAAAGAGUUACUUUGAUAGAGUAAAUAAUAGGAGCUUAAACCCCCUUAUUUCUA
(((((((..(((......))).(((((.......))))).....(((.(.......).)))))))))).

>AC008443.10/9027-8955
GUUUCCGUAGUGUAGUGGUCAUCACGUUCGCCUAACACGCGAAAGGUCCCCGGUUCGAAACCGGGCGGAAACA
(((((((..(((..........))).(((((.......))))).....(((((.......)))))))))))).

>X04779.1/1-73
CCUUCGAUAGCUCAGCUGGUAGAGCGGAGGACUGUAGAUCCUUAGGUCGCUGGUUCGAUUCCGGCUCGAAGGA
(((((((..((((........)))).(((((.......))))).....(((((.......)))))))))))).

>AF091512.1/37281-37352
GGCUCGUUGGUCUAGGGGUAUGAUUCUCGCUUCGGGUGCGAGAGGUCCCGGGUUCAAAUCCCGGACGAGCCC
(((((((..(((.........))).(((((.......))))).....(((((.......)))))))))))).

>AC008443.10/38881-38809
GUUUCCGUAGUGUAGUGGUUAUCACGUUCGCCUAACACGCGAAAGGUCCCCGGUUCGAAACCGGGCGGAAACA
(((((((..(((..........))).(((((.......))))).....(((((.......)))))))))))).

>AF382013.1/10403-10467
UGGUAUAUAGUUUAAACAAAACGAAUGAUUUCGACUCAUUAAAUUAUGAUAAUCAUAUUUACCAA
(((((.(..((((.....)))).(((((.......)))))....((((.....))))).))))).

>AF347015.1/1604-1672
CAGAGUGUAGCUUAACACAAAGCACCCAACUUACACUUAGGAGAUUUCAACUUAACUUGACCGCUCUGA
(((((((..((((......)))).((.((.......)).)).....((((......)))).))))))).

>AC024995.8/165717-165798
GUAGUCGUGGCCGAGUGGUUAAGGCGAUGGACUAGAAAUCCAUUGGGGUCUCCCCGCGCAGGUUCGAAUCCUGCCGACUACG
(((((((..(((..........))).(((((.......)))))..............(((((.......)))))))))))).

>AC008443.10/43006-42934
GUUUCCGUAGUGUAGUGGUUAUCACGUUCGCCUCACACGCGAAAGGUCCCCGGUUCGAAACCGGGCGGAAACA
(((((((..(((..........))).(((((.......))))).....(((((.......)))))))))))).

>M89651.1/39808-39722
GCCCGGAUGAUCCUCAGUGGUCUGGGGUGCAGGCUUCAAACCUGUAGCUGUCUAGCGACAGAGUGGUUCAAUUCCACCUUUCGGGCG
(((((((....((((........)))).(((((.......)))))................(((((.......)))).)))))))).

>AF347005.1/12268-12338
ACUUUUAAAGGAUAACAGCUAUCCAUUGGUCUUAGGCCCCAAAAAUUUUGGUGCAACUCCAAAUAAAAGUA
(((((((..((((.......)))).((((.........))))....(((((.......)))))))))))).

>AC108081.2/59868-59786
GUCAGGAUGGCCGAGCGGUCUAAGGCGCUGCGUUCAGGUCGCAGUCUCCCCUGGAGGCGUGGGUUCGAAUCCCACUUCUGACA
(((((((..(((...........))).(((((.......)))))..............(((((.......)))))))))))).

>AF347015.1/5892-5827
GGUAAAAUGGCUGAGUGAAGCAUUGGACUGUAAAUCUAAAGACAGGGGUUAGGCCUCUUUUUACCA
(((((((..(((......))).(((((.......)))))....(((((.....)))))))))))).

>AF347001.1/16015-15948
CAGAGAAUAGUUUAAAUUAGAAUCUUAGCUUUGGGUGCUAAUGGUGGAGUUAAAGACUUUUUCUCUGA
(((((((..((((......)))).(((((.......)))))....((((.......))))))))))).

>Z54587.1/126-45
GGUAGCGUGGCCGAGCGGUCUAAGGCGCUGGAUUUAGGCUCCAGUCUCUUCGGAGGCGUGGGUUCGAAUCCCACCGCUGCCA
(((((((..(((...........))).(((((.......))))).............(((((.......)))))))))))).

>AC006449.19/196857-196784
GUCUCUGUGGCGCAAUCGGUUAGCGCGUUCGGCUGUUAACCGAAAGGUUGGUGGUUCGAGCCCACCCAGGGACG
(((((((..((((.........)))).(((((.......))))).....(((((.......)))))))))))).

>AL132988.4/95773-95841
AAGGGCUUAGCUUAAUUAAAGUGGCUGAUUUGCGUUCAGUUGAUGCAGAGUGGGGUUUUGCAGUCCUUA
(((((((..((((.....)))).(((((.......)))))....(((((.......)))))))))))).

>X58792.1/174-245
GGUCCCAUGGUGUAAUGGUUAGCACUCUGGACUUUGAAUCCAGCGAUCCGAGUUCAAAUCUCGGUGGGACCU
(((((((..((((........)))).(((((.......)))))....(((((.......)))))))))))).

>AC008670.6/83725-83795
ACUUUUAAAGGAUAACAGCCAUCCGUUGGUCUUAGGCCCCAAAAAUUUUGGUGCAACUCCAAAUAAAAGUA
(((((((..((((.......)))).((((.........))))....(((((.......)))))))))))).

>X93334.1/6942-7009
AAGGUAUUAGAAAAACCAUUUCAUAACUUUGUCAAAGUUAAAUUAUAGGCUAAAUCCUAUAUAUCUUA
(((((((..((((.....)))).(((((.......)))))....(((((......)))))))))))).

>AF134583.1/1599-1666
AGAAAUUUAGGUUAAAUACAGACCAAGAGCCUUCAAAGCCCUCAGUAAGUUGCAAUACUUAAUUUCUG
(((((((..((((.......)))).((.((.......)).))....((((......))))))))))).

>AL163195.5/3702-3774
GGCUCCAUAGCUCAGGGGUUAGAGCACUGGUCUUGUAAACCAGGGGUCGCGAGUUCAAAUCUCGCUGGGGCCU
(((((((..((((........)))).(((((.......))))).....(((((.......)))))))))))).

>V00675.1/586-656
GCUUUUAAAGGAUAACAGCUAUCCCUUGGUCUUAGGAUCCAAAAAUUUUGGUGCAACUCCAAAUAAAAGUA
(((((((..((((.......)))).((((.........))))....(((((.......)))))))))))).

>D38115.1/11583-11651
GUAAAUAUAGUUUAACCAAAACAUUAGAUUGUGAAUCUAAUAAUAGGGCCCCACAACCCCUUAUUUACC
(((((((..((((.....)))).(((((.......)))))....((((.........))))))))))).

>X99256.1/11558-11626
GUAAACAUAGUUUAAUCAAAACAUUAGAUUGUGAAUCUAACAAUAGAGGCUCGAAACCUCUUGCUUACC
((((.((..((((.....)))).(((((.......)))))....(((((.......))))))).)))).

>M22655.1/587-657
ACUUUUAAAGGAUAGUAGUUAUCCAUUGGUCUUAGGAGCCAAAAACAUUGGUGCAACUCCAAAUAAAAGUA
(((((((..((((.......)))).(((((.......))))).....((((.......)))).))))))).

>M22657.1/587-656
ACUUUUAAAGGAUAGAAGUAAUCCAUUGGCCUUAGGAGCCAAAAAAUUGGUGCAACUCCAAAUAAAAGUA
(((((((..((((.......)))).(((((.......)))))....((((.......)))).))))))).

>M22656.1/587-656
ACUUUUAAAGGAUAGAAGUAAUCCAUCGGUCUUAGGAACCGAAAAAUUGGUGCAACUCCAAAUAAAAGUA
(((((((..((((.......)))).(((((.......)))))....((((.......)))).))))))).

>M22656.1/459-528
GUAAAUAUAGUUUAAACAAAACAUUAGAUUGUGAGUCUAAUAAUAGAAGCCCAAAGAUUUCUUAUUUACC
(((((((..((((.....)))).(((((.......)))))....(((((........)))))))))))).

>AF155162.1/115-49
CAAGGAAUAGUUUAUGUAGAAUUCCAGCUUUGGGUGUUGGUGGUGAGGUUUAAUGUCUCUUCCUUGA
(((((((..((((.....)))).(((((.......)))))....(((((.....)))))))))))).

>M86496.1/1024-1089
CAAGAUAUAGCUUAAACAAAGUAUCUAGUUUACACCUAGAAGAUUUCAUACACAUGAAUAUCUUGA
(((((((..((((.....)))).(((((.......)))))....(((((....)))))))))))).

>M86496.1/1-68
GUUAAUGUAGCUUAAAAUUAAAGCAAGGCACUGAAAAUGCCUAGAUGAGUAUAUUAACUCCAUAAACA
(((.(((..((((.......)))).(((((.......)))))....((((......))))))).))).

>M86499.1/1-68
GUUAAUGUAGCUUAAACUAAAGGCAAGGCACUGAAAAUGCCAAGAUGAGUGUACGCACUCCAUGAACA
(((.(((..((((.......))))..((((.......)))).....(((((....)))))))).))).

>M86499.1/1022-1088
CGAGAUAUAGCUUAAACAAAGCAUCUAGUUUACACCUAGAAGAUUUCACACAUCAUGAAUAUCUUGA
(((((((..((((.....)))).(((((.......)))))....((((.......))))))))))).

>M86501.1/1-68
GUUAAUGUAGCUUAAAUCCAAAGCAAGGUACUGAAAAUGCCUAGAUGAGUGUAUUAACUCCAUAAACA
(((.(((..((((.......)))).(((((.......)))))....((((......))))))).))).

>M86501.1/1024-1090
CAAGACAUAGCUUAAACAAAGCAUCUAGUUUACACCUAGAAGAUUCCAUACACUAUGAAUGUCUUGA
(((((((..((((.....)))).(((((.......)))))....(.(((.....))).)))))))).

>M86495.1/1026-1092
CAAGAUAUAGCUUAAACAAAGCACCUAGUUUACACCUAGAAGAUUUCACACACUAUGAAUAUCUUGA
(((((((..((((.....))))..((((.......)))).....((((.......))))))))))).

>M86495.1/1-68
GUUAAUGUAGCUUAAAUCUAAAGCAAGGCACUGAAAAUGCCUAGAUGAGUGCACUAACUCCAUAAACA
(((.(((..((((.......)))).(((((.......)))))....((((......))))))).))).

>AF490528.1/4630-4697
GAGGUGUUAGUAAAACAUUAUAUAAUUUUGUCAAAGUUAAGUUACAAGUGAAAGUCCUGUACACCUCA
(((((((..((((....)))).(((((.......)))))....(((.(.......).)))))))))).

>AF490528.1/1519-1448
UAGAAUUUGGUGUAAUUGGGAGCACGAAGAGUUUUGGAUUCUUAGGAGUAGGUUCGAUUCCUAUAGUUCUAG
(((((((..((((........)))).(((((.......)))))....(((((.......)))))))))))).

>V00654.1/12038-12108
ACUUUUAAAGGAUAGUAGUUUAUCCGUUGGUCUUAGGAACCAAAAAAUUGGUGCAACUCCAAAUAAAAGUA
(((((((..((((........)))).(((((.......)))))....((((.......)))).))))))).

>AF490529.1/3010-2943
GGUAAAAUGGCUGAGCAAAGCAUUAGACUGUAAAUCUAAAGAUAGAGGUUUGACUCCUCUUUUUACCA
(((((((..(((......))).(((((.......)))))....(((((.......)))))))))))).

>AF490529.1/11834-11766
GUUCUUGUAGUUGAAUGACAACGAUGGUUUUUCAUAUCAUUAGUCAUGGUUAGAUUCCAUGUAAGAAUA
(((((((..((((.....)))).(((((.......)))))....(((((.......)))))))))))).

>V00654.1/4197-4265
AGUAAGGUCAGCUAAUUAAGCUAUCGGGCCCAUACCCCGAAAAUGUUGGUUUAUAUCCUUCCCGUACUA
((((.((..((((.....)))).(((((.......)))))....(..((.......))..))).)))).

>K00242.1/1-75
GUUAAGGUGGCAGAGCCCGGUAAUUGCAUAAAACUUAAACUUUUAUAUCCAGAGAUUCAAAUCCUCUCCUUAACA
(((((((..((((..........)))).(((((.......))))).....((((.........))))))))))).

>V00654.1/15791-15726
CAGGGAAUAGUUUAAAUAGAACUUCAGCUUUGGGGGUUGAUGGUGAGACUGCAGUUUCUUCCUUGA
(((((((..((((.....)))).(((((.......)))))....(((((....)))))))))))).

>AF493542.1/2517-2451
AGCCCUGUGGUGAAUUUACACGUUGAAUUGCAAAUUCAGAGAAGCAGCUUCAAUUCUGCCGGGGCUU
(((((((..(((......))).(((((.......)))))....((((........))))))))))).

>AF034440.1/1115-1181
GUUGAUGUAGCUUAACCCAAAGCAAGGCACUGAAAAUGCCUAGAUGAGUCUCCCAACUCCAUAAACA
(((.(((..((((......)))).(((((.......)))))....((((......))))))).))).

>AF493541.1/2418-2346
UAGAUUGAAGCCAGUUAGCUAGGGUGUUUAGCUGUUAACUAAAGUUUCGUGGGGGUGGAGCCCACCAGUCUAG
(((((((..(((..........))).(((((.......))))).....(((((.......)))))))))))).

>AF493542.1/6654-6722
AUUCUUUUAGUAUUAACUAGUACAGCUGACUUCCAAUCAGCUAGUUUCGGUCUAGUCCGAAAAAGAAUA
(((((((..((((......)))).(((((.......)))))....(((((......)))))))))))).

>AF490529.1/2769-2701
GAGGAUUUAGCUUAAUUAAAGUGGUUGAUUUGCAUUCAAUUGAUGUAAGGUGUAGUCUUGCAAUCCUUA
(((((((..((((.....)))).(((((.......)))))....(((((.......)))))))))))).

>V00654.1/11907-11976
GUAAAUAUAGUUUAACAAAAACAUUAGAUUGUGAAUCUAACAAUAGAAACUCAUUACCUUCUUAUUUACC
(((((((..((((.....)))).(((((.......)))))....((((..........))))))))))).

>AF493541.1/7070-7138
UGGUACUUAGUUUAAAAUAAAAUAAAUGAUUUCGACUCAUUAGAUUAUGAUUUAAUUCAUAAUUACCAA
(((((.(..((((......)))).(((((.......)))))....(((((......)))))).))))).

>AJ235316.1/1023-1090
GUUAAUGUAGCUUAAAGUCCAAAGCAAGGCACUGAAAAUGCCUAGAUGAGUACACCAACUCCAUAAAC
(((.(((..((((........)))).(((((.......)))))....((((......))))))).)))

>M86494.1/1026-1092
CAAGAUAUAGCUUAAACAAAGCAUCUAGUUUACACCUAGAAGAUUUCACAUACUAUGAAUGUCUUGA
(((((((..((((.....)))).(((((.......)))))....((((.......))))))))))).

>M86493.1/1-68
GUUGAUGUAGCUUAAAACCAAAGCAAGGCGCUGAAAAUGCCUAGAUGAGUAUAUGAACUCCAUAAACA
(((.(((..((((.......)))).(((((.......)))))....((((......))))))).))).

>M86493.1/1025-1091
CAAGAUAUAGCUUAAACAAAGCAUCUAGUUUACACCUAGAAGAUUUCACACACCAUGAAUAUCUUGA
(((((((..((((.....)))).(((((.......)))))....((((.......))))))))))).

>M86498.1/1-69
GUUAAUGUAGCUUUAAAAUUAAAGCAAGGCACUGAAAAUGCCUAGAUGAGUGCUCCAACUCCAUAAACA
(((.(((..((((........)))).(((((.......)))))....((((......))))))).))).

>M86498.1/1026-1092
CAAGACAUAGCUUAAAUAAAGCAUCUAGUUUACACCUAGAAGAUUUCACCCACCAUGAAUGCCUUGA
((((.((..((((.....)))).(((((.......)))))....((((.......)))))).)))).

>M86500.1/1-68
GUUCAUGUAGCUUAAAACCAAAGCAAGGCAUUGAAAAUGCCUAGAUGAGUAUAUUAACUCCAUAAACA
(((.(((..((((.......)))).(((((.......)))))....((((......))))))).))).

>M86497.1/1-66
GUUAAUGUAGCUUAAACUAAAGCAAGGCACUGAAAAUGCCUAGAUGGGUAUUUAACUCCAUAAACA
(((.(((..((((......)))).(((((.......)))))....((((.....))))))).))).

>M86497.1/1020-1086
CAAGAUAUAGCUUAAAUAAAGCACCUAGUUUACACCUAGAAGAUUUCACACGCCACGAAUAUCUUGA
(((((((..((((.....))))..((((.......)))).....(((.........)))))))))).

>AL031229.2/40502-40430
GUUUCCGUAGUGUAGUGGUUAUCACGUUCGCCUAACACGCGAAAGGUCCCUGGAUCAAAACCAGGCGGAAACA
(((((((..(((..........))).(((((.......))))).....(((((.......)))))))))))).

>AL590385.23/26129-26058
UCCCUGGUGGUCUAGUGGUUAGGAUUCGGCGCUCUCACCGCCGCGGCCCGGGUUCGAUUCCCGGUCAGGGAA
(((((((..((((........)))).(((((.......)))))....(((((.......)))))))))))).

>AL009179.1/106037-106108
AGCAGAGUGGCGCAGCGGAAGCGUGCUGGGCCCAUAACCCAGAGGUCGAUGGAUCUAAACCAUCCUCUGCUA
(((((((..((((.......)))).(((((.......))))).....(((((.......)))))))))))).

>AL356957.27/121645-121572
GUCUCUGUGGCGCAAUGGGUUAGCGCGUUCGGCUGUUAACCGAAAGGUUGGUGGUUCGAGCCCAUCCAGGGACG
(((((((..((((.........)))).(((((.......))))).....(((((.......)))))))))))).

>AL662865.4/12206-12135
GGUUCCAUGGUGUAAUGGUUAGCACUCUGGACUCUGAAUCCAGCGAUCCGAGUUCAAAUCUCGGUGGAACCU
(((((((..((((........)))).(((((.......)))))....(((((.......)))))))))))).

>AL590385.23/27782-27864
GUCAGGAUGGCCGAGCGGUCUAAGGCGCUGCGUUCAGGUCGCAGUCUCCCCUGGAGGCGUGGGUUCGAAUCCCACUCCUGACA
(((((((..(((...........))).(((((.......)))))..............(((((.......)))))))))))).

>Z98744.2/66305-66234
AGCAGAGUGGCGCAGCGGAAGCGUGCUGGGCCCAUAACCCAGAGGUCGAUGGAUCGAAACCAUCCUCUGCUA
(((((((..((((.......)))).(((((.......))))).....(((((.......)))))))))))).

>AL671879.2/100356-100285
GGGGAUGUAGCUCAGUGGUAGAGCGCAUGCUUCGCAUGUAUGAGGCCCCGGGUUCGAUCCCCGGCAUCUCCA
(((((((..((((.......)))).(((((.......))))).....(((((.......)))))))))))).

>AL021808.2/65570-65498
GCUUCUGUAGUGUAGUGGUUAUCACGUUCGCCUCACACGCGAAAGGUCCCCGGUUCGAAACCGGGCAGAAGCA
(((((((..(((..........))).(((((.......))))).....(((((.......)))))))))))).

>AL021918.1/81116-81197
GUAGUCGUGGCCGAGUGGUUAAGGCGAUGGACUAGAAAUCCAUUGGGGUUUCCCCACGCAGGUUCGAAUCCUGCCGACUACG
(((((((..(((..........))).(((((.......)))))..............(((((.......)))))))))))).

>AL355149.13/15278-15208
GCAUUGGUGGUUCAGUGGUAGAAUUCUCGCCUCCCACGCGGGAGACCCGGGUUCAAUUCCCGGCCAAUGCA
(((((((..((((.......)))).(((((.......)))))....(((((.......)))))))))))).

>AL021918.1/94597-94678
GUAGUCGUGGCCGAGUGGUUAAGGCGAUGGACUUGAAAUCCAUUGGGGUUUCCCCGCGCAGGUUCGAAUCCUGCCGACUACG
(((((((..(((..........))).(((((.......)))))..............(((((.......)))))))))))).

>AL590385.23/26487-26416
GCGUUGGUGGUAUAGUGGUGAGCAUAGCUGCCUUCCAAGCAGUUGACCCGGGUUCGAUUCCCGGCCAACGCA
(((((((..((.(........).)).(((((.......)))))....(((((.......)))))))))))).

>AL133551.13/12355-12436
GCAGCGAUGGCCGAGUGGUUAAGGCGUUGGACUUGAAAUCCAAUGGGGUCUCCCCGCGCAGGUUCGAACCCUGCUCGCUGCG
(((((((..(((..........))).(((((.......)))))..............(((((.......)))))))))))).

>AL021918.1/54817-54736
GUAGUCGUGGCCGAGUGGUUAAGGCGAUGGACUUGAAAUCCAUUGGGGUUUCCCCGCGCAGGUUCGAAUCCUGUCGGCUACG
(((((((..(((..........))).(((((.......)))))..............(((((.......)))))))))))).

>AL589879.21/171955-172027
GCCUGGAUAGCUCAAUUGGUAGAGCAUCAGACUUUUAAUCUGAGGGUUCAGGGUUCAAGUCCCUGUUCAGGCG
(((((((..((((........)))).(((((.......))))).....(((((.......)))))))))))).

>X16885.1/811-882
CCUCGCAGAGCUUGUCAACCUAAGCAUCUCUUUUACACGGAGAAGAAGUUUGUGAAAUUCGAACUGUUUGGA
((..(((..((((........)))).(((((.......)))))....(((((.......))))))))..)).

>X16885.1/631-561
GGCAGGGUGGCAGAAAGUCAAUGCGCUAAAUUGUAAAUUUAUAAAAAAAGGUUUAAUUCCUUUCUUUGCCA
(((((((..(((.........)))..((((.......)))).....(((((.......)))))))))))).

>AF217350.1/265-194
UGAGUUGUAGCCUAGUGGAAAGGCGUUUGGCCGUUAACUAAAAGACAGCAAGAUCAAUACUUGCCAGCUCAG
(((((((..((((.......)))).(((((.......))))).....(((((.......)))))))))))).

>X16885.1/460-388
GUUGCAGUAGCAAAGCGGUUAAUGCGAGAAUCCUAAAAUUUCUUUAUCAGAGGUUCAAAUCCUCUCUCCAACU
((((.((..(((..........))).((((.........)))).....(((((.......))))))).)))).

>AF217350.1/193-122
GCUUGAGUAGCAAAGCGGUUAAUGCUUGAGAUUUAGGUUCUCACAUCAAAGGUUCAAGCCCUUUCUCUAGUU
(((.(((..(((..........))).(((((.......)))))....(((((.......)))))))).))).

>X16885.1/1030-1101
GUGAAUUUAGUUUAAUAGAAAAAACAUUUGCUUUGCAAGCAGACUUUGAAAGUUUAACUCCUUCAAUACACA
(((.(((..((((........)))).(((((.......)))))....(((.(.......).)))))).))).

>X16885.1/779-708
GGUAAAGUAAGCUAAAUGUUAAGCUUUUGGGUUCAUACCUCAAAAAUAGAAGGAUAAAAACCUCUCUUUAUC
(((((((..((((........)))).(((((.......)))))....(((.((.......))))))))))))

>X16885.1/635-704
AAGGAACUAGUUAAGUUAUAACACUGGAUUGUCAGACCGGAGUAACUGGUAAACAACCCAGUGUUCCUUA
(((((((..((((.....)))).((((.........))))....(((((........)))))))))))).

>X16885.1/553-488
UCUAUUAAUAUAACAGUAUAUUUAGUUUUCCAAAUUAAAAGGCCUGUUAGAAGUCAGGUAGUAAAA
(.(((((.((((....)))).(((((.......)))))....((((........))))))))).).

>X16885.1/1019-953
AGAGAUUUAAGUUAAUAACUAAAACCUUCAAAGUUUUCAAUAGAGAGUGAAACCCUCUUAAUCUUUA
(((((((..((((...)))).((((.......).))).....(((((.......)))))))))))).

>X16885.1/950-882
GGUUUUGUAGUGUAAUUAACAUAUUAGAUUGCAAAUCUAUAGAUGCGGCCAGUUUAUCCGCCAAAACUU
(((((((..((((.....))))..((((.......)))).....((((.........))))))))))).

>X16888.1/864-793
UGAGUUGUAGCCUAAUGGAAAGGCGUUUGGCCGUUAACUAAAAGAGAGCAAGAUCAAUACUUGUCGACUCAG
(((((((..((((.......)))).(((((.......))))).....(((((.......)))))))))))).

>X16888.1/255-184
GGCAAGGUGGCAGAUGGUUUAAUGCGCUAAAUUGUAAAUUUAUUUAUAAAGGUUUAAGUCCUUUCUUUGUCA
(((((((..(((..........)))..((((.......)))).....(((((.......)))))))))))).

>X16887.1/483-416
CCUUAAAACUACAAAAAGCAGACAAUCUUGUAAAUUGUAAGAUAAAAGGUUUAAGUCCUUUUUAAGGU
(((((((..(.(.....).).(((((.......))))).......((((.......))))))))))).

>X55514.2/4047-4119
CCUCGCAGAGCUUGUCAAUCCUAAGCAUCUCUUUUACACAGAGAAGAAGUUUGUGAAAUUCGAACUGCCUGGA
((..(((..((((.........)))).(((((.......)))))....(((((.......))))))))..)).

>X16888.1/178-111
CUUUAUUAGUAUAAUUAGUAUAUUUGAUUUCCAAUCAAAAGGGCUUUGUUAAGAAUCAAAGAUGGAGU
((((((...((((.....))))(((((.......)))))....(((((........))))))))))).

>X16888.1/869-940
UAGAAAAUAGUUUAACCAGUAAAACUAAGAAAUUUGAAUUCUUUAAUACAAGUGCAACCCUUGUUUUUCUAA
(((((((..((((........)))).(((((.......)))))....(((((.......)))))))))))).

>X16887.1/553-487
AUUCCUGUAGUUGAAACAACAAUAACUUUUCAUGUUAUAGGUUUAGGUUGAACCCCUAACAGGAAUC
(((((((..((((...)))).(((((.......)))))....(((((.......)))))))))))).

>X55514.2/4027-3957
GUAAAGUAAGCUAAAUGUUAAGCUUUUGGGUUCAUACCUCAAGAAUAGAAGGAUAAAAACCUCUCUUUAUC
((((((..((((........)))).(((((.......)))))....(((.((.......))))))))))).

>X55514.2/4257-4189
AGAGAUUUAAGUUAAUAAAACUGAAAACCUUCAAAGUUUUAAAUAAGAGUGGAACUCUCUUAGUCUUUA
(((((((..((((.....)))).(((((.......)))))....(((((.......)))))))))))).

>X55514.2/4416-4343
GCUUGAGUAGCAAAGAGGGUUUAAUGCUUGAGAUUUAGGUUCUUACAUCAAGGGUUCAAUUCCCUUCUCUAGUU
(((.(((..(((............))).(((((.......)))))....(((((.......)))))))).))).

>X55514.2/4187-4119
GGUUUUGUAGUGUAAUAAACAUAUUAGAUUGCAAAUCUACAGAUGCGGUUAUAAUUGUCGCCAAAACUU
(((((((..((((.....))))..((((.......)))).....(((((.......)))))))))))).

>X55514.2/3882-3954
AAGAAAUUAGUUAAACCUAAUAACAUUGGGAUUGUCAGACCAAAGUUACUGGUAAUCAACCCAGUAUUUCUUA
(((((((..((((.......)))).((((..........))))....(((((........)))))))))))).

>M25321.1/113-184
GUGAAUUUAGUUUAAUAGAUAAAACAUUUGCUUUGCAAGCAAAACUUGAAAGUUUAAAUCCUUCAAUCCACA
(((.(((..((((........)))).(((((.......)))))....(((.(.......).)))))).))).

>M25321.1/478-410
CAGGAGAUAGUUUAUUAAAAAUAGUAGCUUUGGGAGUUGUAGAUGCAAGUUUAAUUCUUGUUUUCCUGA
(((((((..((((.....)))).(((((.......)))))....(((((.......)))))))))))).

>X55514.2/3696-3624
GUUGAAGUAGCAAAGAGGUAAAUGCGAGAAUCCUAAGAUUUCUUUAUCAAGGGUUCAAUUCCCUUCUUCAAUU
(((((((..(((..........))).((((.........)))).....(((((.......)))))))))))).

>D16387.1/11555-11625
CCUGGCGGAGCUUGAUAGUUAAGCAUCUCUUUUACACAGAGCUGAUAUUUGUGCAAAUCAAAUUGCCUUGA
(..((((..((((.......))))..((((.......)))).....(((((.......)))))))))..).

>D16387.1/276-206
GGAGAAAUGGCAGACAGGGAUGCAUUUAGCUUGAAACUAAAUAGAGGAAGGUUCGAAUCCUUUUUUCUCUU
(((((((..(((........))).(((((.......))))).....(((((.......)))))))))))).

>X16886.1/1215-1285
UAGAAAGUAGUAUAACGGUAAAACCAAGAAUUUUGAUUUCUUAAAUAUAAGUUCAACUCUUAUCUUUCUAA
(((((((..((.(.......).)).(((((.......)))))....(((((.......)))))))))))).

>X16886.1/999-1070
GUGGACUUAGUUUAAAAGAUAAAACAAUUGAUUUGCAAUCAGUAACUCCAAGUUUAACUCUCGGAGUCCACA
(((((((..((((........)))).(((((.......)))))....((.((.......)).))))))))).

>D16387.1/11909-11838
GCUGGGGUAGCAAAGUGGUUACUGCAGUAGAUUUAGGAUCUACGAUCAAGGGUUCAAAUCCUUUUCCUAGUU
(((((((..(((..........))).(((((.......)))))....(((((.......)))))))))))).

>X16886.1/993-924
AGGGGUUUAAGUUAAUCUAAACUAAAAGCCUUCAAAGCUUUAAAUAAGAAUGGGAAUUUUUUAACCUCUG
(((((((..((((......)))).(((((.......)))))....(((((.......)))))))))))).

>D16387.1/11325-11257
GUUUCAUGAGUAUAGCAGUACAUUCGGCUUCCAACCGAAAGGUUUUUGUAAACAACCAAAAAUGAAAUA
(((((((..((((....)))).(((((.......))))).....(((...........)))))))))).

>X16886.1/923-857
GGUUUUGUAGUGUAAUUAACAUUUUAGAUUGCAAAUCUAUAGAUGCGGGUAAUCUCCGUCAAAACUU
(((((((..((((.....))))..((((.......)))).....((((.......))))))))))).

>D16387.1/11403-11471
AAAGAGCUAGUUAAAAAAUAACCCCAGAUUGUCAGACUGGAAUUAUCUGUAACCACCCUGAUGCUCUUU
(((((((..((((.....)))).((((.........))))....(((.(........).))))))))))

>X16886.1/781-711
AGUAAAGUAAGCUAAUAAAAAGCUUUUGGGUUCAUACCUCAAAAAUGGAAGGAUAAAUACCUCCCUUUAUU
(((((((..((((.......)))).(((((.......)))))....(((.((.......))))))))))))

>X16886.1/1355-1286
CAGAAAAUAGUUUAGUGAGAAUGAUAGCUUUGGGAGCUGUUGGUGUAAGUAUAAAGUCUUGCUUUUCUGA
(((((((..((((.....)))).(((((.......)))))....(((((........)))))))))))).

>X16886.1/458-387
GCUGAAAUAGCAAAGUGGUAAUGCGAGAAGCCUAAGAUUUCUUUAUCGAAGGUUCAAAUCCUUCUUUCAGUU
(((((((..(((.........))).(((((.......))))).....(((((.......)))))))))))).

>D16387.1/11397-11328
GAUUGGGUGGCAGAUAGGGAUGCGAUAGAUUGUAAAUCUAGGUAGGAAGGUUCAAGUCCUUUCCUGGUCA
(((((((..(((........)))..((((.......)))).....(((((.......)))))))))))).

>U50045.1/216-145
UGGGUUGUAGCCUAAUGGAAAGGCAAUUGGCCGUUAACCAGGAGAUAACAAGAUCAAUACUUGUCAACUCAG
(((((((..((((.......))))..((((.......))))......(((((.......)))))))))))).

>M37162.1/1352-1420
AAGAGCUUAAGUUAAAUAAACUGAAAGCCUUCAAAGCUUUUUAUAAGAAUGGAAACUUCUUAGCUCUUG
(((((((..((((.....)))).(((((.......)))))....(((((.......)))))))))))).

>J04815.1/7401-7469
UGAGAGUUAGUUUAAGAAGAACCCCUGAUUUCGGCUCAGAAGGCUUUGGUUAAAGUCCAAAACUCUUUA
.((((((..((((.....))))..((((.......)))).....(((((.......)))))))))))..

>J04815.1/1380-1448
UGGGUUGUAGCUAAAUGUAAAGGCGCUUGGCCGUUAACCAAGAAAUAGUAGGAUAAAAACCUAUCUUCC
..((..(..(((.........))).(((((.......))))).....(((((.......))))))..))

>J04815.1/1662-1729
GGCUUUGUAGUGUAAAUAACAUUUUGGAUUGCAAAUCCUUAGAUGCAAUUAGUUCAUUGCCAAAGCUU
(((((((..((((.....))))...(((.......)))......(((((......)))))))))))).

>J04815.1/1231-1299
CAAAGAAUAGUUUAAGAAAAACAACAGCUUUGGGAGUUGUAGACGUAAGUGAAAACCUUACUUCUUUGA
(((((((..((((.....)))).(((((.......)))))....(((((.......)))))))))))).

>J04815.1/2041-2109
ACUCUAUGAGUACAACAGUACCUUUGACUUCCAAUCAAAUAGCUCUUAGCGAAAAUCUAAGAUAGAGUA
(((((((..((((....)))).(((((.......))))).....(((((.......)))))))))))).

>J04815.1/1-73
GCAAAGGUAGCUUAACAGAUUAAAGCAUAGCACUGAAAAUGCUUCAAAGAGAGUUAAAGUCCCUCCCUUAGCA
((.((((..((((.........))))..((((.......)))).....(((.(.......).))))))).)).

>J04815.1/1371-1301
UAAGGAGUAGUUUAAUGGAAAAACGAGGAACUUUGACUUCCUUGUUGUGGGUUCAAUUCCCAUCUCCUUAA
(((((((..((((.......)))).(((((.......)))))....(((((.......)))))))))))).

>J04815.1/1966-2036
AAUAAGAUGGCUGAGAGAACAAGCGGUGGAUUGUAAAUCCAUACACAAAGGUUAAAUCCCUUUUCUUAUUA
(((((((..(((.........))).(((((.......)))))....(((((.......)))))))))))).

>M37162.1/1557-1488
CAAGACAUAGCUAGUUAGUAAGUUCCUCUUUUACACGGAGGUCACACUCGUGCAAUUCGGGUUGUCUUGA
(((((((..(((........))).(((((.......)))))....(((((.......)))))))))))).

>J04815.1/3159-3231
AGAGCUUGCUCCCAAAGCUUGGGUGUCUAGCUGAUAAUUAGACUAUCAAGGGUUAAAUUCCCUUCAAGCUCUA
(((((((...(((.......)))..(((((.......))))).....(((((.......))))).))))))).

>J04815.1/10228-10159
GGAGAAGUGGCAGAUAGAAAUGCAUGCGGCUUGAAACCGUUGGAUAGAGGUUCAAUUCCUCUCUUCUCUU
(((((((..(((........)))..((((.......)))).....(((((.......)))))))))))).

>J04815.1/952-1020
GCUCCUAUAGUUGAACUACAACAAGAGCUUUUCACGCUCUAAGUUUGAGUUAAAAUCUCAAUAGAAGCU
(((.(((..((((.....)))).(((((.......)))))....(((((.......)))))))).))).

>M37162.1/1211-1282
GCUGAAAUAGCAAAGUGGUUAAUGCAAAAGACUUAGGAUUUUUCAUCGAAGGUUCAACUCCUUCUUUCAGCU
(((((((..(((..........))).(((((.......)))))....(((((.......)))))))))))).

>J04815.1/1812-1884
AGCAGAGUAAGCUAAGUGCUAAGCUUUUGGGCUCAUACCCCAAGAAUGGAAGGAUAGAAACCUCCCUCUGCUU
(((((((..((((........)))).(((((.......)))))....(((.((.......)))))))))))).

>J04815.1/1592-1523
GUGGUUCUAGUUUAGUGAAAAACGUUUGCUUUGCAAGCAGAAAUCCUAAGUUAAAUUCUUAGGAACUACA
(((((((..((((......)))).(((((.......)))))....(((((.......)))))))))))).

>J04815.1/1026-1098
ACCUUGAAGGCUCAAUAGUUAGAGCGCCAAGUCUUGUAAACUUGGAGAGAGGGUUAAAGUCCCUCUCAAGGCU
.((((((..((((........))))..(((((.......)))))....(((((.......)))))))))))..

>M28270.1/1-73
GCUAAAAUAGCAAAGUGGUUAAUGCAGAAGGCCUAAGACCUUCCUAUCAAAGGUUCAACUCCCUUUUUUAGCU
(((((((..(((..........))).(((((.......))))).....((.((.......)).))))))))).

>J04815.1/11997-12064
ACUAAAGUAGUUUAUAAAAACACCAGCCUGUGGAACUGGAGUAACUGGUUAAAACCCGGUCUUAAGUC
(((.(((..((((....)))).((((.........))))....(((((.......)))))))).))).

>J04815.1/1953-1885
AGAGGUCUAGUUAAAAUAUAACUUUGGGUUGUCAGGCCAAAAUUGCUGGUUAAAUUCCAGCGGCUUCUG
(((((((..((((.....)))).((((.........))))....(((((.......)))))))))))).

>X12631.1/10184-10115
GGAGAAGUGGCACGAUAGGAAUGCAUGCGGCUUGAAACCGUUUGAUAGAGGUUUCUUCCUCUCUUCUCUU
(((((((..(((.........)))..((((.......)))).....(((((......)))))))))))).

>X12631.1/1567-1497
GUGGUUUUAGUUUAAUUGAAAAACGUUUGCUUUGCAAGCAAAAGUUCUAAGUUAAAGUCUUAGAAGCUACA
(((((((..((((.......)))).(((((.......)))))....(((((.......)))))))))))).

>X12631.1/7349-7415
AAGAGUUAGUUUAAGGAGAACCUCUGAUUUCGGCUCAGAUGGUUUUGGUUCAACCCCAAAACUCUUG
((((((..((((.....)))).(((((.......)))))....(((((.......))))))))))).

>X12631.1/1426-1497
GCUGAAGUAGCAAAAGUGGUUAUGCAAAAGACUUAGGAUCUUUUAACGAGGGUUCAACUCCUUCUUUCAGCU
(((((((..(((..........))).(((((.......)))))....(((((.......)))))))))))).

>X12631.1/2020-2087
GCUUUAUGAAUACAACAGUAUUUUUGACUUCCAAUCAGACAGUCUUGGUGAAAAUUUAAGAUAAAGCA
(((((((..((((....)))).(((((.......)))))....(((((.......)))))))))))).

>X12631.1/2088-2158
CUAAAGUAGCAAAGUGGUUAAUGCAGAAGGCCUAAAACUUUCCUAUCAAGGGUUCAACUCCUUUCUUUAGC
((((((..(((..........))).(((((.......))))).....(((((......))))).)))))).

>X12631.1/1775-1706
CAAGGCAUAGCUAGUUAGUAAGUUUCUCCUUUACACGGAGACCACACUCGUGCAAUUCGAGUUGUUUUGA
(((((((..(((........))).(((((.......)))))....(((((.......)))))))))))).

>X12631.1/1207-1274
CAGGAGAAAGUUUAAUAAAAAACCGCAGCUUUGGGAGUUGCAAUGUAAGGUAAGCCUUAUUCUCUUGA
(((((((..((((......)))).(((((.......)))))...(((((......)))))))))))).

>X12631.1/3132-3200
GAGCUUGCCCCUAAAGUUAAGGUGUCUAGCUGAUAAUUAGAUUUAAGGGUUAAAUUCCCUUCAAGCUCU
(((((((..(((.......)))..(((((.......)))))...(((((.......)))))))))))).

>X12631.1/1937-1868
AGAGGCCUAGUUAAACUUAUAACUUUGGGUUGUCAGGCCAAAAUUGCUGGUUAAACUCCAGCGGCUUCUG
(((((((..((((......)))).((((.........))))....(((((.......)))))))))))).

>X12631.1/1795-1866
AGUAGAGUAAGCUAAGUGCUAAGCUUUUGGGCUCAUACCCCAGGAAUGAAGGAUAAAAACCUCCCUCUACUU
(((((((..((((........)))).(((((.......)))))....(.(((.......))).)))))))).

>X12631.1/1014-1084
GCCUUGAAAGCUCAACAACUAGAGCUUUGGUCUUGUAAACCAGGAGAGAGGGUAAACUCCCUCUCAAGGCU
(((((((..((((........)))).(((((.......)))))....(((((......)))))))))))).

>X12631.1/1347-1277
UAAGGAUUAGUUUAAUUGGAAAAACGAAGAGCUUUGACUUCUUCUGCUUGGGUCCAUUCCCCACUCCUUAA
((((((...((((........)))).(((((.......))))).....((((.......)))).)))))).

>X12631.1/8405-8475
CCUUAAUUAGCUUAUUUUAAAGCUUUAGACUCUUAAUUUAAAAGAAAUUAGCUAAUACCUAUUAUUAAGGA
(((((((..((((......)))).(((((.......))))).....(.(((.......))).)))))))).

>X12631.1/939-1009
GCCCCUAUAGUUGAAACACAACCAAGAGCUUUUCACGCUCUUAAGUUUGAGUUAAAAUCUCAAUAGGAGCU
((.((((..(.(........).).(((((.......))))).....(((((.......))))))))).)).

>X12631.1/1570-1639
AAGGACUUAAGUUAAAUAAACUGAAAGCCUUCAAAGCUUUAAACAAGAAUUGGAAACUUCUUAGUCCUUG
(((((((..((((.....)))).(((((.......)))))....(((((........)))))))))))).

>X12631.1/11945-12013
GAUUAAAGUAGUUUAAGAAAAGCAUCAGCCUGUGGAGCUGAAGACGCCAGUAAACUCUGGCUUAAAUCC
((((.((...((((.....)))).(((((.......)))))....(((((......))))))).)))).

>X12631.1/1-73
GCAAAGGUAGCUUAACGGAUUAAAGCACAGCACUGAAAAUGCUUCAAAGGGAGUUAAAGUCCCUCCCUUAGCA
((.((((..((((.........))))..((((.......)))).....(((.(.......).))))))).)).

>X12631.1/1944-2014
AGUAAGGUGGCUGAGGGAAUAAGCGGUGGAUUGUAAAUCCAUAUACAAGGGUUAGACUCCUUUUCUUACUA
(((((((..(((.........))).(((((.......)))))....(((((.......)))))))))))).

>AF100664.1/6440-6512
GGCCGCGUGGCGCAAUGGAUAACGCGUCUGCCUACGGAGCAGAAGAUUGCAGGUUCGAAUCCUGCCGUGGUCG
(((((((..(((..........))).(((((.......))))).....(((((.......)))))))))))).

>AC084571.1/17976-18047
GGCCGAAUGGUCUAGUGGUAUGAUUCUCGCUUUGGGUGCGAGAGGUCCCGGGUUCAAUCCCCGGUUCGGCCC
(((((((..(((.........))).(((((.......))))).....(((((.......)))))))))))).

>M34508.1/318-404
GCCCGGAUGAACCAUGGCGGUCUGUGGUGCAGACUUCAAAUCUGUAGGCGGUUAGCGCCGCAGUGGUUCGACUCCACCUUUCGGGUG
(((((((....((((........)))).(((((.......)))))................(((((.......)))).)))))))).

>AC084609.1/20256-20184
GCCCGGUUAGCUCAGUCGGUAGAGCACCAGACUCUUAAUCUGGUUGUCGCGGGUUCGAGCCCCGCAUUGGGCU
(((((((..((((........)))).(((((.......))))).....(((((.......)))))))))))).

>AF026213.1/13358-13277
GGAGAGAUGGCCGAGCGGUCUAAGGCGCUGGUUUAAGGCACCAGUCCCUUCGGGGGCGUGGGUUCGAAUCCCACUCUCUUCA
(((((((..(((...........))).(((((.......))))).............(((((.......)))))))))))).

>AC024877.2/101525-101454
GACUGCUUGGCGCAAUGGUAGCGCGUUCGACUCCAGAUCGAAAGGUUGGGCGUUCGAUCCGCUCAGUGGUCA
(((((((..((((.......)))).(((((.......))))).....(((((.......)))))))))))).

>AC006635.2/21711-21640
UCCUCGGUAGUAUAGUGGUGAGUAUCCGCGUCUGUCACAUGCGAGACCCGGGUUCAAUUCCCGGCCGGGGAG
(((((((..((((........)))).(((((.......)))))....(((((.......)))))))))))).

>AC084153.1/28467-28538
AGCAGCGUGGCGCAGUGGAAGCGUGCUGGGCCCAUAACCCAGAGGUCGGUGGAUCGAAACCACUCGCUGCUA
(((((((..((((.......)))).(((((.......))))).....(((((.......)))))))))))).

>X15613.1/59-121
GACGGUAUAGUUUAAGUUGAGAUGUGUGCUCUGCGAGCAUUCGGUAGAGGUUUCUUGCCGUUG
(((((((..((((......))))..((((.......)))).....(((....)))))))))).

>X15613.1/1106-1175
GUGCGUGUAGAUUAUAUUUGGUAAAAUCGUAAGGCUGUUAACUUUGAGAUGGUGUGUUUGCCCGCGGACG
((.((((..((((...........)))).(((((.......)))))....((((....)))))))).)).

>M93388.1/1185-1251
CAGUUUAGUAGUUUAAUGAAGAAUGCUAGCUUUGGGGGUUGGAGGUCUCUGGUUUGGAGUUGGCUGG
((((.(((..((((......)))).(((((.......)))))....(((.......)))))))))).

>M93388.1/1318-1384
CUGGGGGUAGCUUAAGAUUAAAGUUUGGAAUUCUUACUUCUAAGAUAUCUGGUUUGGAUUCUUCAGG
(((((((..((((.......)))).(((((.......)))))....(((((...)))))))))))).

>X15613.1/1252-1313
CCGGUAGGGCUGCGUUAGCAGGUUACUGUGAUAUAGUAAUAGUGAGAGUUUUCUUCGUCGGU
(((((.(..((((....)))).(((((.......))))).....(((....)))).))))).

>X15613.1/124-189
UCAUUUCUAGUCUAGUUAAGGAUGUUGCUUUGUCGUGGCGGUGGGGUAUGUUUUGUACGGGAUGAG
(((((((..((((......)))).(((((.......)))))....((((.....))))))))))).

>X15613.1/1813-1875
AGUGAUCUAGGUUAUUUUGGACUGUCUGUUUUCAAAACAGGAGGUGGCUUUGGUCGGUUGCUG
(((((((..((((......)))).(((((.......)))))....(((....)))))))))).

>AF491005.1/5436-5355
GACAUCGUAGCGAAGUGGUCUAACGCGUUUGACUUGAAAUCAAAUCUCCUAGGAGGCGCAGGUUCGAACCCUGCCGAUGUCG
(((((((..(((...........))).(((((.......))))).............(((((.......)))))))))))).

>X59583.1/330-410
GACACCUUAGCAAAGUGGUUAAUGCGGCGCCCUGCUAAGGCGUUCUCUUCGGAGGCGCAGGUUCGAACCCUGCAGGUGUCG
(((((((..(((..........))).(((((.......))))).............(((((.......)))))))))))).

>X59573.1/314-396
GCAAGGGUAGGAAAGUCUGGUUAAAUCCGUGUGACUUAAGAUCUCAUCCAUUCGGUUCGCGAGUUCGAAUCUCGCCUCUUGCA
(((((((..(((.............))).((.((.......)).))............(((((.......)))))))))))).

>M24578.1/1373-1445
GCCCGGCUAGCUCAGUCGGUAGAGCGCCAGACUCUUAAUCUGGUGGUCGGGGGUUCGAGCCCCCCGUUGGGCG
(((((((..((((........)))).(((((.......))))).....(((((.......)))))))))))).

>X03499.1/37-110
GGUCGGAUGGUGUAGUCGGUUAUCACGGUUGCUUUACACGCAACAGGUCUCGAGUUCGAUCCUCGGUCGGAUCA
((((.((..(((...........))).(((((.......))))).....(((((.......))))))).)))).

>AF037042.2/2935-2864
UCCUCAUUGGUGUAGUCGGUAACACUCUAGUCUUUCACACUGGUACCUCGGGUUCGAUUCCCGAAUGGGGAG
(((((((..((((........)))).(((((.......)))))....(((((.......)))))))))))).

>X59563.1/1377-1449
GCCCGUUUAGCAAAGUUGGAAUUGCGGCAGCCUUCUAAGCUGCAGGUCGUGGGAUCGAGACCCACAAUGGGUG
(((((((..((((........)))).(((((.......))))).....(((((.......)))))))))))).

>X59571.1/319-390
GCCGUGAUAGUAUAGUGGUAGUACAUCAGAUUGUGGCUCUGUUGACCCUUGGUUCGAUUCCAGGUCGCGGCA
(((((((..((((.......))))..((((.......))))......(((((.......)))))))))))).

>X59582.1/477-558
GACAUCGUAGCAAAGUGGUCUAAUGCGUCUGACUAGAAAUCAGAUCCCUUCGGGGGCGCAGGUUCGAACCCUGCCGAUGUCG
(((((((..(((...........))).(((((.......))))).............(((((.......)))))))))))).

>X59566.1/318-390
GGUUUUAUAGUGUAAUUGGUUAGCACCCAGGACUUUGAAUCCUGUAAUCUGAGUUCGAGUCUCAGUAGAACCA
(((((((..((((.........)))).(((((.......)))))....(((((.......)))))))))))).

>K02322.1/59-130
AGCUUCUUAACUCAGGGGUAGAGUGCGAGGCCCAUAACCUCGAGGUCCUAGGAUCGAAACCUAGAGAAGCUA
(((((((..((((.......)))).(((((.......))))).....(((((.......)))))))))))).

>X53444.1/72-144
GGGGAAGUAGCUCAGAUGGUAGAGCGCUCGCUUAGCAUGCGAGAGGUAAAGGGUUCGAUACCCUUCUUCCUCA
(((((((..((((........)))).(((((.......))))).....(((((.......)))))))))))).

>X69660.1/114-186
GCCCAGAUAGCUCAGUCGGUAGAGCGCAAGGCUUUUAACCUUGUGGUCGGGGGUUCGAGCCCCCCUUUGGGCG
(((((((..((((........)))).(((((.......))))).....(((((.......)))))))))))).

>X53443.1/135-206
GCCUGGAUGGCUAAAUGGCAGAGCGAGCGGCUGUUAACCGCUAGGUCCAUGGUUCGAUCCCAUGUCUAGGCA
(((((((..(((.........))).(((((.......))))).....(((((.......)))))))))))).

>X59562.1/71-144
GGGACUAUAGUUUAGUUGGAUAUAACGACCGGCUACGAACCGGUAGGUCUCAGGUUCGACCCCUGAUGGUCUCG
(((((((..(((...........))).(((((.......))))).....(((((.......)))))))))))).

>AF067200.1/16-89
GUUCGGAUGGUGUAGUCGGUUAUCACGAAUCCUUAACACGGAUUAGGUCGUGGGUUCGAUUCCCGCUCUGAAUA
(((((((..(((...........))).(((((.......))))).....(((((.......)))))))))))).

>U25144.1/1062-991
GGCUCCUUAGCAUAGUGGUAUUGCGCUUCCCUAGUAAGGAAGAGGUCAUGAGUUCGAUCCUCAUAGGAGCCU
(((((((..(((.........))).(((((.......))))).....(((((.......)))))))))))).

>X54300.1/29-102
GGGUUAUUAGCUCAGUUGGUUAGAGCACACCCCUGAUAAGGGUGAGGUCCCUGGUUCAAAUCCAGGAUAACCCA
(((((((..((((.........)))).(((((.......))))).....(((((.......)))))))))))).

>D17791.1/52-123
GGGUUGCUAACUCAAUGGUAGAGUACUCGGCUUUUAACCGAUUAGUUCCGGGUUCGAGUCCCGGGCAACCCA
(((((((..((((.......))))..((((.......))))......(((((.......)))))))))))).

>X54300.1/105-177
GGGGGUAUAGCUUAGUUGGUAGAGCGCUGCUUUUGCAAGGCAGAUGUCAGCGGUUCGAAUCCGCUUACCUCCA
(((((((..((((........)))).(((((.......))))).....(((((.......)))))))))))).

>X54299.1/1793-1866
GGGCUAUUAGCUCAGUUGGUUAGAGCGCACCCCUGAUAAGGGUGAGGUCCCUGGUUCAAAUCCAGGAUGGCCCA
(((((((..((((.........)))).(((((.......))))).....(((((.......)))))))))))).

>J01399.1/2867-2939
GCGGAUGUAACUCAAUCGGUAGAGUGCGAUCCUUCCAAGUUCGAGGUUGUGGGUUCGAGUCCCAUCAUCCGCU
(((((((..((((........)))).(((.(.......).))).....(((((.......)))))))))))).

>X54408.1/1-73
GCCCCCAUCGUCUAGAGGCCUAGGACACCUCCCUUUCACGGAGAAAACGCGGAUUCGAAUUCCGCUGGGGGUA
(((((((..((((.........))))..((((.......)))).....(((((.......)))))))))))).

>L13782.1/442-515
GAGCUUGUAGCUCAGUGGACUAGAGCACAUGGCUACGAACCAUGGGGUCGGGGGUUCGAAACCCUCCUGGCUCG
(((((.(..((((.........)))).(((((.......))))).....(((((.......)))))).))))).

>X55320.1/1-72
UGGGGCAUAGCCAAGUGGUAAGGCAUUGGACUUUGACUCCAAGAUGCAUGGGUUCGAAUCCUAUUGCCCCAG
(((((((..(((.........))).(((((.......))))).....(((((.......)))))))))))).

>J01395.1/2878-2951
GGGCUAUUAGCUCAGUUGGUUAGAGCGUUGCUUUGAUAAGGCAAAAGUCGAAAGUUCAAAUCUUUCAUAGCCCA
(((((((..((((.........)))).(((((.......))))).....(((((.......)))))))))))).

>X51398.1/2-75
GCUUGCUUAGCUCAAUUCGGUAGAGCUUUGGUUUUGUAAACCAAAGGUUAUCGGUUCAAGUCCGAUAGCAAGCU
(((((((..((((.........)))).(((((.......))))).....(((((.......)))))))))))).

>X62566.1/248-320
ACGUCCUUAGUUCAGUCGGUAGAACGCAGGUUUCCAAAACCUGAUGUCGUGGGUUCAAUUCCUACAGGGCGUG
(((((((..((((........)))).(((((.......))))).....(((((.......)))))))))))).

>X55321.1/1-72
AGACACGUAGCUUAGUGGUAAAGCACUGGUCUCAUAAGCCAGCUAUCGCAAGUUCGAAUCUCGCCGUGUCUA
(((((((..((((.......)))).(((((.......))))).....((.((.......)).))))))))).

>J01395.1/3006-3078
GGGGAUAUAGCUCAGUUGGUAGAGCGCUGCCUUUGCAAGGCAGAUGUCAGCGGUUCGAAUCCGCUUAUCUCCA
(((((((..((((........)))).(((((.......))))).....(((((.......)))))))))))).

>X55319.1/1-74
AGAGGUGUAGCUUAGUUGGUUAAAGCGCAAGAUUCCAAAUCUUGAAAUCGAGGGUUCGAGUCCUUUCAUCUCUG
(((((((..((((.........)))).(((((.......))))).....(((((.......)))))))))))).

>X05693.1/1054-1126
GGGAGUAUAGCUCAGUUGGUAGAGCGCUGCCUUUGCAAGGCAGAUGUCAGCGGUUCGAGUCCGCUUACUUCCA
(((((((..((((........)))).(((((.......))))).....(((((.......)))))))))))).

>X15090.1/41-114
GGGUGUGUAGCUCAGUGGACUAGAGCACGUGGCUACGAACCACGGUGUCGGGGGUUCGAAUCCCUCCUCGCCCG
(((((.(..((((.........)))).(((((.......))))).....(((((.......)))))).))))).

>X62800.1/3583-3669
GGAGUGAUGUCUGAGUGGCCGAAAGAGCUCGAUUGCUAAUCGAGUAUACAGCUCCCUGUACCGAGGGUUCGAAUCCCUCUCACUCCG
(((((((..(((...........))).(((((.......)))))..................(((((.......)))))))))))).

>X03848.1/3091-3164
GGGCUAUUAGCUCAGUUGGUUAGAGCGCACCCCUGAUAAGGGUGAGGUCGCUGAUUCGAAUUCAGCAUAGCCCA
(((((((..((((.........)))).(((((.......))))).....(((((.......)))))))))))).

>X04465.1/38367-38438
GCCCUUUUAACUCAGUGGUAGAGUAACGCCAUGGUAGGGCGUAAGUCAUCGGUUCAAAUCUGAUAAAGGGCU
(((((((..((((.......)))).(((((.......))))).....(((((.......)))))))))))).

>M20947.1/1-74
GGGAUUGUAGUUCAAUUGGUUAGAGUACCGCCCUGUCAAGACGGAAGUUGCGGGUUCGAGCCCCGUCAAUCCCG
(((((((..((((.........)))).(((.(.......).))).....(((((.......)))))))))))).

>M20969.1/1-74
GCGCUUUUAGUUCAGUUCGGUAGAACGUAGGUCUCCAAAACCUAAUGUCGUAGGUUCAAAUCCUACAGAGCGUG
(((((((..((((.........)))).(((((.......))))).....(((((.......)))))))))))).

>M20958.1/1-80
GCCGCUAUGGUGAAAUUGGUAGACACGCUGCUCUUAGGAAGCAGUGCUAAGGCUUCUCGGUUCGAAUCCGAGUAGCGGCA
(((((((..(((...........))).(((((.......)))))...........(((((.......)))))))))))).

>X04465.1/29596-29669
GCGGACGUAGCCAAGUGGAUUAAGGCAGUGGAUUGUGGAUCCUCUACGCGCGGGUUCAAUUCCCGUCGUUCGCC
(((((((..(((...........))).(.(((.......))).).....(((((.......)))))))))))).

>M20954.1/1-74
GCAUCCAUGGCUGAAUGGUUAAAGCACCCAACUCAUAAUUGGCGAAUUCACAGGUUCAAUUCCUGUUGGAUGCA
(((((((..(((..........)))..((((.......)))).......(((((.......)))))))))))).

>M68929.1/50694-50622
GCCCGCGUAGCUCAGAUGGUAGAGCAUUCCCAUGGUAAGGGAAAGGCCUCCGGUUCAAGUCCGGUCGUAGGCU
(((.(((..((((........)))).(((((.......)))))......((((.......)))).))).))).

>M20960.1/1-74
ACCUACUUAACUCAGUGGUUUAGAGUAUCGCUUUCAUACGGCGAGAGUCAUUGGUUCAAAUCCAAUAGUAGGUA
(((((((..((((.........)))).(((((.......))))).....(((((.......)))))))))))).

>M68929.1/186481-186410
GCGGAUAUAACUUAGGGGUUAAAGUUGCAGAUUGUGGCUCUGAAAACACGGGUUCGAAUCCCGUUAUUCGCC
(((((((..((((........))))..((((.......)))).....(((((.......)))))))))))).

>M68929.1/49940-50012
GGGGACGUAGCUCAAUUGGUAGAGCGUAUGUUUUGCAAGCAUAAAGCUGUCGGUUCAAAUCCGAUCGUCUCCA
(((((((..((((........)))).(((((.......))))).....(((((.......)))))))))))).

>M20972.1/1-72
AGGGCUAUAGCUCAGCGGUAGAGCGCCUCGUUUACACCGAGAAUGUCUACGGUUCAAAUCCGUAUAGCCCUA
(((((((..((((.......))))..((((.......))))......(((((.......)))))))))))).

>M68929.1/182805-182734
UGGAGUAUAGCCAAGUGGUAAGGCAUCGGCCUUUGAUGCCGAGAAACAAAGGUUCGAAUCCUUUUACUCCAG
(((((((..(((.........))).(((((.......))))).....(((((.......)))))))))))).

>M20945.1/1-72
GCGUCCAUCGUCUAAAGGAUAGGACAGAGGUUUUCUAAACCUCCAGUAUAGGUUCGAAUCCUAUUGGACGUA
(((((((..((((........)))).(((((.......)))))....(((((.......)))))))))))).

>M68929.1/174348-174275
GUUUAGAUAGCUCAGGUGGUUAGAGCAAAGGACUGAAAAUCCUUGUGUCAGUGGUUCGAAUCCACUUCUAAACA
(((((((..((((.........)))).(((((.......))))).....(((((.......)))))))))))).

>M68929.1/17407-17480
GUGCUUGUAGCUCAAUUGGAUAGAGCACCAAACUACGGAUUUGGGGGUUGAGAGUUCAAAUCUUUCCAAGCAUG
(((((((..((((.........)))).(((((.......))))).....(((((.......)))))))))))).

>M68929.1/163972-163902
GCGGAUAUAGAUUAAAGGUAAAUUAUCUGCCUUCCAAGCAGAGGAUAUGGGUUCGAUUCCCGUUAUCCGCA
(((((((..((((.......)))).(((((.......)))))....(((((.......)))))))))))).

>M68929.1/1540-1461
GCGCAUUUGGUGAAAAAGGUAAACACGACGGAUUUAAAAUCCGUUCCUAUUGGUUAUUGGUUCAAGUCCAAUAAUGCGCA
(((((((..(((...........))).(((((.......)))))...........(((((.......)))))))))))).

>X04465.1/90332-90261
UCCUUAGUAGCUCAGUGGUAGAGCGGUCGGCUGUUAACCGAUUGGUCGUAGGUUCAAAUCCUACCUGAGGAG
(((((((..((((.......)))).(((((.......))))).....(((((.......)))))))))))).

>M20968.1/1-73
GCCUGUUUAGCUCAGAGGUCAGAGCGUCGCACUUGUAAUGCGAUGGUCAUCGGUUCGACUCCGAUAGCGGGCU
(((((((..((((........)))).(((((.......))))).....(((((.......)))))))))))).

>M20957.1/1-85
GGGGGUAUGGCGAAAUUGGUAGACGCUGCGGACUUAAAAUCCGUUGGCUUUAAAGACCGUGAGGGUUCAAGUCCCUCUACCCCCA
(((((((..(((...........))).(((((.......)))))................(((((.......)))))))))))).

>M68929.1/79613-79540
GCAUUCUUAGCUCAGUUGGAUAGAGCAACAACCUUCGAAGUUGAUGGUCACAGGUUCAAAUCCUGUAGGAUGCG
(((((((..((((.........))))..((((.......))))......(((((.......)))))))))))).

>X04465.1/112638-112565
GGGUUUGUAGCUCAGAGGAUUAGAGCACGUGGCUACGAACCACGGUGUCGGGGGUUCGAAUCCCUCCUUGCCCA
((((..(..((((.........)))).(((((.......))))).....(((((.......))))))..)))).

>M68929.1/151018-150946
CGCGGGAUAGAGUAAUUGGUAACUCGUCAGGCUCAUAAUCUGAAUGUUGUGGGUUCGAAUCCGACUCCCGCCA
.((((((..((((........)))).(((((.......))))).....((.((.......)).))))))))..

>M68929.1/152677-152605
GUCGGAAUAGUUUAGUAGGGUAGAACAGCGGGAUCAUAAUUCGCACACGGGGGUUCAAAUCCCUCUUCCGAUA
(((((((..((((.........)))).(((((.......)))))....(((((.......)))))))))))).

>M20948.1/1-71
GGCGACAUGGCCAAGUGGUAAGGCAGAGGACUGCAAAUCCUUUAUCCCCAGUUCAAAUCUGGGUGUCGCUU
(((((((..(((.........))).(((((.......)))))....(((((.......)))))))))))).

>M68929.1/79397-79315
GGGAGAGUGGCCGAGUGGUUAAAAGCGACAGACUGUAAAUCUGCUGAAGGUUUUCUACGUAGGUUCGAAUCCUGCCUCUCCCA
(((((((..((.............))..((((.......))))...............(((((.......)))))))))))).

>M68929.1/18311-18382
GCGGAAAUAGCUUAAUGGUAGAGUAUAGCCUUGCCAAGGCUAAGGUUGAGGGUUCAAGUCCCUUUUUCCGCU
(((((((..((((.......)))).(((((.......))))).....(((((.......)))))))))))).

>X04465.1/57877-57950
GGGUUUGUAGCUCAGUGGAUUAGAGCUCAUGGUUCCGAAUCAUGAAGUCAAGGGUUCGAAUCCCUUCUAACCCU
(((((.(..((((.........)))).(((((.......))))).....(((((.......)))))).))))).

>M68929.1/166107-166035
GGGUGUAUAGCUCAGUUGGUAGAGCAAUAGGCUUUUAACUUAAAGGUCGCAGGUUCAAGUCCUGCUAUACCCA
(((((((..((((........))))..((((.......))))......(((((.......)))))))))))).

>X01647.1/2451-2378
CGCGGAGUAGAGCAGUCUGGUAGCUCGCAAGGCUCAUAACCUUGAGGUCAUAGGUUCAAAUCCUGUCUCCGCCA
.((((((..((((.........)))).(((((.......))))).....(((((.......)))))))))))..

>M68929.1/39446-39374
AGGAGAAUAGUUCCAAUGGUAGAACAAUGGUCUCCAAAACCAAAGGUUAAGGGUUCGAAUCCCUUUUCUCCUG
(((((((..((((........))))..((((.......))))......(((((.......)))))))))))).

>M68929.1/186579-186500
ACUCGCUUGGUGGAACGGCAAACACGGCAGACUCAAAAUCUGUUUCUAAUGGAAUAUCGGUUCGAAUCCGAUAGCGAGUA
(((((((..(((..........))).(((((.......)))))............(((((.......)))))))))))).

>M20959.1/1-72
GGGUUGCUAACUCAAUGGUAGAGUACUCGGCUUUUAACCGACGAGUUCCGGGUUCGAGCCCCGGGCAACCCA
(((((((..((((.......))))..((((.......))))......(((((.......)))))))))))).

>M20966.1/1-88
GGAGAGAUGGCCGAGUGGUUUAUGGCGUCGGUCUUGAAAACCGAUAUAGUUUUUAAGAUUAUCGAGGGUUCAAAUCCCUCUCUCUCCU
(((((((..((((.........)))).(((((.......)))))...................(((((.......)))))))))))).

>X04465.1/3679-3758
GCCUUGAUGGUGAAAUGGUAGACACGCGAGAUUCAAAAUUUCGUGCUUAAAGCAUGGAGGUUCGAGUCCUCUUCAAGGCA
(((((((..(((..........))).(((((.......)))))............(((((.......)))))))))))).

>M68929.1/48611-48684
GGGGAAAUAGCUUAGUGGUUUAUAGCGCUGGUCUGUCAAGCCAGAAGUCGCGGGUUCAAAUCCCGUUUUUCCCG
(((((((..(((...........))).(((((.......))))).....(((((.......)))))))))))).

>M68929.1/166929-166856
GGGCUUAUAGUUUAAUUGGUUCAAACGCACCGCUCAUAACGGUGAUAUUGUAGGUUCGAGUCCUACUAAGCCUA
(((((((..((((.........)))).(((((.......))))).....(((((.......)))))))))))).

>M20952.1/1-71
GCGGGUAUAGUUUAGUGGUAAAACCUUAGCCUUCCAAGCUAACGAUGCGGGUUCGAUUCCCGCUACCCGCU
(((((((..((((.......)))).(((((.......)))))....(((((.......)))))))))))).

>M20942.1/1-73
GGGGAUAUAGCUCAGUUGGUAGAGCGCCGCCCUUGCAAGGCGGAUGUCAGCGGUUCGAGUCCGCUUAUCUCCA
(((((((..((((........)))).(((((.......))))).....(((((.......)))))))))))).

>X04465.1/36643-36562
GGGUCGAUGCUCGAGUGGUUAAUGGGGACGGACUGUAAAUCCGCUGGCAAUGCCUACGCUGGUUCAAAUCCAGCUCGACCCA
(((((((..((((.........))))..((((.......))))..............(((((.......)))))))))))).

>M68929.1/36559-36632
CAAGGUGUAGCGCAAUCUGGUAGCGCGUCUGCCUUGGGCGCAGAAAGUUACAGGUUCAAAUCCUGUCACCUUGA
(((((((..((((.........)))).(((((.......))))).....(((((.......)))))))))))).

>M20964.1/1-88
GGAGAGAUGGCCGAGUGGACGAAAGCGGCGGAUUGCUAAUCCGUUGUACAAGCUUUUUGUACCGAGGGUUCGAAUCCCUCUCUCUCCG
(((((((..((.............)).(((((.......)))))...................(((((.......)))))))))))).

>X04465.1/64788-64715
AGGGAUGUAGCGCAGUUUGGUAGCGCGUUUGUUUUGGGUACAAAAUGUCGCAGGUUCGAAUCCUGUCAUCCCUA
(((((((..((((.........)))).(((((.......))))).....(((((.......)))))))))))).

>X04465.1/48845-48932
GGAAAGAUGGUUGAGUGGUUUAAGGCGUAGCAUUGGAAAUGCUAUGUAGGCUUUUGGUCUAUCGAGGGUUCGAAUCCCUCUCUUUCCG
(((((((..(((...........))).(((((.......)))))...................(((((.......)))))))))))).

>X04465.1/50998-51070
GCCGGGAUAGCUCAGUUGGUAGAGCAGAGGACUGAAAAUCCUCGUGUCACCAGUUCAAAUCUGGUUUCUGGCA
(((((((..((((........)))).(((((.......))))).....(((((.......)))))))))))).

>M20949.1/1-72
UGGGGCGUCGCCAAGUGGUAAGGCUGCAGGUUUUGGUCCUGUUAUUCGGAGGUUCGAAUCCUUCCGUCCCAG
(((((((..(((.........))).(((((.......))))).....(((((.......)))))))))))).

>M68929.1/41917-41989
GGGUAAUUAGCUCAGUUGGUAGAGUGCCUCGUUUACACCGAGAGAGUCAGCGGUUCAAGUCCGUUAUUACCCA
(((((((..((((........))))..((((.......))))......(((((.......)))))))))))).

>M68929.1/172005-172075
GGCUAAGUAACAUAAGGGUAAUGUAUUGGAUUGCAAAUCCUAUAAAGAUGGUUCGAAUCCGUCCUUAGCCU
(((((((..((((.......)))).(.(((.......))).)....(((((.......)))))))))))).

>M68929.1/32684-32756
UCUUUAGUAGCUCAGCGGUUAGAGCAAAUGGCUGUUAACUAUUGGGUCGUUGGUUCGAAUCCAACCUAGAGAG
(((((((..((((........)))).(((((.......))))).....(((((.......)))))))))))).

>M68929.1/15170-15243
GCAUUCUUAGCUCAGUUGGAUAGAGCAACAACCUUCUAAGUUGAAGGUCACAGGUUCAAAUCCUGUAGAAUGCG
(((((((..((((.........))))..((((.......))))......(((((.......)))))))))))).

>M68929.1/164824-164907
GGAUGGAUGUCUGAGCGGUUGAAAGAGUCGGUCUUGAAAACCGAAGUAUUGAGAAUACCGGGGGUUCGAAUCCCUCUCCAUCCG
(((((((..(((...........))).(((((.......)))))...............(((((.......)))))))))))).

>M20951.1/1-71
GCGGGUAUAGUUUAAUGGUAAAAUUCCUCCUUGCCAAGGAGAAUAUGCGGGUUCGAUUCCCGCUACCCGCC
(((((((..((((.......))))..((((.......)))).....(((((.......)))))))))))).

>X04465.1/36787-36715
GCCCCCAUCGUCUAGUGGCCUAGGACACCUCUCUUUCAAGGAGGCGACGGGGAUUCGAAUUCCCCUGGGGGUA
(((((((..((((.........)))).(((((.......)))))....(((((.......)))))))))))).

>X04465.1/120306-120235
AGGGAUAUAACUCAGCGGUAGAGUAUCACCUUGACGUGGUGGAAGUCAUCAGUUCGAACCUGAUUAUCCCUA
(((((((..((((.......)))).(((((.......))))).....(((((.......)))))))))))).

>M68929.1/165481-165397
GCGGAUAUGAUGGAAUUGGUAGACAUGCCAGGUUUAGGUUCUGGUGACCAUAAUGUUCGUGGGGGUUCGAGUCCCUCUAUCCGUA
(((((((..(((...........))).(((((.......)))))................(((((.......)))))))))))).

>M68929.1/20078-20150
GUCCCUUUCGUCUAGGGGUAUAGGACAUCGUCUUUUCAUGUCGAAAACACGGGUUCAAAUCCCGUAAGGGAUA
(((((((..((((.........)))).(((.(.......).)))....(((((.......)))))))))))).

>D17510.1/119065-118992
GCGGACGUAGCCAAGUGGACCAAGGCAGUGGAUUGUGAAUCCACCACGCGCGGGUUCAAUUCCCGUCGUUCGCC
(((((((..(((...........))).(((((.......))))).....(((((.......)))))))))))).

>D11467.1/1-72
UGGGGCGUGGCCAAGCGGUAAGGCAGCAGGUUUUGAUCCUGUUAUUCGGAGGUUCGAAUCCUUCCGUCCCAG
(((((((..(((.........))).(((((.......))))).....(((((.......)))))))))))).

>D11467.1/6989-6916
GCAUCCAUGGCUGAAUGGUUAAAGCGCCCAACUCAUAAUUGGCGAACUCGCGGGUUCAAUUCCUGCUGGAUGCA
(((((((..(((..........))).(((((.......)))).).....(((((.......)))))))))))).

>X00764.1/173-244
GCGUCCAUUGUCUAAUGGAUAGGACAGAGGUCUUCUAAACCUUUGGUAUAGGUUCAAGUCCUAUUGGACGCA
(((((((..((((........)))).(((((.......)))))....(((((.......)))))))))))).

>AF449163.1/604-532
GCCCCUAUCGUCUAGUGGUUCAGGACAUCUCUCUUUCAAGGAGGCAGCGGGGAUUCGACUUCCCCUGGGGGUA
(((((((..((((.........)))).(((((.......)))))....(((((.......)))))))))))).

>AJ270287.1/567-495
GCCCCCAUCGUCUAGUGGUUCAGGACAUCUCUCUUUCAAGGAGGCAGCGGGGAUUCGACUUCCCCUGGGGGUA
(((((((..((((.........)))).(((((.......)))))....(((((.......)))))))))))).

>D13102.1/342-269
GCGCUCUUAGUUCAGUUCGGUAGAACGUGGGUCUCCAAAACCCAAUGUCGUAGGUUCAAAUCCUACAGAGCGUG
(((((((..((((.........)))).(((((.......))))).....(((((.......)))))))))))).

>X15901.1/15784-15867
GGGUCGAUGCCCGAGCGGUUAAUGGGGACGGACUGUAAAUUCGUUGACAAUAUGUCUACGCUGGUUCAAAUCCAGCUCGGCCCA
(((((((..((((.........)))).(((((.......)))))...............(((((.......)))))))))))).

>X15901.1/44438-44524
GGAGAGAUGGCCGAGCGGUUCAAGGCGUAGCAUUGGAACUGCUAUGUAGACUUUUGUUUACCGAGGGUUCGAAUCCCUCUCUUUCCG
(((((((..(((...........))).(((((.......)))))..................(((((.......)))))))))))).

>X15901.1/105074-105153
GCCGCCAUGGUGAAAUUGGUAGACACGCUGCUCUUAGGAAGCAGUGCUCAAGCAUCUCGGUUCGAGUCCGAGUGGCGGCA
(((((((..(((...........))).(((((.......)))))...........(((((.......)))))))))))).

>D13107.1/530-459
UCCUCAGUAGCUCAGUGGUAGAGCGGUCGGCUGUUAACUGACUGGUCGUAGGUUCGAAUCCUACUUGGGGAG
(((((((..((((.......)))).(((((.......))))).....(((((.......)))))))))))).

>X15901.1/99287-99217
UCCUCAGUAGCUCAGUGGUAGAGCGGUCGGCUGUUAACUGACUGGUCGUAGGUUCGAAUCCUACUUGGGGA
(((((((..((((.......)))).(((((.......))))).....(((((.......))))))))))))

>U61165.1/404-477
AGCGGGGUAGAGGAAUUGGUCGACUCAUCAGGCUCAUGACCUGAAGACUGCAGGUUCGAAUCCUGUCCCCGCCU
.((((((..(((...........))).(((((.......))))).....(((((.......)))))))))))..

>X17318.1/109-39
GGCGGCAUGGCCAAGUGGUAAGGCAGGGGACUGCAAAUCCUUUACCCCCAGUUCAAAUCUGGGUGCCGCCU
(((((((..(((.........))).(((((.......)))))....(((((.......)))))))))))).

>M74160.1/2030-2100
GGCGGCAUGGCCAAGCGGUAAGGCAGGGGACUGCAAAUCCUUUAUCCCCAGUUCAAAUCUGGGUGUCGCCU
(((((((..(((.........))).(((((.......)))))....(((((.......)))))))))))).

>X13704.1/1807-1880
AGGGAUGUAGCGCAGCUUGGUAGCGCGUUUGUUUUGGGUACAAAAUGUAACGGGUUCAAAUCCAGUCAUCCCUA
(((((((..((((.........)))).(((((.......))))).....((.((.......)).))))))))).

>M58306.1/1-72
GGGCUAUUAGCUCAGUGGUAGAGCGCGCCCCUGAUAAGGGCGAGGUCUCUGGUUCAAGUCCAGGAUGGCCCA
(((((((..((((.......)))).(((((.......))))).....(((((.......)))))))))))).

>X86563.2/66129-66056
AGGGAUGUAGCGCAGCUUGGUAGCGCGUUUGUUUUGGGUACAAAAUGUCACAGGUUCAAAUCCUGUCAUCCCUA
(((((((..((((.........)))).(((((.......))))).....(((((.......)))))))))))).

>X05295.1/313-226
GGAGAGAUGGCUGAGUGGUUGAUAGCUCCGGUCUUGAAAACCGGUAUAGUUCUAGGAACUAUCGAGGGUUCGAAUCCCUCUCUCUCCU
(((((((..((((.........)))).(((((.......)))))...................(((((.......)))))))))))).

>L02941.1/716-643
AGCGGAGUAGAGCAGUUUGGUAGCUCACGAGGCUCAUAACCUUGAGGUCACGGGUUCGAUUCCCGUCUCCGCAC
.((((((..((((.........)))).(((((.......))))).....(((((.......)))))))))))..

>X86563.2/119998-119925
GGGCCUGUAGCUCAGAGGAUUAGAGCACGUGGCUACGAACCACGGUGUCGGGGGUUCGAAUCCCUCCUCGCCCA
((((..(..((((.........)))).(((((.......))))).....(((((.......))))))..)))).

>M16907.1/208-137
UCCUCAGUAGCUCAGUGGUAGAGCGGUCGGCUGUUAACUGACUGGUCGUAGGUUCGAAUCCUACUUGGGGAG
(((((((..((((.......)))).(((((.......))))).....(((((.......)))))))))))).

>M16333.1/1-74
GGGCUUAUAGUUUAAUUGGUUGAAACGUACCGCUCAUAACGGUGAUAUUGUAGGUUCGAGCCCUACUAAGCCCA
(((((((..((((.........)))).(((((.......))))).....(((((.......)))))))))))).

>X07380.1/111-198
GGAGGUAUGGCUGAGUGGCUUAAGGCAUUGGUUUGCUAAAUCGACAUACAAGAAGAUUGUAUCAUGGGUUCGAAUCCCAUUUCCUCCG
(((((.(..(((...........))).(((((.......)))))...................(((((.......)))))).))))).

>J04502.1/2903-2830
GCGCUCUUAGUUCAGUUUGGUAGAACGCGGGUCUCCAAAACCCGAUGUCGUAGGUUCAAAUCCUACAGAGCGUG
(((((((..((((.........)))).(((((.......))))).....(((((.......)))))))))))).

>X86563.2/48153-48081
GCCCACUUAGCUCAGAGGUUAGAGCAUCGCAUUUGUAAUGCGAGGGUCAUCGGUUCAAAUCCGAUAGUCGGCU
(((.(((..((((........)))).(((((.......))))).....(((((.......)))))))).))).

>AJ012132.1/54-126
GUCAGGAUAGCUCAGUUGGUAGAGCAGAGGACUGAAAAUCCUCGUGUCACCAGUUCAAAUCUGGUUCCUGGCA
(((((((..((((........)))).(((((.......))))).....(((((.......)))))))))))).

>AJ011900.1/63-136
AGCGGGGUAGAGGAAUUGGUCAACUCAUCAGGCUCAUGACCUGAAGACUGCAGGUUCGAAUCCUGUCCCCGCCU
.((((((..(((...........))).(((((.......))))).....(((((.......)))))))))))..

>X62453.1/1-74
GGGAUUGUAGUUCAAUUGGUCAGAGCACCGCCCUGUCAAGGCGGAAGCUGCGGGUUCGAGCCCCGUCAGUCCCG
(((((((..((((.........)))).(((((.......))))).....(((((.......)))))))))))).

>AJ011807.1/2601-2531
GCGAGCGUAGUUCAAUGGUAAAACAUCUCCUUGCCAAGGAGAAGAUACGGGUUCGAUUCCCGCCGCUCGCC
(((((((..(((.........))).(((((.......))))).....((((.......)))).))))))).

>X61674.1/1095-1008
GGAGAGAUGGCUGAGUGGACUAAAGCGGCGGAUUGCUAAUCCGUUGUACAAUUUUUUUGUACCGAGGGUUCGAAUCCCUCUCUUUCCG
(((((((..(((...........))).(((((.......)))))...................(((((.......)))))))))))).

>X13246.1/151-233
GGGAGAGUGGCCGAGCGGUCAAAAGCGACAGACUGUAAAUCUGUUGAAGGUUUUCUACGUAGGUUCGAAUCCUGCCUCUCCCA
(((((((..((.............)).(((((.......)))))..............(((((.......)))))))))))).

>X15379.1/71-144
GGGGAAAUAGCUCAGUUGGUUAGAGUGCUGGUCUGUCACGCCAGAAGUCGCGGGUUCGAACCCCGUUUUCCCCG
(((((((..((((.........)))).(((((.......))))).....(((((.......)))))))))))).

>X14698.1/250-321
GUCCCUUUCGUCCAGAGGUUAGGACAUCGUCUUUUCAUGUCGAAGACACGGGUUCGAUUCCCGUAAGGGAUA
(((((((..((((........)))).(((.(.......).)))....(((((.......)))))))))))).

>M16843.1/2824-2752
GCCUACUUAACUCAGUGGUUAGAGUAUUGCUUUCAUACGGCGGGAGUCAUUGGUUCAAAUCCAAUAGUAGGUA
(((((((..((((........)))).(((((.......))))).....(((((.......)))))))))))).

>AB042240.3/15036-15107
GCCCUUUUAACUCAGUGGUAGAGUAAUGCCAUGGUAAGGCAUAAGUCAUCGGUUCAAAUCCGAUAAAGGGCU
(((((((..((((.......)))).(((((.......))))).....(((((.......)))))))))))).

>AB027572.1/4261-4342
GGGUCGAUGCCCGAGUGGUUAAUGGGGACGGACUGUAAAUUCGUUGACAAUGUCUACGCUGGUUCAAAUCCAGCUCGGCCCA
(((((((..((((.........)))).(((((.......))))).............(((((.......)))))))))))).

>AB042240.3/6758-6687
UGGGGCGUGGCCAAGUGGUAAGGCAGCGGGUUUUGGUCCCGUUACUCGGAGGUUCGAAUCCUUCCGUCCCAG
(((((((..(((.........))).(((((.......))))).....(((((.......)))))))))))).

>M16839.1/41-111
GCGAGCGUAGUUCAAUGGUAAAAUAUCUCCUUGCCAAGGAGAAGAUACGGGUUCGAUUCCCGCCGCUCGCC
(((((((..(((.........))).(((((.......))))).....((((.......)))).))))))).

>X15118.1/1470-1542
GUCAGGAUAGCUCAGUUGGUAGAGCAGAGGAUUGAAAAUCCUCGUGUCACCAGUUCAAAUCUGGUUCCUGGCA
(((((((..((((........)))).(((((.......))))).....(((((.......)))))))))))).

>AB042240.3/84552-84472
GCCUUGAUGGUGAAAUGGUAGACACGCGAGACUCAAAAUCUCGUGCUAAAGAGCGUGGAGGUUCGAGUCCUCUUCAAGGCA
(((((((..(((..........))).(((((.......))))).............(((((.......)))))))))))).

>X07379.1/305-375
GGCGGCAUGGCCAAGCGGUAAGGCAGGGGACUGCAAAUCCUUUAUCCCCAGUUCAAAUCUGGGUGCCGCCU
(((((((..(((.........))).(((((.......)))))....(((((.......)))))))))))).

>AB042240.3/36390-36319
GCGUCCAUUGUCUAAUGGAUAGGACAGAGGUCUUCUAAACCUUUGGUAUAGGUUCAAAUCCUAUUGGACGCA
(((((((..((((........)))).(((((.......)))))....(((((.......)))))))))))).

>X13247.1/151-237
GGAUGGAUGUCUGAGCGGUUGAAAGAGUCGGUCUUGAAAACCGAAGUAUUGAUAGGAAUACCGGGGGUUCGAAUCCCUCUCCAUCCG
(((((((..(((...........))).(((((.......)))))..................(((((.......)))))))))))).

>M55314.1/21-92
UGGAGUAUAGCCAAGUGGUAAGGCAUCGGUUUUUGGUAUCGGCAUGCAAAGGUUCGAAUCCUUUUACUCCAG
(((((((..(((.........))).(((((.......))))).....(((((.......)))))))))))).

>X05602.1/210-283
GCGCUCUUAGUUCAGUUCGGUAGAACGUGUGUCUCCAAAACCCAAUGUCGUAGGUUCAAAUCCUACAGAGCGUG
(((((((..((((.........)))).((.((.......)).)).....(((((.......)))))))))))).

>K02003.1/1-74
GGGGUGGUGGCGCAGUUGGCUAGCGCGUAGGUCUCAUAAUCCUGAGGUCGAGAGUUCGAGCCUCUCUCACCCCA
(((((((..((((.........)))).((((.........)))).....(((((.......)))))))))))).

>AB042240.3/82974-82901
GCAUCCAUGGCUGAAUGGUUAAAGCGCCCAACUCAUAAUUGGUAAAUUUGCGGGUUCAAUUCCUGCUGGAUGCA
(((((((..(((..........)))..((((.......)))).......(((((.......)))))))))))).

>AP000397.1/114390-114319
UGGAGUAUAGCCAAGUGGUAAGGCAUCGGUUUUUGGUACCGGCAUGCAAAGGUUCGAAUCCUUUUACUCCAG
(((((((..(((.........))).(((((.......))))).....(((((.......)))))))))))).

>AP000397.1/130600-130527
GUUCAGGUAGCUCAGCUGGUUAGAGCAAAGGACUGAAAAUCCUUGUGUCAGUGGUUCGAAUCCACUUCUAAGCG
(((.(((..((((.........)))).(((((.......))))).....(((((.......)))))))).))).

>AP000397.1/130445-130371
CGAGGUGUAGCGCAGUCUGGUCAGCGCAUCUGUUUUGGGUACAGAGGGCCAUAGGUUCGAAUCCUGUCACCUUGA
(((((((..((((..........)))).(((((.......))))).....(((((.......)))))))))))).

>K00281.1/1-72
GCCCCUUUAACUCAGUGGUAGAGUAACGCCAUGGUAAGGCGUAAGUCAUCGGUUCAAAUCCGAUAAGGGGCU
(((((((..((((.......)))).(((((.......))))).....(((((.......)))))))))))).

>J01440.1/394-465
AGGGGUAUAACUCAGCGGUAGAGUGUCACCUUGACGUGGUGGAAGUCAUCAGUUCGAGCCUGAUUAUCCCUA
(((((((..((((.......)))).(((((.......))))).....(((((.......)))))))))))).

>AJ400848.1/26718-26788
GGCGGCAUGGCCGAGUGGUAAGGCGGAGGACUGCAAAUCCUUGUUCCCCAGUUCAAAUCCGGGUGUCGCCU
(((((((..(((.........))).(((((.......)))))....(((.(.......).)))))))))).

>M31489.1/112-183
GCGUCCAUAGUCUAAUGGAUAGGACAUAGGUCUUCUAAACCUUUGGUAUAGGUUCAAAUCCUAUUGGACGCA
(((((((..((((........))))..((((.......)))).....(((((.......)))))))))))).

>AJ400848.1/45575-45503
GCCCGCUUAGCUCAGAGGUUAGAGCAUCGCAUUUGUAAUGCGAUGGUCAUCGGUUCGAGUCCGAUAGCCGGCU
(((.(((..((((........)))).(((((.......))))).....(((((.......)))))))).))).

>AJ400848.1/34280-34188
GGAGAGAUGGCUGAGUGGUUGAUAGCUCCGGUCUUGAAAACCGGCAUAGUUCUUUAUUCAGAACUAUCGAGGGUUCGAAUCCCUCUCUCUCCU
(((((((..((((.........)))).(((((.......)))))........................(((((.......)))))))))))).

>AJ400848.1/29178-29105
GGGAUUGUAGUUCAAUUGGUUAGAGCACCGCCCUGUCAAGGCGGAAGCUGCGGGUUCGAGCCCCGUCAGUCCCG
(((((((..((((.........)))).(((((.......))))).....(((((.......)))))))))))).

>Y00125.1/116-196
GCCUUGGUGGUGAAAUGGUAGACACGCGAGACUCAAAAUCUCGUGCUAAAAAGCGUGGAGGUUCGAGUCCUCUUCAAGGCA
(((((((..(((..........))).(((((.......))))).............(((((.......)))))))))))).

>AJ400848.1/74-1
GCGGAUGUAGCCAAGUGGAUUAAGGCAGUGGAUUGUGAAUCCACCAUUCGCGGGUUCAAUUCCCGUCGUUCGCC
(((((((..(((...........))).(((((.......))))).....(((((.......)))))))))))).

>AJ400848.1/50859-50931
ACCUACUUAACUCAGCGGUUAGAGUAUUGCUUUCAUACGGCGGGAGUCAUUGGUUCAAAUCCAAUAGUAGGUA
(((((((..((((........)))).(((((.......))))).....(((((.......)))))))))))).

>AJ400848.1/29803-29731
GCCCCCAUCGUCUAGCGGUUCAGGACAUCUCUCUUUCAAGGAGACAACGGGGAUUCGACUUCCCCUGGGGGUA
(((((((..((((.........)))).(((((.......)))))....(((((.......)))))))))))).

>AJ400848.1/44024-44110
GGAGAGAUGGCCGAGUGGUUGAAGGUGUAGCAUUGGAACUGCUAUGUAGGCUUUUGUUUACCGAGGGUUCGAAUCCCUCUCUUUCCG
(((((((..(((...........))).(((((.......)))))..................(((((.......)))))))))))).

>X07462.1/14-87
GCAUCCAUGGCUGAAUGGUUAAAGCGCCCAACUCAUAAUUGGCGAAUUCGUAGGUUCAAUUCCUACUGGAUGCA
(((((((..(((..........))).(((((.......)))).).....(((((.......)))))))))))).

>X87209.1/183-268
AGGUAUGGCUGAGUGGCUUAAGGCAUUGGUUUGCUAAAUCGACAUACAAGAAGAUUGUAUCAUGGGUUCAAAUCCCAUUUCCUCCG
(((.(..(((...........))).(((((.......)))))...................(((((.......)))))).)))...

>X73425.1/2369-2440
UCCUCAGUAGCUCAGUGGUAGAGCGGUCGGCUGUUAACUGACUGGUCGUAGGUUCAAAUCCUACUUGGGGAG
(((((((..((((.......)))).(((((.......))))).....(((((.......)))))))))))).

>X74126.1/2430-2501
GUCCCUUUCGUCCAGUGGUUAGGACAUCGUCUUUUCAUGUCGAAGACACGGGUUCGAUUCCCGUAAGGGAUA
(((((((..((((........)))).(((.(.......).)))....(((((.......)))))))))))).

>M81884.1/41401-41330
UCCUCAGUAGCUCAGUGGUAGAGUGGUCGGCUGUUAACCGAUUGGCCGUAGGUUCGACUCCUACUUGAGGAG
(((((((..((((.......)))).(((((.......))))).....(((((.......)))))))))))).

>M81884.1/42594-42515
GCCGCUAUGGUGAAAUUGGUAGACACGUUGCUCUUAGGAAGCAGUGCUAUAGCAUCUUGGUUCGAGUCCGAGUGGCGGCA
(((((((..(((...........))).(((((.......)))))...........(((((.......)))))))))))).

>X61368.1/228-301
GGGCCUGUAGAUCAGAGGAUUAGAGCACGUGGCUACGAACCACGGUGUCGUGGGUUCGAAUCCCUCCUCGCCCA
((((..(..(.((.........)).).(((((.......))))).....(.(((.......))).))..)))).

>X61698.1/1470-1542
ACCUACUUAACUCAGUGGUUAGAGUACUGCUUUCAUACGGCGGGAGGCAUUGGUUCAAAUCCAAUAGUAGGUA
(((((((..((((........)))).(((((.......))))).....(((((.......)))))))))))).

>Z00044.1/50240-50312
GCCGGGAUAGCUCAGUUGGUAGAGCAGAGGACUGAAAAUCCUCGUGUCACCAGUUCAAAUCUGGUUCCUGGCA
(((((((..((((........)))).(((((.......))))).....(((((.......)))))))))))).

>Z00044.1/68888-68815
GCGCUCUUAGUUCAGUUCGGUAGAACGUGGGUCUCCAAAACCCGAUGUCGUAGGUUCAAAUCCUACAGAGCGUG
(((((((..((((.........)))).(((((.......))))).....(((((.......)))))))))))).

>X01017.1/487-417
GCGGAUAUGGUCGAAUGGUAAAAUUUCUCUUUGCCAAGGAGAAGAUGCGGGUUCGAUUCCCGCUAUCCGCC
(((((((..((...........)).(((((.......)))))....(((((.......)))))))))))).

>X01016.1/450-523
AGGGAUGUGGCGCAGCUUGGUAGCGCGUUUGUUUUGGGUACAAAAUGUCACAGGUUCAAAUCCUGUCAUCCCUA
(((((((..((((.........)))).(((((.......))))).....(((((.......)))))))))))).

>X02217.1/416-488
GCCCCCAUCGUCUAGUGGUUUAGGACAUCUCUCUUUCAAGGAGGCAGCGGGGAUUCGAAUUCCCCUGGGGGUA
(((((((..((((.........)))).(((((.......)))))....(((((.......)))))))))))).

>M16912.1/86-157
GCCCUUUUAACUCAGUGGUAGAGUAACGCCAUGGUAAGGCGUAAGUCAUCGGUUCAAAUCCGAUAAGGGGCU
(((((((..((((.......)))).(((((.......))))).....(((((.......)))))))))))).

>M16897.1/160-88
GCCCGCUUAGCUCAGAGGUUAGAGCAUCGCAUUUGUAAUGCGAUGGUCAUCGGUUCGAUUCCGAUAGCCGGCU
(((.(((..((((........)))).(((((.......))))).....(((((.......)))))))).))).

>X01017.1/116-189
CGCGGGGUAGAGCAGUUUGGUAGCUCGCAAGGCUCAUAACCUUGAGGUCACGGGUUCAAAUCCUGUCUCCGCAA
.((((((..((((.........)))).(((((.......))))).....(((((.......)))))))))))..

>X00181.1/495-582
GGAGAGAUGGCUGAGUGGACUAAAGCGGCGGAUUGCUAAUCCGUUGUACGAGUUAAUCGUACCGAGGGUUCGAAUCCCUCUCUUUCCG
(((((((..(((...........))).(((((.......)))))...................(((((.......)))))))))))).

>X00360.1/1-73
CCGACCUUAGCUCAGUUGGUAGAGCGGAGGACUGUAGAUCCUUAGGUCACUGGUUCGAAUCCGGUAGGUCGGA
(((((((..((((........)))).(((((.......))))).....(((((.......)))))))))))).

>M16869.1/80-166
GGAGAGAUGGCCGAGUGGUUGAAGGCGUAGCAUUGGAACUGCUAUGUAGGCUUUUGUUUACCGAGGGUUCGAAUCCCUCUCUUUCCG
(((((((..(((...........))).(((((.......)))))..................(((((.......)))))))))))).

>K01727.1/129-57
ACCUACUUAACUCAGUGGUUAGAGUACUGCUUUCAUACGGCGGGAGUCAUUGGUUCAAAUCCAAUAGUAGGUA
(((((((..((((........)))).(((((.......))))).....(((((.......)))))))))))).

>M16909.1/81-161
GCCUUGGUGGUGAAAUGGUAGACACGCGAGACUCAAAAUCUCGUGCUAAAUAGCGUGGAGGUUCGAGUCCUCUUCAAGGCA
(((((((..(((..........))).(((((.......))))).............(((((.......)))))))))))).

>X72895.1/1-72
GGCGACAUGGCCGAGUGGUAAGGCAGAGGACUGCAAAUCCUUUUUUCCCCAGUUCAAAUCCGGGUGUCGCCU
(((((((..(((.........))).(((((.......))))).....(((.(.......).)))))))))).

>X00446.1/283-210
GCGGAUGUAGCCAAGUGGAUCAAGGCAGUGGAUUGUGAAUCCACCAUGCGCGGGUUCAAUUCCCGUCGUUCGCC
(((((((..(((...........))).(((((.......))))).....(((((.......)))))))))))).

>M23767.1/162-241
GCCGCUAUGGUGAAAUUGGUAGACACGCUGCUCUUAGGAAGCAGUGCUAAUGCAUCUCGGUUCGAGUCCGAGUGGCGGCA
(((((((..(((...........))).(((((.......)))))...........(((((.......)))))))))))).

>X53392.1/97-170
GGGCUUAUAGUUUAAUUGGUUGAAACGUACCGCUCAUAACGGUGAUAUUGUAGGUUCGAGCCCUACUAAGCCUA
(((((((..((((.........)))).(((((.......))))).....(((((.......)))))))))))).

>Y18934.1/3868-3797
AGGGAUAUAACUCAGCGGUAGAGUGUCACCUUGACGUGGUGGAAGUCAUCAGUUCGAGCCUGAUUAUCCCUA
(((((((..((((.......)))).(((((.......))))).....(((((.......)))))))))))).

>AJ243756.1/1-71
GGCUAGGUAACAUAAUGGAAAUGUAUCGGACUGCAAAUCCUGGAAUGACGGUUCGACCCCGUCCUUGGCCU
(((((((..((((.......)))).(.(((.......))).)....(((((.......)))))))))))).

>AC122544.1/63069-62986
GUCAGGAUGGCCGAGUGGUCUAAGGCGCCAGACUCAAGUUCUGGUCCUCGUGAGAGGGCGUGGGUUCAAAUCCCACUUCUGACA
(((((((..(((...........))).(((((.......)))))...............(((((.......)))))))))))).

>X01120.1/76-149
GGGCCUGUAGCUCAGAGGAUUAGAGCACGUGGCUACGAACCACGAUGUCGGGGGUUCGAAUCCCUCCUAGCCCA
((((..(..((((.........)))).(((((.......))))).....(((((.......))))))..)))).

>X07922.1/12-85
AGGGAUGUAGCGCAGCUUGGUAGCGCGUUUGUUUUGGGUACAAAAUGUCACGGGUUCAAAUCCUGUCAUCCCUA
(((((((..((((.........)))).(((((.......))))).....(((((.......)))))))))))).

>M58319.1/196-282
GGAUGGAUGUCUGAGCGGUUGAAAGAGUCGGUCUUGAAAACCGAAGUAUUGAUAAGGAUACCGGGGGUUCGAAUCCCUCUCCAUCCG
(((((((..(((...........))).(((((.......)))))..................(((((.......)))))))))))).

>X07125.1/118-191
AGCGGGGUAGAGGAUUUGGUAAACUCAUCAGGCUCAUGACCUGAAGACAGCAGGUUCGAAUCCUGUCCCCGCCU
.((((((..(((...........))).(((((.......))))).....(((((.......)))))))))))..

>AJ271079.2/59828-59899
UGGGGCGUGGCCAAGUGGUAAGGCAACGGGUUUUGGUCCCGCUAUUCGGAGGUUCGAAUCCUUCCGUCCCAG
(((((((..(((.........)))..((((.......))))......(((((.......)))))))))))).

>AJ271079.2/19772-19686
GGAGAGAUGGCCGAGUGGUUCAAGGCGUAGCAUUGGAACUGCUAUGUAGGCUUUUGUUUACCGAGGGUUCGAAUCCCUCUCUUUCCG
(((((((..(((...........))).(((((.......)))))..................(((((.......)))))))))))).

>AJ271079.2/114727-114656
UCCUCAGUAGCUCAGUGGUAGAGCGGUCGGCUGUUAACCGAUUGGUCGUAGGUUCGAAUCCUACUUGGGGAG
(((((((..((((.......)))).(((((.......))))).....(((((.......)))))))))))).

>X04377.1/307-380
AGCGGGGUAGAGUAGUUGGUUAACUCGUCAGGCUCAUGACCUGAAGAUUGCAGGUUCGAAUCCUGCCCCCGCCA
.((((((..((((.........)))).(((((.......))))).....(((((.......)))))))))))..

>X03676.1/445-516
GCGGAAAUAGCUUAAUGGUAGAGCAUAGCCUUGCCAAGGCUGAGGUUGAGGGUUCAAGUCCCUCCUUCCGCU
((((((...((((.......)))).(((((.......))))).....(((((.......))))).)))))).

>AP002983.1/63669-63596
GCGCUCUUAGUUCAGUUCGGUAGAACGCGGGUCUCCAAAACCCGAUGUCGUAGGUUCAAAUCCUACAGAGCGUG
(((((((..((((.........)))).(((((.......))))).....(((((.......)))))))))))).

>AP002983.1/121-48
GCGGAUGUAGCCAAGUGGAUCAAGGCAGUGGAUUGUGAAUCCACCAUGCGCGGGUUCAAUUCCCGUCGUUCGCC
(((((((..(((...........))).(((((.......))))).....(((((.......)))))))))))).

>M17129.1/151-222
AUCAGAGUGGCGCAGCGGAAGCGUGGUGGGCCCAUAACCCACAGGUCCCAGGAUCGAAACCUGGCUCUGAUA
(((((((..((((.......)))).(((((.......))))).....(((((.......)))))))))))).

>X07377.1/52-124
ACCUACUUAACUCAGUGGUUAGAGUAUUGCUUUCAUACGGCGGGAGUCAUUGGUUCAAAUCCAAUAGUAGGUA
(((((((..((((........)))).(((((.......))))).....(((((.......)))))))))))).

>AF052653.1/130-203
AGCGGGGUAGAGUAAUUGGUCAACUCAUCAGGCUCAUGACCUGAAGAUUGCAGGUUCGAAUCCUGUCCCCGCCU
.((((((..((((.........)))).(((((.......))))).....(((((.......)))))))))))..

>X06428.1/229-300
AGGGAUAUAACUCAGCGGUAGAGUGUCACCUUGACGUGGUGGAAGUUAUCAGUUCGAGCCUGAUUAUCCCUA
(((((((..((((.......)))).(((((.......))))).....(((((.......)))))))))))).

>X07375.1/305-376
GUCCCUUUCGUCCAGUGGUUAGGACAUCGUCUUUUCAUGUCGAAGACACGGGUUCGAUUCCCGUAAGGGAUG
(((((((..((((........)))).(((.(.......).)))....(((((.......)))))))))))).

>X00476.1/1-85
GGGGAUAUGGCGAAAUUGGUAGACGCUACGGACUUAAAAUCCGUCGACUUAAGAAAUCAUGAGGGUUCAAGUCCCUCUAUCCCCA
(((((((..(((...........))).(((((.......)))))................(((((.......)))))))))))).

>K00235.1/1-85
GGGGAUAUGGCGAAAUUGGUAGACGCUACGGACUUAAAAUCCGUCGACUUAAUAAAUCAUGAGGGUUCAAGUCCCUCUAUCCCCA
(((((((..(((...........))).(((((.......)))))................(((((.......)))))))))))).

>X15059.1/507-589
GGGAGAGUGGCCGAGUGGUCAAAAGCGACAGACUGUAAAUCUGUUGAAGUUUUUCUACGUAGGUUCGAAUCCUGCCUCUCCCA
(((((((..((.............)).(((((.......)))))..............(((((.......)))))))))))).

>M21542.1/51-134
GUCAGGAUGGCCGAGUGGUCUAAGGCGCCAGACUCAAGUUCUGGUCUUCGAGAGAGGGCGUGGGUUCAAAUCCCACUUCUGACA
(((((((..(((...........))).(((((.......)))))...............(((((.......)))))))))))).

>X12857.1/421-494
GCGGAUGUAGCCAAGUGGAUCAAGGCAGUGGAUUGUGAAUCCACCAUGCGCGGGUUCAAUUCCCGUCAUUCGCC
(((((((..(((...........))).(((((.......))))).....(((((.......)))))))))))).

>M16863.1/21-94
GGGCUCGUAGCUCAGAGGAUUAGAGCACGCGGCUACGAACCACGGUGUCGGGGGUUCGAAUCCCUCCUCGCCCA
((((..(..((((.........)))).((.((.......)).)).....(((((.......))))))..)))).

>X55033.1/412-483
AGGGGUAUAACUCAGCGGUAGAGUGUCACCUUGACGUGGUGGAAGUCAUCAGUUCGAACCUGAUUAUCCCUA
(((((((..((((.......)))).(((((.......))))).....(((((.......)))))))))))).

>X05395.1/365-438
GCGCUCUUUGUUCAGUUCGGUAGAACGCGGGUCUCCAAAACCCGAUGUCGUAGGUUCAAAUCCUACAGAGCGUG
(((((((..((((.........)))).(((((.......))))).....(((((.......)))))))))))).

>X05394.1/580-653
CGCGGAGUAGAGCAACUUGGUAGCUCGCAAGGCUCAUAACCUUGAGGUUACGGGUUCAAAUCCCGUCUCCGCAC
.((((((..((((.........)))).(((((.......))))).....(((((.......)))))))))))..

>X05395.1/122-195
AGGGAUGUAGCGCAGCUUUGUAGCGCGUUUGUUUUGGGUACAAAAUGUCACAGGUUCAAAUCCUGUCAUCCCUA
(((((((..((((.........)))).(((((.......))))).....(((((.......)))))))))))).

>AJ002222.1/720-791
GCGGAAAUAGCUUAAUGGUAGAGCAUAGCCUUGCCAAGGCUGAGGUUGAGGGUUCAAGUCCCUCCUUCCGCU
((((((...((((.......)))).(((((.......))))).....(((((.......))))).)))))).

>M16864.1/642-714
GCCCCCAUCGUCUAGCGGUUUAGGACAUCUCUCUUUCAAGGAGGCAACGGGGAUUCGACUUCCCCUGGGGGUA
(((((((..((((.........)))).(((((.......)))))....(((((.......)))))))))))).

>X05394.1/803-733
GCGGAUAUAGUUGAAUGGUAUAAUUUCUCUUUGCCAAGGAGAAGACGCGGGUUCAAUUCCCGCUAUCCGCC
(((((((..((((.......)))).(((((.......)))))....(((((.......)))))))))))).

>X01676.1/804-877
GGGAUUGUAGUUCAAUUGGUCAGAGCACCGCCCUGUCAAGGCGGAAGCUGCGGGUUCGAGUCCCGUCAGUCCCG
(((((((..((((.........)))).(((((.......))))).....(((((.......)))))))))))).

>X04761.1/963-892
GCCCUUUUAACUCAGUGGUAGAGUAACGCCAUGGUAAGGCGUAAGUCGUCGGUUCAAAUCCGAUAAAGGGCU
(((((((..((((.......)))).(((((.......))))).....(((((.......)))))))))))).

>M16863.1/456-385
UCCCCAGUAGCUCAGUGGUAGAGCGGUCGGCUGUUAACCGAUUGGUCGUAGGUUCAAAUCCUAUUUGGGGAG
(((((((..((((.......)))).(((((.......))))).....(((((.......)))))))))))).

>M16863.1/577-660
GCCUUGGUGGUGAAAUGGUGGUAGACACGCGAGACUCAAAAUCUCGUGCUAAACAGCGAGGAGGUUCGAGUCCUCUUCAAGGCA
(((((((..(((.............))).(((((.......))))).............(((((.......)))))))))))).

>X51471.1/6754-6681
GCGGAUGUAGCCAAGUGGAUCAAGGCAGUGGAUUGUGAAUCCACCAUGCGCGGGUUCAAUUCCCGUCGUUCGCC
(((((((..(((...........))).(((((.......))))).....(((((.......)))))))))))).

>X02444.1/95-15
GCCUUGGUGGUGAAAUGGUAGACACGCGAGACUCAAAAUCUCGUGCUAAACAGCGUGGAGGUUCGAGUCCUCUUCAAGGCA
(((((((..(((..........))).(((((.......))))).............(((((.......)))))))))))).

>AF487242.1/558-475
GGGUCGAUGCCCGAGCGGUUAAUGGGGACGGACUGUAAAUUCGUUGGCAAUAUGUCUACGCUGGUUCAAAUCCAGCUCGGCCCA
(((((((..((((.........)))).(((((.......)))))...............(((((.......)))))))))))).

>X66520.1/7-88
GUGGAAGUGGCGGAGUGGUUAUCGGGCAUGACUAGAAAUCAUGUGGGCUUUGCCCGCGCAGGUUCGAAUCCUGCCGUUCACG
(((((.(...(((........)))..(((((.......)))))..............(((((.......)))))).))))).

>AL162971.1/11752-11825
GGUUUCGUGGUGUAGUUGGUUAUCACGUCAGUCUAACACACUGAAGGUCUCCGGUUCGAACCCGGGCGAAGCCA
(((((((..(((...........))).(((((.......))))).....(((((.......)))))))))))).

>AC002341.3/6810-6881
GGGCAUUUGGUCUAGUGGUAUGAUUCUCGCUUAGGGUGCGAGAGGUCCCGAGUUCAAUUCUCGGAAUGCCCC
(((((((..(((.........))).(((((.......))))).....(((((.......)))))))))))).

>X12889.1/644-572
ACCUACUUAACUCAGUGGUUAGAGUAUUGCUUUCAUACGGCAGGAGUCAUUGGUUCAAAUCCAAUAGUAGGUA
(((((((..((((........)))).(((((.......))))).....(((((.......)))))))))))).

>M58320.1/108-194
GGAUGGAUGUCUGAGCGGUUGAAAGAGUCGGUCUUGAAAACCGAAGUAUUUCUAGGAAUACCGGGGGUUCGAAUCCCUCUCCAUCCG
(((((((..(((...........))).(((((.......)))))..................(((((.......)))))))))))).

>X67736.1/4837-4923
GGAGAGAUGGCCGAGUGGUUUAAGGCGUAGCAUUGGAACUGCUAUGUAGGCUUUUGUUUACCGAGGGUUCGAAUCCCUCUCUUUCCG
(((((((..(((...........))).(((((.......)))))..................(((((.......)))))))))))).

>AC009323.4/37955-37874
GUGGACGUGCCGGAGUGGUUAUCGGGCAUAACUAGAAAUCAUGUGGGCUUUGCCCGCGCAGGUUCGAAUCCUGCCGUUCACG
(((((((..((((........)))).(((.(.......).)))..............(((((.......)))))))))))).

>X66414.1/9-82
GCAUCCAUGGCUGAAUGGUUAAAGCGCCCAACUCAUAAUUGGCGAAUUCGUAGGUUCAAUUCCUACUGGAUGCA
(((((((..(((..........))).(((((.......)))).).....(((((.......)))))))))))).

>X14110.1/261-348
GGAGGGAUGGCUGAGUGGCUUAAGGCAUUGGUUUGCUAAAUCGACAUACAAGAAGAUUGUAUCAUGGGUUCGAAUCCCAUUUCCUCCG
(((((((..(((...........))).(((((.......)))))...................(((((.......)))))))))))).

>AL138651.1/64525-64597
GGGGAUGUAGCUCAUAUGGUAGAGCGCUCGCUUUGCAUGCGAGAGGCACAGGGUUCGAUUCCCUGCAUCUCCA
(((((((..((((........)))).(((((.......))))).....(((((.......)))))))))))).

>X57593.1/241-312
GGAUUCGUGGCGCAAUGGUAGCGCGUCUGACUCCAGAUCAGAAGGUUGCGUGUUCGAUUCACGUCGGGUUCA
(((((((..((((.......)))).(((((.......))))).....(((((.......)))))))))))).

>AC068900.3/7333-7404
GUCGUUGUAGUAUAGUGGUAAGUAUUCCCGCCUGUCACGCGGGUGACCCGGGUUCGAUCCCCGGCAACGGCG
(((((((..((((........)))).(((((.......)))))....(((((.......)))))))))))).

>AC009323.4/42522-42441
GUGGACGUGCCGGAGUGGUUAUCGGGCAUGACUAGAAAUCAUGUGGGUUUUGCCCGCGCAGGUUCGAAUCCUGCCGUUCACG
(((((((..((((........)))).(((((.......)))))..............(((((.......)))))))))))).

>AC018907.5/9587-9517
GCACCAGUGGUCUAGUGGUAGAAUAGUACCCUGCCACGGUACAGACCCGGGUUCGAUUCCCGGCUGGUGCA
(((((((..((.(.......).)).(((((.......)))))....(((((.......)))))))))))).

>AB017063.1/58819-58900
GUGGACGUGCCGGAGUGGUUAUCGGGCAUGACUAGAAAUCAUGUGGGCUUUGCCCGCGCAGGUUCGAAUCCUGCCGUUCACG
(((((((..((((........)))).(((((.......)))))..............(((((.......)))))))))))).

>AL161496.2/172002-171930
GCGGGGAUAGCUCAGUUGGGAGAGCGUCAGACUGAAGAUCUGAAGGUCGCGUGUUCGAUCCACGCUCACCGCA
((((.((..((((........)))).(((((.......))))).....(((((.......))))))).)))).

>AC009323.4/14362-14281
GUGGACGUGCCGGAGUGGUUAUCGGGAAUGACUAGAAAUCAUGGAGGCUUUGCCCGCGCACGUUUGAAUCUUGCCGUUUACG
(((((((..((((........))))..((((.......))))...............(((.(.......).)))))))))).

>AC009323.4/12825-12742
GUGGACAUGCCGGAGUGGUGUUAUCGGGCAUAACUAGAAAUCAUGUGGGCUUUGCCCGCGCAGGUUCGAAUCAUGCCGUUUACG
((((((...((((..........))))..((.(.......).))...............(((.(.......).))).)))))).

>AP000423.1/76-4
GCGGAUGUAGCCAAGUGGAUUAAGGCAGUGGAUUGUGAAUUCACCAUCGCGGGUUCAAUUCCCGUCGUUCGCC
(((((((..(((...........))).(((((.......)))))....(((((.......)))))))))))).

>L35909.1/103-174
GGAUCCGUGGCGCAAUGGUAGCGCGUCUGACUCCAGAUCAGAAGGUUGCGUGUUCGAUUCACGUCGGGUUCA
(((((((..((((.......)))).(((((.......))))).....(((((.......)))))))))))).

>X63088.1/299-371
GGGUGUAUAGCUCAGUUGGUAGAGCAUUGGGCUUUUAACCUAAUGGUCGCAGGUUCAAGUCCUGCUAUACCCA
(((((((..((((........)))).(((((.......))))).....(((((.......)))))))))))).

>X13558.1/186-115
UGGGGCGUAGCCAAGCGGUAAGGCAACGGGUUUUGGUCCCGCUAUUCGGAGGUUCGAAUCCUUCCGUCCCAG
(((((((..(((.........)))..((((.......))))......(((((.......)))))))))))).

>X17616.1/380-293
GGAGAGAUGGCUGAGUGGACUAAAGCGUUGGAUUGCUAAUCCAUUGUACGAGUUAAUCGUACCGAGGGUUCGAAUCCCUCUCUUUCCC
(((((((..(((...........)))..((((.......))))....................(((((.......)))))))))))).

>AF166114.1/53704-53775
GGGUCGCUAACUCAAUGGUAGAGUACUCGGCUUUUAACCGACUAGUUCCGGGUUCGAAUCCCGGGCGACCCA
(((((((..((((.......))))..((((.......))))......(((((.......)))))))))))).

>X52739.1/1-72
GGGCUAUUAGCUCAGUGGUAGAGCGCGCCCCUGAUAAGGGCGAGGUCUCUGGUUCAAGUCCAGGAUAGCCCA
(((((((..((((.......)))).(((((.......))))).....(((((.......)))))))))))).

>M21373.1/208-280
GGGGGUAUAGCUCAGUUGGUAGAGCGUUGCUUUUGCAUAGCAGACGUCAGCAGUUCGAGUCUGCUUAUCUCCA
(((((((..((((........)))).(((((.......))))).....(((((.......)))))))))))).

>M21373.1/131-204
GGGCUAUUAGCUCAGUUGGUUAGAGCGCACCCCUGAUAAGGGUGAGGGCCCUGGUUCAAAUCCAGGAUGGCCCA
(((((((..((((.........)))).(((((.......))))).....(((((.......)))))))))))).

>X15768.1/134-207
GGGCUAUUAGCUCAGUUGGUUAGAGCGCACCCCUGAUAAGGGUGAGGUCUCUGGUUCAAAUCCAGAAUGGCCCA
(((((((..((((.........)))).(((((.......))))).....(((((.......)))))))))))).

>X15768.1/211-283
GGGGGUAUAGCUCAGUUGGUAGAGCGCUGCCUUUGCAAGGCAGUGGUCAGCGGUUCGAGUCCGCUUACCUCCA
(((((((..((((........)))).(((((.......))))).....(((((.......)))))))))))).

>M10671.1/1-72
GACCUCGUGGCGCAACGGUAGCGCGUCUGACUCCAGAUCAGAAGGCUGCGUGUUCGAAUCACGUCGGGGUCA
(((((((..((((.......)))).(((((.......))))).....(((((.......)))))))))))).

>U24159.1/431-359
GGGUCGUUAGCUCAGUCGGUAGAGCAGCGGACUUUUAAUCCGUUGGUCGAAGGUUCGAAUCCUUCACGACCCA
(((((((..((((........)))).(((((.......))))).....(((((.......)))))))))))).

>X03016.1/3583-3669
GGAGGCGUGGCAGAGUGGUUUAAUGCACCGGUCUUGAAAACCGGCAGUCGCUCCGGCGACUCAUAGGUUCAAAUCCUAUCGCCUCCG
(((((((..(((...........))).(((((.......)))))..................(((((.......)))))))))))).

>AF158101.6/72033-71960
GGCCCUGUAGCUCAAUGGUUAGCAGCAGUCCCCUCAUAAGGGAAAGGUUACCAGUUCAAAUCUGGUCUGGGUCA
(((((.(..(((...........)))..((((.......))))......(((((.......)))))).))))).

>AF158101.6/72364-72294
GCGGAUAUCGUAUAAUGGUAUUACCUCAGACUUCCAAUCUGAUGAUGUGAGUUCGAUUCUCAUUAUCCGCU
(((((((..(((.........))).(((((.......)))))....(((((.......)))))))))))).

>AF158101.6/72530-72458
UGGGAAUUAGCCAAGUUGGUAAGGCAUAGCACUUUGACUGCUAGAUGCAAAGGUUCGAGUCCUUUAUUCCCAG
(((((((..(((..........))).(((((.......))))).....(((((.......)))))))))))).

>AF158101.6/72456-72373
GCGAGAAUGGUCAAAUUGGUAAAGGCACAGCACUUAAAAUGCUGCGGAAUGAUUUCCUUGUGGGUUCGAGUCCCACUUCUCGCA
(((((((..(((...........))).(((((.......)))))...............(((((.......)))))))))))).

>X03016.1/4539-4610
GUCCCGCUGGUGUAAUGGAUAGCAUACGAUCCUUCUAAGUUUGCGGUCCUGGUUCGAUCCCAGGGCGGGAUA
(((((((..((((........)))).(((.(.......).)))....(((((.......)))))))))))).

>K00277.1/1-73
GCUGAUUUAGCUCAGUAGGUAGAGCACCUCACUUGUAAUGAGGAUGUCGGCGGUUCGAUUCCGUCAAUCAGCA
(((((((..((((........)))).(((((.......))))).....(((((.......)))))))))))).

>K00354.1/1-74
CUCCGUGUAGCUCAGUUUGGUAGAGCGCCUGAUUUGGGAUCAGGAGGUCCAAGGUUCAAAUCCUUGUAUGGAGA
(((((((..((((.........)))).(((((.......))))).....(((((.......)))))))))))).

>AF016404.1/2636-2555
GCCUUCGUGGUGAAAUGGUAGACACUCAUGACUUAAAAUCAUGUGCUUAUAAAGCGUACCGGUUCAACUCCGGUCGAAGGUA
(((((((..(((..........))).(((((.......)))))..............(((((.......)))))))))))).

cobalamin.seq_struct
>BX248356.1/172244-172444
CUGUACAAAUCGCACCAAGGUGUUAGUGUUGGGUGUGUUGAAGUGAUCGGGAAUGCCAGUGCAAUUCUGGCAGCGGACCCCGCCACUGUAACCGCAAAUUAUGCCCAUUUCUAGCCACUGCAGUCCUGCGGGAAGGGUAGAAAGACACACUUUUUACUGGGCGCGGUAGCCAGGAGACCGGCUUCAACAUUUUAUACGUAG
.................((((.((................)).....(((...(.((((.......)))).)..((......)).(((...((((............(((((..((.(((((....)))))...))..)))))...................))))....)))....))))))).................

>BX248357.1/28572-28772
UGUGUUACACAUUGAUUAGGUGCAGCAUAGAACUGCUGCAUGGGAAUCUGGUGAAAAUCCAGAGCUGACGCGCAGCGGUGAAGGUGCAAGUGAGUGCUUCAAUGUAGCCACUGAGAGUAUAAAAACUCUUGGGAAGGUGAGGCAAUUACUCUCGCGUAGAGCACCCCAGUCCGAAGACCGGCCUAAUCAGAAACAUGUGCU
...............((((((.(((.......))).....(((...(((((.......)))))..((.....)).(((....((((........((((((......(((.((((((..........))))))...))))))))).................)))).....)))....)))))))))...............

>AL583923.1/215513-215333
GUACUAUAUGCGACACUGUGUAUCUGUAAAGGCGAUGACGAUGCAGGAAGUCGGUGCAAAGCCGGCGCGGUCCCGCCACUGUAAUCGGGGAGCGACCCUCGUAGGCCACGGCCAUUGGCUGGAAGGCGAGGCAAGCGGUGAUCCGAGAGCCAGGAAACUCGCGUCAUCGCGUCCUGCUAAC
.................((((.((............))......((...(((((.......)))))..(((...))).(((...((((........((((....(((.(((((...)))))...)))))))...........))))....)))....)).)))).................

>Z94723.1/23034-23246
CACACGGCGCCAGUAUCGAGUGAUGCUAGCUCAGCAUCGCGAGAGGGAACCCGGUGAGAAUCCGGGACUGUCCCGCAGCGGUAUGCAGGAACGACCGCCGUCUGGAAGCACUGGUCUUAGAAAAAUCCGAGACUGGGAAGCGAUGGCCAUUAGAAGCACCUAUCCAGUGCGCGCCUGCGAGUCCGAAGACCUGCCGGCUGUGUCGGGCGCGCC
................(..(((((...........))).....(((...(((((.......)))))..(((...))).(((...((((........((((((.....((.((((((..............))))))...))))))))...........................))))....)))....)))))..)................

>AE017236.1/188845-189025
CCGGGGCGGAUGCAAGAAUGUCACCCGUAAGGUGAUGACGAUGCAGGAAGCCGGUGCGAAUCCGGCGCGGUCCCGCCACUGUCAUCGGGGAGCGACCCUCAACGGCCACGGCUGACAAGCUGGAAGGCGAGGCGAGCGGCGAUCCGAGAGCCAGGACACUCGCGUCAUCGCGUCCUGCGAC
...............((...(((............)))......((...(((((.......)))))..(((...))).(((...((((........((((....(((.(((((....)))))...)))))))...........))))....)))....))....))...............

>AE017236.1/265189-265430
AUCGAGCGAAGCAACGUUAGUAACGCUUCGUAAGAGGGAACCCGGUGAGAAUCCGGGACUGUCCCGCAACGGUAUGCAGGAACGACCGCCGUCACCAGCACUGGUCGCAAGACUGGGAAGCGACGGCCACUAGGAACUGCCCGGCUCCUCGGCGGCCCUUCGGGACCGCAUCGUCGGCCGGGCACGCACCACCCGGUGCGCGCCUGCGAGUCCGGAGACCUGCCAGCUGUGCCGGGCGCGCC
...............(((.((.(((...)))...(((...(((((.......)))))..(((...))).(((...((((........((((((....((.((((((....))))))...))))))))............................................................................))))....)))....))))).)))...............

>BX248337.1/276050-275850
GGCAUCGAGCGGGGCAACGAUGCUUCGCGAGAGGGAACCUGGUGAGAAUCCGGGACUGUCCCGCAGCGGUAUGCAGGAACGACCGCCGUCUUGGAAGUAGACAAGCACUGGUCUCAACGACUGGGAAGCGACGGCCAGUAGGAGCACCCACCGGGUGCGAGCCUGCGAGUCCGAAGACCUGCCAGCCGUGCCGGACGCGCC
..................(.(.(((...)))(((...(((((.......)))))..(((...))).(((...((((........((((((..............((.((((((.....))))))...))))))))...........................))))....)))....)))).)..................

>BX842572.1/309867-309685
CCACGCUCUGCAUGCCAAUAUUCUUCCCGUCAGGCGAUGACGAUGCAGGAAGCCGGUGAGAAUCCGGCGCGGUCCCGCCACUGUCACCGGGGAGCGACCCUCGUAAGCCACGGCCACAGGCUGGAAGGCGAGGCAAGCAACGAUCCGGGAGCCAGGAGACUCGCGUCAUCGCGUCCUGCCACC
.................((.(((...............))......((...(((((.......)))))..(((...))).(((...((((........((((....(((.(((((...)))))...)))))))...........))))....)))....)).).)).................

>BX248334.1/308192-308010
CCACGCUCUGCAUGCCAAUAUUCUUCCCGUCAGGCGAUGACGAUGCAGGAAGCCGGUGAGAAUCCGGCGCGGUCCCGCCACUGUCACCGGGGAGCGACCCUCAUAAGCCACGGCCACAGGCUGGAAGGCGAGGCAAGCAACGAUCCGGGAGCCAGGAGACUCGCGUCAUCGCGUCCUGCCACC
.................((.(((...............))......((...(((((.......)))))..(((...))).(((...((((........((((....(((.(((((...)))))...)))))))...........))))....)))....)).).)).................

>AY033236.1/563-353
GUGUAGGCUAGUAGUGCUGGUUCGGCUGCCCCACGGCAGUCGUCGCAAGAGGGAAUCCGGUGUAAUUCCGGAACUGUCCCGCAGCGGUCAAUGGGAACGACACAACGUAAGGCACUGGGCGGCAACGCCUGGGAAGUAGUAGUGGAGGAAGUCGGGAGUGAUCUCGCAAUGCCCAUGAGUCCGAAGACCUGCCAGCAGCGACAACAUCUGU
...............((((((.((................)).......(((...(((((.......)))))..(((...))).(((...((((......(((.((.....((.((((((......))))))...)).)).)))............................))))....)))....)))))))))...............

>AY033235.1/252-496
GUGUACUAGGGUCAAUGUGCUGGCCUCGGCCAGCGCGCGUCCGCAGCGAAGCCGGUGGGAAUCCGGCGCUGUCCCGCAACGGUGAUGGGGCCCGGCCCCGAGUCCGGUCGACUGUGGACGUGUCCCCACAUUGCCCCGGCGCAGGGUCAGCCCCACGAGCUGCCUGCGCGUGCACCGCGAAGGACGGCCCGUGGAUUUGAGGUUCUUGUCCGAGCCCGCAGGCUCACGAGGGCAGCAGCGCCCUG
...............(.((..(((..............)))...(((...(((((.......)))))..(((...))).(((....(((................(((((...............((.(..(((.....................................)))..)....)).)))))...................)))....)))...)))..)).)...............

>AL939107.1/133849-134073
AGGCUGGCCCGUGCAGCUGGUUCGCCCCGUCCGCCAGGCGGGAUGCGUCGCAAGAGGGAACCCGGUGGGAAUCCGGGACUGCCCCGCAGCGGUGAGCGGGAACGACCGCCGUCAUACGCACUGGGCCCGACGUACCGGGCCCGGGAAGCGACGGCCAGUAGGUGUCCUCCGGACAGGAGGGUGGGCCCGCGAGUCCGAAGACCUGCCACCUGCCCGCGCGCGGAC
...............(.((((.(((...................))).......(((...(((((.......)))))..(((...))).(((...((((........((((((....((.((((((............))))))...))))))))...............................))))....)))....))))))).)...............

>AP005033.1/201735-201896
CCGGGGCCCGGCACAAGAUGUAUGCUCAUGCUCGCUGUCGCCGCAGGGGAAUCCGGUGCGAAUCCGGAACUGUCCCGCAACGGUGUACUUGUGCGUGUUCGCGUAUUUCGCUGCCACGUGCUCGCUUCAGUCCGAGGACCUGUCGACAGCGCGCCCCGGCCG
...................((.(((.................)))(((...(((((.......)))))..(((...))).(((...(....((((((...((((.....)).))))))))......)....)))....)))))...................

>AL939123.1/7488-7321
UCGCGUCCCCCGGCACAAGAUGUAUGCUCAUGCUCGCUGUCGCCGCAGGGGAAUCCGGUGCGAAUCCGGAACUGUCCCGCAACGGUGUACUUGCGUGCAUCCGUACGUCUUCGCACGUGCGCGCACGCCUGUCCAGUCCGAGGACCUGCCGACAGUGCGCCCGGCCGC
..................(.(.(.(...................).)(((...(((((.......)))))..(((...))).(((...((..((((((....((((((......))))))..))))))..)).....)))....)))).)..................

>AP005029.1/94508-94726
AGGCUGGGUGGUGCAGCUGGUUCGCCCCGUCCGCCAGGCGGGAGGCGUCGUAAGAGGGAACCCGGCGGGAAUCCGGGACUGCCCCGCAGCGGUGAGUGGGAACGAACGCUGUCAUACGCACUGGGCCCAAAAGGCCCGGGAAGCGACGGCCAGUAGGUGUCCUCCGUACGGAGGGCGUGCUCGCGAGUCCGAAGACCUGCCCGCUGCCCGUGCGCGACC
...............((.(((.(((...................))).......(((...(((((.......)))))..(((...))).(((...((((........((((((....((.((((((.......))))))...))))))))..............................))))....)))....)))))).))...............

>AL939110.1/156680-156867
GGGCCGUGGUGGACUUCCGGGGCCAUCUACGGCGGCAGAAGAGGAAGCCCGGUGCGAAUCCGGCGCGGUCCCGCCACUGUGACCGGGGACAGGAUCCCCGGGAGCCAGGAACUCUCGCCGCCGUGCUCUUCGAACCAGGGCGCGGACACCCUGAGUGAGGACCUAUCGCCAUGCGCGGCUGCCGUUCC
...............(..((.(((.........))).....(((..(.((((.......)))))..(((...))).((......(((.........(((.((....((((................))))....)).)))........)))......))..)))....))..)...............

>AP005044.1/159223-159033
GGUCCGCUCGUACGGGCCGGUAGAGUGAGCGCGUCGUCAUCACACCCGUACGGGGGGAAGCCGGUGCAAAUCCGGCGCUGACCCGCAACCGUAUGCCGCUCGCGCGGUGAGCCGGACUGCCCCGCACAGGACGUGACCGGCUCAGGUCACCGGCAGCCCGCCGAUGACCGGCACCGUCGAGGUUCACGGGG
...................((.(.(...................).).......((...(((((.......)))))..((.....)).(.(...((.(.........((((((((..((.((......)).))...)))))))).........).))....))....)).))...................

>AL939107.1/141879-142126
ACGCUGAUGCCCGCAGUUGGUUCGCGCCUCCUGUCCGAUCAGGUCUCGGCGGCGCGACGCAAGAGGGAACCCGGUGGGAAUCCGGGACUGUCCCGCAGCGGUGAGUGGGAACGAAAGCCGUCAACAGCACUGGGCCCCAGAUGAGUUGGAGCCCGGGAAGCGACGGCCGGUAGGUGCCCGCCGGUGAUCCGUGUCCCCGGUGAGCGCGCCCACGAGUCCGAAGACCUGCCACUGCGCCCGUACGCGAU
...............(.(((((((..............................)))......(((...(((((.......)))))..(((...))).(((...((((........((((((....((.((((((...............))))))...))))))))..........................................))))....)))....))))))).)...............

>AP005029.1/99872-99714
GCCAGGGACCCGGCACGCGGUACGGUCGGUGCGAUAACGACGACGGCAUAGCGGAAGCCGGUGGAAAUCCGGCACGGUCGCGCCACUGUGAACGAGACGAGCCGCCCCGAUGGGCGAAGCGCCUCGCAAGUCAGACCCGCGGCUGUCGUCCUGUGCACC
................((.((.((...................)).....(.(...(((((.......)))))..(((...))).(((....((........(((((....)))))........)).....))).).))).))................

>AF263012.1/9229-9015
AGGCUGACCGGUGCAGCUGGUUCGCCCUGUCCGCCAGGCAGGGUGUCGCAAGAGGGAACCCGGUGGAAAUCCGGGACUGCCCCGCAGCGGUGAGUGGGAACGACCGCCGUCAUACGCACUGGGCCCGGACGGGUCUGGGAAGCGACGGCCACUAGGUGUCUGCCCGGCAGACGUGCCCGCGAGUCCGAAGACCUGCCCGCUGCCCGCACGCGACC
...............((.(((.(((.................))).......(((...(((((.......)))))..(((...))).(((...((((........((((((....((.((((((........))))))...))))))))...........................))))....)))....)))))).))...............

>AL939125.1/243385-243171
CCUGCUUGUGCCCACCCCGGUGGGAGCACUACUGUCGCCACGCCUUGGUGAACGGGAAAUCCGGUGUGAUGCCGGUGCGGCCCUCGCCACUGUGAAUCGGGAAGUCCGGCUCCGGCCCUGACGGGCAGCCACUGGAUCGCUUGCGGUCCGGGAAGGCGGAGCACGGGCGGUGGUACCCGUAAGCCAGGAGACCGGCCAAGGCGCGUCGUCCAUCC
...............(..(((..((...................))......(((...(.((((.......)))))..(((....))).(((.....(((........(((((..............(((.((((((........))))))...))))))))..............))).....)))....))))))..)...............

>AP005030.1/142199-142427
GCCUUGCAGGUGUUCCCAGGUCAGCCCUAGGGUUGGCGGGCCGUGGUGCUCGGGAAGCCGGUGACGGCCCCUCAGGGGGUUCAUGCCGGAGCGGCCCUCGCCACUGUGAUCGGGGAGUUCCCGUUCCGUGCCGCCGCGGGCGGCGCCACUGGUCCCUCAGGGCCGGGAAGGCAGGGACGGGCGCGUGUACCCGUAAGCCAGGAGACCGGCCACGGCAUCUCACGAAGUG
...............(..(((((....................)).....(((....((((........................))))...(((....))).(((....(((.......((((((..................(((.((((((......))))))...)))..))))))..........))).....)))....))))))..)...............

>AP005046.1/196624-196437
GAGCCAUGGUGGACUGCCGGAGCCAAGUACGGCGGCAGAAGAGGAAGCCGGUGUGAGUCCGGCGCGGUCCCGCCACUGUCACCGGGGAAGUAAGUCCCCGGGAGCCAGGAACUCUCACCGCCGGUCUCGUCGAACCAGGGCGUGGACACCCUGAGUGAGGACAUAUCGCCAUGCGCGGCUGCCCGUUG
..................((.(((.........))).....(....(((((.......)))))..(((...))).((......((((......((((.(....(((.((..(...................)..))..)))).)))).)))).....))......)..))..................

>AJ295339.2/5-215
GGCCCCCACAUGUAUGCUCGUCCUCGCUGUCGUCGCAGGGGAAUCCGGUGGAAAUCCGGAACUGUCCCGCAACGGUAUGGUUCGCGCUCUUUCGCGCGGCCGGAGUCCGAAGACCUGUGGACAGCGCACCCGGUCCGUCCGUUCCGGGUGCCACAGACGUCCGGGCCUCGCGGAGUGGGCCGGUGGACGCGGCGCGCCGCGCGUAUCCCGG
.................(..((((............)))(...(((((.......)))))..(((...))).(.(...(.((................................((((((....(((...(((..(....)..))).)))))))))................)).)....).)....)..)..).................

>AL939130.1/261334-261631
CGGUUCCUGCCCGCAGGAGGUGACGAGGUACGCUGCGAAGCGCCUCGUGGGGGAAGUCCGGUCGAAGUCCGGCGCUGACCCGCAACGGUAGGCGGAGCCCCGCAAGGGGUCCCGUGAGCCCGAUUACCCGCGGUGGUGAAGCCCCUGUCAAUCGCCGUGGACUGCGAGAGGUGCUGUGCAGGGCGCCCAGCGUCCGGGCCCGCUGCUUCGAUCACGCAGGCGCACGGCCCGAGGCGAAAGCGAAACGCCUGUGGCCACGCUCCGCGACCGGAUACCCGCCGCCCCACCGGACCGUACC
...............((.((((.(.................).).....(((...(.((((.......)))))..((.....)).(((...((((................................................(.(.((....................................................(((.(((((...................)))))....))))).).)..............))))..)))....)))))).))...............

>AL939107.1/140625-140436
GGACGCUGAUGGGAUGAUGGCCGGCGACAGGGCGACGACGGUCCGAGGAAGCCGGUGCGAAUCCGGCGCGGUCCCGCCACUGUGAUCGGUGAGCGGAUCCCGAAGUUGCCACUGCCCCGGUAGGGGCGGGAAGGCCGGGACGAGCUGUGACCCGGGAGCCAGGAAACUCACGUCGUCGCCUCCUCGACGG
...................(..(((...............))).(((...(((((.......)))))..(((...))).(((...((((........(((((.....(((.((((((......))))))...))))))))...........))))....)))....))).)...................

>AL939107.1/147400-147583
CAGACCGUAGUAUCAGCGGGUCAUCGCCGCGACGGGAGACAGGAAGCCGGUGUGAAUCCGGCACGGUCCCGCCACUGUGACCGGGGAGUGCACCCUUCGACACGCCACUGCGCGCCGCGCGGGAAGGCCAGGGAGGAGCGUCGAUCCGGGAGUCAGGACACUGGCCUGUCGCGGGCCCGUUCCG
...............(((((((.(.......).).....(((...(((((.......)))))..(((...))).(((...((((......(.((((.......(((.((((((...))))))...))).)))).)..........))))....)))....)))))))))...............

>AY043208.1/560-782
UAUCUUUGCUCCCUGAUCGGUUCCGAAUAGUCAUUCCUCUAUCCGGAUUAAAAGGGAAUCGGGUGUAAAUCCCGGACAGUCCCGCUGCUGUGAAGCUCCGUCUGAAUUUCCGAUAACAACUGUUGCCACUGGGAUACCUUUUUGUAAAUAGAUAAGGAGUCACCGGGAAGGCGUCGGAAACAAGGAGUCAGUCAGAAGACCUGCCGCUUAUCAAAGGCUGUUU
...............(.(((((((....................))).....(((...(((((.......)))))..(((...))).(((....((((..........((((((..........(((.((((..............................))))...)))))))))......))))....)))....))))))).)...............

>AE016933.1/293262-293468
AUCUUUGCCCCCCGAAAUGGUUCGGAGUCCGUGUCCAACGGACAACGAUUAAAAGGGAAUCGGGUGUAAAUCCCGUACAGUCCCGCUGCUGUGAAGCUCUAUACAAUGUCUUAUUAAUGAACUAAUUUAUCGCCACUGAUGUUAUUUCGGGAAGGCACUAUAAGACAAGAGUCAGUCAGAAGACCUGCCACUUCGCGUAAAGCGUUC
...............(.(((((((.....................))).....(((....((((.......))))...(((...))).(((....((((.......(((..(...................(((.((((.(...).))))...))))..)))......))))....)))....))))))).)...............

>AE016932.1/22310-22515
UAUCUUUGUCCCCGCAUUGGUUUGCGACUCUCAUCACGAGGGAAGCGAUUAAAAGGGAAUCAGGUGUAAAUCCUGAACAGUCCCGCUGCUGUAAGUUCCAUAGAUAUGUUGCGAGCAAUCUACUCAAAGCCACUGGAAAGAAAAUUCCGGGAAGGCGCCCGCAACAGGAAUAAGUCAGAAGACCUGCCAUGUAAAAUCCGUUUCAC
.................(((((((.....................))).....(((...(((((.......)))))..(((...))).(((...((((............(((.((............(((.((((((......))))))...))))).))).....))))....)))....))))))).................

>AE016932.1/26373-26579
CUAUCUUUGUCGCGCAUUGGUUUGCAACUCUCAUGCACGAGGGAAGCAAUUAAAAGGGAAUCAGGUGAAAGUCCUGAACAGUCCCGCUGCUGUAAGUUCAUUUUUUGGUUGCGAGCAAUCGACUUUAUAGCCACUGGAAAGCAAAUUCCGGGAAGGCGUUCGCAACAGGAACAAGUCAGAAGACCUACCAUGCAAACUCGUUUCACU
.................(((((((......................))).....(((...(((((.......)))))..(((...))).(((...((((...........((((((.............(((.((((((......))))))...))))))))).....))))....)))....))))))).................

>AE016934.1/49817-49625
AUUUUGCAGUCGGGAAAUGGUUUCGGGAGGUUUACGCCUUCCGAAUGAAAAGGGAACCCGGUGAAAAUCCGGGACAGUACCCGCUGCUGUGAGUCCACAAAAACGGACAUCGAACUUUUGCCACUGGUGUAAUACCGGGAAGGCACGAUGACCGGGACGAGUCAGAAGACCUGCCAUGACCGGAAUGAGAUUU
................((((((((..................))).....(((...(((((.......)))))..(((....))).(((...((((...........(((((.......(((.((((((...))))))...))).)))))....))))....)))....))))))))................

>AE016934.1/218065-217852
GUAUCUUUGCACCUGCAAGGUUCGUAUUUGGAGUUGUCUAACCUUCCAAAACGAUGAAAAGGGAAUCCGGUGUAAAUCCGGGACAGUACCUGCUGCUGUAAGUCCUCUCUUUCGGGAGAUGAGUUUAUCACAUUCUUUGCCACUGGUGACAUCACUGGGAAGGCGUGAUAAAUGGGGACGAGUCAGAAGACCUGCCUUGACGCUGCAGAUUUAU
...............(((((((((...........................))).....(((...(((((.......)))))..(((....))).(((...((((....................((((((.......(((.((((((....))))))...))))))))).....))))....)))....)))))))))...............

>AE016934.1/101000-101187
AUCUUUGUAUCCGAUUUCGGAACUAAAAAGAGGUUUAGUCAAUGAGGGAACGCUGUGCAAAUCGGCGACAGUACCCGCUGCUGUAAUUCUCUGUGAAUCCGCACACUAUGUCACUGCAUCGGCAGAUGUGGGAAGGCGCUGCGGGGGAGGGAUAAGUCAGAAGACCUGCCGGAGUCAAAUAAACAUAU
...............(((((..(((..........)))......(((...(((((.......)))))..(((....))).(((....(((........(.((.......(((.((((((......))))))...))))).)........))).....)))....))).)))))...............

>AE017176.1/130222-129963
CUUUGUUCCCAUCGUAGUGGUCCCUGCUCGUCUCGAACAAGCUGAGUGGGGUGUAAGAGGGAAUCGGGUGAGAAUCCCGAGCAGUCCCGCUGCUGUAAGCUUUUACCGCCGUGUCGGUUUUGACAUGCGGACUCUUGUCGCUUUCCAAAUGAUGCCACUGUUCAUUCUCCACUAUUAGAGGUGGAGCUGAAUGGGAAGGCGCGACAAACAGAAAAGAGAUGAAGUAAGCCAGAAUACCUGCCUCUACGAGUUGCCUAUAA
...............((.((((((........................)))......(((...(((((.......)))))..(((...))).(((...((((.........(((((.....................................(((.((((((.........................))))))...))).)))))...............))))....)))....)))))).))...............

>AE017174.1/95859-95679
UCUCCUCAUUUAUCGAGAGGUCAGUCGAAUGAUUAAAAGAGAAUUUGGUGCAAAGCCAAAACUAUCCCCGUAGCCGUAUGGUCGUACCUGUCGCUACAGAACGAUGCCACUGCAUAUCGAUGUGGGAAGGCGUAGCGAUUUAGGCCGAGUCGGAAGACCUGCCGCACAUAUCUAAAAGAUG
................(.(((...((....)).....((....(((((.......)))))..(((....))).(((...((((........((((((........(((.((((((....))))))...))))))))).....))))....))).....))))).)................

>AE017174.1/143751-143548
UAUCUUUGCCGUGUCAAUGGUUUUCUACACCGGUUCAUGGAGUGUAGAAUGAAAAGGGAACCCAGUGAAAUUCUGGGACUGUACCCUCAGCUGUAAGUUCAGAUGUAAGGGUUUUGCCACGAGAAAGCCACUAUACAGAAUCGUAUGGGAAGGCAGCGAAGCCUUGAAUAAGUCAGAAGACCUGCCAUUACAAGCGUUCUUUCU
...............((((((.(((.....................))).....(((...(((((.......)))))..((......)).(((...((((............(((((.........(((.((((((......))))))...))).))))).....))))....)))....)))))))))...............

>AE017176.1/287850-287663
GCUGCCUUUUUCCUAUUGGGAUCGGUGGUGAUGAUUAAAAGGGAAUCGGGUGAAAAUCCCGAGCAGUCCCGCUGCUGUGAACCUUGUUAAGCUUUCGGCAUUUAUAUCCACUGUCCGUUCUGUGCGGAUGGGAAGGAGUCGGAAGUAUGGGGUGAGCCAGAAGACCUGCAAAGUCUUUGUCUGCGGCU
...............((..(.(((.......))).....(((...(((((.......)))))..(((...))).(((...((((.........((((((.......(((.((((((.........))))))...)))))))))......))))....)))....))).)..))...............

>AE017174.1/111334-111550
CGUUUCUUUCAUGAAGACGGUGCAAGGGAAUCCGGUGCAAUUCCGGAGCUGAGCCCUCAGCUGUAAUGCUUCGAUGUCACUUCUCCGAACAAGAGGUGAUGGGGUGGAUAGUCAAUCGCGAUGGUCACUGUAGAAGGGCGUAGUCCCCUAUGGGAAGGCCGACGAAGACCCGAUAAGAAGCUAAGCCAGAAGACCUGCUUUAGUAGAUUUGUUCUAA
................(.(((...(((...(((((.......)))))..(((....))).(((....((((.....................................(.(((..........(((.((((((..............))))))...))).))).)............)))).....)))....)))))).)................

>AE012820.1/3705-3927
AAUAAAUAAUUCAGUUACGGUUUCCGGUGCCCGGUGGGGCGCCGGAAUGAAAAGGGAACCCGGUGAAAAUCCGGGACAGUGCCCGCUGCUGUGAUCCUCCCGUCGGCCACAAUCGGGUCGGCGGACGAUCGCUUCCGAUGAGGCCACUGGUUCGCGCCCGCGAACCGGGAAGGCCGGAAGCGAGGGGAGAGUCAGAAGACCUGCCGUAAUGCAGUAAAUGCUC
...............(((((((((....................))).....(((...(((((.......)))))..(((....))).(((...((((.................................((((((.....(((.((((((..........))))))...)))))))))....))))....)))....)))))))))...............

>AE012832.1/3064-3332
GAGUUCUUUCAGCAUUACGGUGCCGGAUGAAAGAUGCCGGAUAAUAGGGAAGUGCGUGUGAAUCGCACACUGUGCCCGCAACUGUAAGAUGGUAUGUCGCGCGACGACAGGAGCAGCUCUGCUUUUGUGGCCGUUGCGGAUCGGGUGUAUCCACUCCGCCAACCUCUGAUAACCACGGGGAAUGCGGGGGAAGGCUGCCCGGAGGAAAACGUCGAAGUAAUUUCGCAGCCAUCGAAGUCAGGAGACCUGCCGUAGUGGUUGGCGCCGAA
...............((((((.(((............))).....(((...(((((.......)))))..(((....))).(((...((((..................................................((((((...((.((((((........................))))))...)).))))))............................)))).....)))....)))))))))...............

>AE012858.1/6757-6937
UCUUUCACAUGAUUAGCUGGUGCCGGUUUUAAAGCCGGAGAAUAGGGAAGUACGUGAGAUUCGUACACUGUACCCGCAACUGUACAACGGAAAACUGCCGCUGGCAGGUAUGGCCACAUGCCUCAAAGCCGCAGCCGGUGCACGUCACUGCCAGGCUCCUCCACGGAGCGGGCGGGAAGGC
................(..(..(((..........))).....(((...(((((.......)))))..(((....))).(((....(((.......((.((.....(((..((.(....).))....))))).)).......)))......)))...))).)..)................

>AE012818.1/1974-2213
UUCUUUCUCGCCAUGACAGGUGCCGGUUUAAAAGCCGGAGAAUAGGGAAGUACGUGAGAUUCGUACACUGUACCCGCAACUGUACAACGGUUAACCGCCGGGCAAAUUCCGUGGCCACACGGAUGCGCAAGGCGGGCUUUCAGGUCACUGCCGGUUUUCCUCCACGGAAAACUGCGGGAAGGUUUGGAGGCGCUCGAUGCCGUGAAAGUCAGGAGACCUGCCAGUCAUGCAUUUGCACCA
...............((.(((.(((..........))).....(((...(((((.......)))))..(((....))).(((....((((...............................................(((((((((.((((.(..................).))))...)))))))))..........))))......)))....)))))).))...............

>AE012817.1/569-357
UACUUCAUCCGAUUAUGUGGUGCCCGCCAUGGAAACAUACGGGCUUAAAAGGGAAUCCGGUGAGAGUCCGGAACAGUACCCGCUGCUGUAAUUCCGCGCUGGCCGCAAGGCUGGCGACAAGGUUUGCCGACAAUGCCACUGUCCCGUUCAGGGAUGGGAAGGCCGGCAGAAUCCGGGAAAGUCAGAAGACCUGCCUCAUAUUUUUUGGCUUCG
...............((.((((((.................))).....(((...(((((.......)))))..(((....))).(((....(((............................((((((.....(((.((((((.......))))))...)))))))))......)))....)))....)))))).))...............

>BX569694.1/273573-273792
CCCCUAGGGUUUGGGUCUGGUUUCAGCGGGGAUCAGCCGCUGAUGGAAACGGGGAAAGAACGGUGCAAAUCCGUCGCUGUCCCGCAGCUGUAAAGCGUCCGGCCCCGCCGGCGUCAGUCAGAACGCCCGCCAGGAGCACUACCGACGAGGAUCGACUUUGACCAAUCUUCUGGCUUCUCCCCGGCCUCUGCGCCAGGCCGCCGUUGCCGCAUUGGCCUUG
.................((((.(((...............)))........((....(.((((.......)))))..(((...))).(((...((.(...............((((.....((..(.((.(............).)).).......)))))).......................).))....))).)))))).................

>AJ000758.1/1489-1668
CAUAUCGUGCAAAAAAAAGGUGCGUAAUAUUUACAUUGCGUUAAAUGGGAAGUCUGGUGUGAAGCCAGCGCGUACCCGCCACUGUGAAGAGGAGCUGAUUGCAUUUGCCACUGUAUUCGGGAAGGCGCAAUCAAGUGAUGAAUCGAAGUCAGGAAACCAGCCUUUUUCUAAUGCUAAGCU
...............((((((.(((............))).....(((...(.((((.......)))))..(.......).(((....((......((((((....(((.(((....)))...)))))))))..........)).....)))....)))))))))...............

>AJ000758.1/1191-1370
UCAAACAGCAACAGUAAAGGUGCCAAGAAGGCUUAAUAGGGAAACUGGUGAAAGACCAGUACUGCCCCCGCAACUGUAAGUGUGGACGAACGAGUAUAACCACUGUGAAAAAAUCACGGGAAGGUUCUCAAGUAGAAUGAUACACAAGUCAGGAGACCUGUCUUUAUUGUGAAGUUUCUA
...............(((((((((.....))).....(((...(((((.......)))))..(((....))).(((...((((........(((....(((.((((((.....))))))...))).)))............))))....)))....)))))))))...............

>AE017037.1/59439-59627
CCUUUCAAAAGGAAAAUAGGUACACGAACAUUUCGUUUCGUGUUUAAAAGGGAAGCUUGGUGAAACUCCAACACGGUCCCGCCACUGUAAAUGCUGAGAUUUCUUUUUGAUACCACUGUGAAAACGGGAAGGUAAAAGAAAUUAUAUGAAGCAUAAGUCAGGAGACCUGCCUGUUUUAACAACACUGAU
...............(((((((((................))).....(((...(.((((.......)))))..(((...))).(((...((((......((((((.....(((.((((....))))...))).))))))..........))))....)))....)))))))))...............

>AE017011.1/46644-46832
CCUUUCAAAAGGAAAAUAGGUACACGAAAGUUUUGUUUCGUGUUUAAAAGGGAAGCUUGGUGAAACUCCAACACGGUCCCGCCACUGUAAAUGCUGAGAUUUCUUUUUGGUGCCACUGUGAAAACGGGAAGGUAAAAGAAAUUAUAUGAAGCAUAAGUCAGGAGACCUGCCUGUUUUAACAACACUGAU
...............(((((((((................))).....(((...(.((((.......)))))..(((...))).(((...((((......((((((.....(((.((((....))))...))).))))))..........))))....)))....)))))))))...............

>AE017277.1/42695-42883
CCUUUCAAAAGGAAAAUGGGUACACGAACAGUUUGUUUCGUGUUUAAAAGGGAAGCUUGGUGAAACUCCAACACGGUCCCGCCACUGUAAAUGCUGAGAUUUCUUUUUAAUGCCACUGUGAAAACGGGAAGGCGAAAGAAAUCAUAUGAAGCAUAAGUCAGGAGACCUGCCUGUUUUAACAACACUGAU
...............(((((((((................))).....(((...(.((((.......)))))..(((...))).(((...((((......((((((.....(((.((((....))))...))).))))))..........))))....)))....)))))))))...............

>AP001508.1/166824-166626
UUUCAUCGUUUGGGAACAGGUACGUUAAGUCACAUGAUAGACUUAAUGUUUAAAAGGGAAUCCGGUGCAAAUCCGGAGCGGUCCCGCCACUGUCAUAGCUGAGUUGUAACGAUAUUGUCACUGACCGUUCAUUGGUUGGGAAGACUGUUGCAAUGUUGACGCUAGAGCCAGGAGACCUGCCUGUUCUAACAGCACUGCU
...............(((((((((......................))).....(((...(((((.......)))))..(((...))).(((...((((......((((((.....(((.((((((.......))))))...))))))))).........))))....)))....)))))))))...............

>AP001508.1/5769-5939
ACUUUAAUAGGCUUCUUAGGUGCCUCAUUUGUAGGAGAAUAGGGAAGUUCUGAAACGACGCGGAGCCCGCCACUGUAGUCGAGGAGCUGCUACAAUACCACUGGGAAACUGGGAAGGUGUAGCAUGCGAUGAAUCGGAGCCAGGAGACCUGCCUAAGAAGAUGCGCUGUCA
...............((((((.(((.......))).....(((...((.........))..((......)).(((....(((.....((((((...(((.((((....))))...))))))))).........)))....)))....)))))))))...............

>AP001509.1/273579-273768
AAGCACGCUCAAGCAUUAGGUGGUUCAAACAAUCGGUUGAAUCUGAAAAGGGAAGCUGGUGAAAGUCCAGCACGGUCGCGCCACUGUAAUAAGGAGCUACAUGUGAGGAAACCACUGUCCAAAGGAUGGGAAGGUACACAUGGAGUGUUGAUCUUAAGUCAGGAGACCUGCCUAAUGUAUGCACUUGCAC
...............(((((((((................))).....(((...(((((.......)))))..(((...))).(((....(((......((((((.....(((.((((((...))))))...))).))))))..........)))....)))....)))))))))...............

>AP001508.1/228774-228971
AGUGUUUGUGGACGGUAAGGUGCCCGAAGCGGCUUAAAAGGGAAUCUGGUGCAAAUCCGGAGCUGUCCCCGCAACUGUGAGUGCUACGAACGGAACGAUUUGCCACUGUACAUCCUCUACUUCUUGAGAAAUGUAUGGGAAGGCUUCUAAGUAGGUAAAGCACGAGUCAGGAGACCUGCCUUACUUCCACAAGUUUCG
...............(((((((((......))).....(((...(((((.......)))))..(((....))).(((...((((.......((((......(((.((((((.....................))))))...)))))))...........))))....)))....)))))))))...............

>AP001512.1/161758-161939
UCGUAUAUCGCGCUGAAGGGUCGUUCAAUGUUUGAGCGUGAAAAGGGAAGUCGGUGAAAAUCCGACACGGUCCCGCCACUGUAAAUGGGAGAGGCUUGCAAGAUCCACUGUCUAGCGACGGGAAGGGGGCAAGUACUCGAUGAACAUAAGUCAGGAGACCUGCCUUUCAGUUUGAGUGUGUA
...............(((((((((...........))).....(((...(((((.......)))))..(((...))).(((...(((......((((((....(((.(((((....)))))...))).))))))..........)))....)))....)))))))))...............

>AL596167.1/167425-167616
UUAAAUAGGUCUUAUGUUGGUGGAAUGUGUUUGCAUUUCUGAAAGAGGAAUUCGGUAUGAAGCCGGAACUGCCCCCGCAACUGUAAGGUGGACAAGAAUUGAAAAUAACCACUGUGCGUUUUUGACGUAUGGGAAGGUUCAAUUGUUGAAUGAAGCCAAGUCAGGAUACUCGCCAAAUAAGACGGAAGCAAC
................(((((.(((...........))).....(((...(((((.......)))))..(((....))).(((...(((.......((((((.....(((.((((((.........))))))...)))))))))..........)))....)))....))))))))................

>AL591978.1/56481-56658
GUACUAAACAACUAAAUAGGUGAAUAUAUUAAUCCGGGAAAGAGGUGAAAAUCCUCUACAGGCCCUAGCUACUGUAAUACGGACGAAAACCAAACAUAUGUCACUGGAAGCAAUUCCGGGAAGACUGGUGAGUAGGAUGAUGUUAAGUCAGGAGACCGCUUUUAUAUUCGAUAUCCAA
...............(.((((..............((...(((((.......)))))..((.......)).(((....((........((((.......(((.((((((....))))))...)))))))............)).....)))....)))))).)...............

>AL591978.1/19809-19999
UUAAAUAGGUCUUAUGUUGGUGGAAUGUAUGUACAUUUCUGAAAGAGGAAUUCGGUGCGAUGCCGAAACUGCCCCCGCAACUGUAAGGUGGACAAGAAUCGAGAUAACCACUGUACGUUUUUAGCGUAUGGGAAGGUUCGAUUGUUGGAUGAAGCCAAGUCAGGAUACUCGCCAAAUAAGACGGAAGCAAC
................(((((.(((...........))).....(((...(((((.......)))))..(((....))).(((...(((.......(((((.....(((.((((((.........))))))...))).)))))..........)))....)))....))))))))................

>AL596167.1/202425-202602
GUACUAAACAACUAAAUAGGUGAAUAUAUUAAUCCGGGAAAGAGGUGGAAAUCCUCUACAGGCCCUAGCUACUGUAAUUCGGACGAAAGCCAAACAUAUGUCACUGGAAGAAAUUCCGGGAAGACUGGUGAGUAGGUUGAUGAUAAGUCAGGAGACCGCUAGUAUAUUCGAUAUCCAA
...............((.(((..............((...(((((.......)))))..((.......)).(((....((........((((.......(((.((((((....))))))...)))))))............)).....)))....))))).))...............

>AE015938.1/219824-220006
UUAAAUAUUUAUUUAUAAAGUUUCUUGUAAAAGAGAAUUAAAAGGGAAGGAGGCGAAAAUCCUCCACGGUCCGGCCACUGUAAUUGGUGAGUUUAUUCCAUAAGCCAUUGAGAUAUUCUUGAGAAGGCGGAAAUAAAUGAUGAACCAUAAGUCAGGAGACCUGCUUUAUAAGAAUAAAUAUAC
...............(((((((((..........))).....(((...(((((.......)))))..(((...))).(((....(((........((((....(((.((((((...))))))...)))))))............))).....)))....)))))))))...............

>AE015938.1/165030-165211
AAUAAUAUGAAUAAAAAAGGUGAAAUAGUUAUUUCUUAAAAGGGAAGCAUGGUGAAAAUCCAUCACGGUCCCGCCACUGUAAUCAGGGAGUUAGGUUUUACCACUGUUAAUUAACGGGAAGGAGAAUCUAUAAAAACUAUGAACUGUAAGUCAGGAGACCUGCCUUUUUUUAAUUAAACAUU
...............(((((((((........))).....(((...(.((((.......)))))..(((...))).(((....(((.......((((((.((.(((((....)))))...))))))))...............))).....)))....)))))))))...............

>AE007648.1/1506-1693
UUGCUACUAAAAUUUGUAGGUUCAACUGAGGAGUCUUAGUUGAUUAAAAAGGAAUCAGGUGAAAAGCCUGAGCGGUCCCGCCACUGUAAUAAAGGAGUUUAAGUACAAUAUGUCACUGGGAAACUGGGAAGGCGUACUUAAGCAAUGAUUUUUGAGCCAGGAUACUUGCCAUAUUCUAGUAUGUUUUU
..................((((((................))).....(((...(((((.......)))))..(((...))).(((....((((......((((((.....(((.((((....))))...)))))))))..........))))....)))....))))))..................

>AE015941.1/2960-3143
CAUAUUAUGAAUUUUUAUGGUGUAAUUUCACAUUACGUAAAAGGGAAGCUUGGUGUAAAUCCAGCACGGUCCCGCCACUGUAAGAGAGAGUAUAUCAUUAUAUGCCACUGUUGUUUAUCAAUGGGAAGGCAAUGAUGUACUAUGAUCUCAAGUCAGGAGACCUACCAUAAAAACUUAUACAAUU
...............(((((((((.........))).....(((...(((.((.......)))))..(((...))).(((...((((......((((((....(((.((((((.....))))))...))))))))).........))))....)))....)))))))))...............

>AP003190.2/44501-44328
AAUAAAAUAAGAGCAUUAGGUGUUUAGUAACUUAAUAGGGAAAGUUAAAAACUGCAGCCCCCGCUACUGUUGAUAAGGACGAGAAUAAAAAGCCACUGUGAUAAAUAGUCAUGGAAAGGAUUGUUUUAGGAUGAUUUAUUAGCCAGGAGACCUGCCUAGUAUGCUAUUCUUAUU
...............(((((((((....))).....(((...((.......))..(((....))).(((...((((......((((((....((.((((((.......))))))...)).)))))).........))))....)))....)))))))))...............

>AE015938.1/189936-190117
GAAUAUUAAAAUUUAUAGAGUUACCCAUUUUUGGGGUUAAAAGGGAAGGGGGUUAGAAUCCUCCACGGUCCGGCCACUGUAAUUGGUAAGUUUAUUCCAUAAGCCAUUGAGAUAUUCUCGAGAAGGUGGAAAUAAAUGAUGAACCAUAAGUCAGGAGACCUGCUUUAUAUUUAAGAUGCAGC
...............((((((..(((.......))).....(((...(((((.......)))))..(((...))).(((....(((........((((....(((.((((((...))))))...)))))))............))).....)))....)))))))))...............

>AE015940.1/273052-272875
AUUUAUAGAAUAAAUUUAGGUGCUUAUAGCUUAAUAGGGAAGCAGGUGAAAAUCCUGAACGGUCCCGCCGCUGUGAUGGGGAGUUUUUUCAAAGUAAACCACUGGAUAAUAUAUCUGGGAAGGUAUGAAAAAAUAAUGAACCUAAGUCAGAAUACCUACCUAAAUUAAAUACACUAUA
...............(((((((((...))).....(((....((((.......))))...(((...))).(((....((......((((((......(((.((((((.....))))))...))).)))))).........)).....)))....)))))))))...............

>AP003189.2/224311-224132
UAAUAUUUUAUAUUUUUAGGUUUGAUUUUAAUUAAAAGGGAAAGUGGUUAAAGUCCACUACAGCCCCCGCUACUGUGAUAGGAUACAAGUUUCUAUUUGACCACUGAUUAUAUAAAUUGGGAAGGGAGAAAUGAGGAUAAGCCUUAAGUCAGGAUACCUGCCUAAAGAUCAUGAACUAAG
...............(((((((((....))).....(((...(((((.......)))))..(((....))).(((....(((......((((((......((.((((((.....))))))...)).)))))).........))).....)))....)))))))))...............

>AE015940.1/279870-279682
UAAUAUAAUAAGACAACAGGUUUGAAAUAAUAUUUAUUAUUUCAAUUAAAAGGGAAACAGGUGUAACUCCUGUACGGUCCCGCCGCUGUAAUAAAAGAGUAGUGCAGAAUAUGCCACUGUUAAUAUGGGAAGGCUUUGUACUAUGUUGAUUUUUAAGUCAGAAGACCUGCCUGUUGUUAUAGAUCAUAC
...............(((((((((..................))).....(((...(((((.......)))))..(((...))).(((....(((......((((((.....(((.((((....))))...))).))))))..........)))....)))....)))))))))...............

>AE015938.1/141777-141949
UAUUCAGGUGCCAUUUUAGGUUUAAAAGGGAAUGUGGUUUAAUUCCACAGCAGCCCCCGCUACUGUAAUUGAGGACGAAUCUUUCACAAACCACUCUUUCAAAAAGGGAAGGGGAAGGGAAAGACAAGGGUGAAUCAUGAGCCAGGAGACCUGCCUGUAUAUGAAAGAUAAAC
................(((((.....(((...(((((.......)))))..(((....))).(((....(((.......(((((......((.((((((........))))))...)).)))))..........))).....)))....))))))))................

>AE015939.1/117645-117826
AAAUGUUUUAUGAAAAUAGGUUUAAUAACUUUAAUUAAAAGGGAAGUUGGGUGAAAAUCCCACGCGGUACCGCCGCUGUAAGAGAGAAGUUUUCUUCUAUUAUGCCACUGUUUUUUAAUGGGAAGGCAGAAGAAAAUUAUGAUACUCGAGCCAGAAUAUCUGCCUAUUUUAUUCACUAUAGC
...............(((((((((.......))).....(((...(.((((.......)))))..(((...))).(((...(((........((((((.....(((.(((((....)))))...)))))))))...........)))....)))....)))))))))...............

>AE007744.1/3364-3542
AAAUAAUACCAUAUUUUAGGCACCUAAUCUUAGGUUUAAUAGGGAAAUUGGUGAAAAUCCAAUGCAACCCCCGUUACUGUAUACAGUUACAAAACCAAUGUCCACUGGAGUUUUCUCUGGGAAGGAUGGUUGAGGCUAAACUGUGAGCCAGGAGACCUACCUAAAAUAUUAUGGAACUU
...............(((((.(((........))).....(((...(((((.......)))))..(((....))).(((...((((......(((((...(((.((((((....))))))...)))))))).........))))....)))....))).)))))...............

>AE015938.1/189808-189620
AAUAGUAAAUGAAAUUUAGGUGUCCACUUUGUAAAAAUGAUGGAUGAAAAGGGAAUGUGGUUCAAUUCCACAGCAGCCCCCGCUACUGUAAUAGAUGACAAGCCUUUAGUAACCACUCUUUAAAAGGAGGAAGGUAAAGGUUAGAAUGAUUCUUAAGCCAGGAGACCUGCCUAGAUUGUUAAAAUCCUC
...............((((((.(((................))).....(((...(((((.......)))))..(((....))).(((....(((......((((((....(((.(((((...)))).)...))))))))).........))).....)))....)))))))))...............

>AE015938.1/166402-166584
UUUAAUAUUAUUUUAUUAGGUGCUUUACAAGUUAAAAGGGAAAGUGGUGAAAAUCCACUGCAGCCCACCGUUACUGUAAUGCUGACGAAAUCUUAUAAAAUCCACUAGAUAUAUUUUAUCUGGGAAGGUUAGAAAUUAGGAAGAAGCUAAGCCAGGAAACCUGCCUAAUAAGUGUUAAUUCUU
...............((((((.(((...))).....(((...(((((.......)))))..(((.....))).(((....((........(((........((.((((((.......))))))...))..)))............)).....)))....)))))))))...............

>AP003185.1/248249-248449
AUUAAAUAUUUAGAAAUAGGUUAAAUAGUUACAUUUGUAACUAUAUAUUAAAAGGGAAGUUGGGUUUAAAUCCCACGCGGUCCCGCCGCUGUAAUAGAGGAGCUUUUUGUACUUUAAGCCACUGGAAUAUAAUAUUUUGGGAAGGCCACAAAAAGUGAUGAUACUUGAGCCAGAAGACCUGCCUAUUUUUAAAACAUCAAG
...............((((((((......................)).....(((...(.((((.......)))))..(((...))).(((....((.......((((((.......(((.((((((.......))))))...))).))))))..........)).....)))....)))))))))...............

>AE015944.1/6900-6723
AUUUAAUAUUAGAUUUUAGGUGUGAUCUUAUAAUUACUUAAAAGAGAAAGUGGUGAAAAUCCACUACAGCCCCCGCUACUGUAAUAGUGGACGAUUCCUAUUAUCCACCAGUUAACUGGGAAGGAAGGAUAAGGAAGAAACUAAAGUCAGGAGAACUGCCUAAAAUAUAUUACUUCGG
...............(((((((((..........))).....((....(((((.......)))))..(((....))).(((...(((........((((....(((.((((....))))...)))))))...........)))....))).....))))))))...............

>AP003189.2/34729-34907
GUUGAUUAACUAAUAAUUGGUGUGAUUUUCGCUUAAUAGGGAAUGAAGUUAAAGUCUUCAACUACCUCAGUAACCGUGAAGCAGACAAAAUCUCAAUAUGUCACUGCAUUUUUUGUGUGGGAAGACGAGAUGGAGGAAGAAGCAAAGUCGGGAUACCUGCCUUUUAUUUAAGUACUAUU
...............(..((((((.....))).....(((...(((((.......)))))..(((....))).(((....((.......(((((.....(((.((((((.....))))))...))))))))..........)).....)))....))))))..)...............

>AE013010.1/3537-3777
UGAAUAUUAAAGCCUUAUGGUCCCAUGAUGGGUUAAAAGGGAAGACGGGUGAGAAUCCCGCGCAGCCCCCGCUACUGUGAGGGAGGACGAAGCCCUAGUAAGCCACUGUCCGGCACUCAACUGAGCGCGUUAGUAAGGAGAAAAGAGGGAGAGAAAUUGCGUUCAGUUGAGUGCCGGGUGGGAAGGCAGGGUGGAGGAUGAGUCCCGAGCCAGGAGACCUGCCAUAAGGUUUUAGAAGUUC
...............(((((((((.....))).....(((...(.((((.......)))))..(((....))).(((...((((.......(((((.....(((.((((((................................................................))))))...))))))))..........))))....)))....)))))))))...............

>AE013011.1/30-270
GAAUAUAAAAAGCCUUAUGGUCCCGUGAUGGGUUAAAAGGGAAGACGGGUGAGAAUCCCGCGCAGCCCCCGCUACUGUGAGGGAGGACGAAGCCCUAGUAAGCCACUGUCCGGCACUCAACUGAGCGCGUUAGUAAGGAGAAAAGAGGGAGAGAAAUUGCGUUCAGUUGAGUGCCGGAUGGGAAGGCAGGGUGGAGGAUGAGUCCCGAGCCAGGAGACCUGCCAUAAGGUUUUUAAAAGUU
...............(((((((((.....))).....(((...(.((((.......)))))..(((....))).(((...((((.......(((((.....(((.((((((................................................................))))))...))))))))..........))))....)))....)))))))))...............

>AE016952.1/63114-62943
ACGAAGAUACAAUAUAUAUGUACUUAUGAAGUGUCAGGGAAAGAGGUGCGAAUCCUCUACAGACCUACCUACUGUAUGGUGGAUGAAACCAAUAAGACCACAGAUUAUUCUGGAAGGAUUGGGAGUAAGAAGAAGCUAAGUCAGGAUACCGGCUUGAUAAGUCUAAUCAUUC
................((.(((((.....)))....((...(((((.......)))))..((......)).(((...(((........(((((....((.((((....))))...)))))))............)))....)))....)).)).))................

>AE010642.1/9064-8882
AAUAAUUUAUAAUAUUAUUGUACACGGGUGCAUAUUGCUUAAUAGAGGAAGAAGAGUGAAAAUCUCUCACAGCGAAAGCUACUGUAAUGUGGAUGAAAUCAUAAUAAACCACUGGGCAACUGGGAAGGUAUGAAAGUAAGGUGAAGCAAAGUCAGGAGACUUACCAUUAUAUUAAUAUUUAUA
................((.((.((...........))......(.((...(.((((.......)))))..(((....))).(((...(((........((((.....(((.((((....))))...)))))))............)))....)))....))))).))................

>AE010542.1/7559-7740
UUAAUAUCAUGUCAAUUAUGUUCCUUAUUUUUUAAGGCUAAGAGGGAAUUUGGUGAGAUACCAAAACGAGCCCGUCGCUGUAAUUGAGUUUUUUCUUGUUUUAUACCACUGGAUUUUUAUUUGGGAAGGUAAAGAAAUAUAAAUCAUAAGUCAGAAGACCUGCAUAAUUGAAUUACUCUAUC
...............((((((.(((.........))).....(((...(((((.......)))))..((.....)).(((....(((....((((((.......(((.((((((....))))))...))).))))))......))).....)))....)))))))))...............

>AE010499.1/5969-5796
AAUGAUAAGAAACAAAUAGGUGCUUAUUGGCUUAAUAAAGGAAGUUGGGUGCGAAUCCCACACAGCAAUGCUACUGUAUUGUGGACGAAAUUACAAUAGCCACUGGGAAACUGGGAAGGUGUAAAAGUAGGUUGAAACUAAGUCAGGAGACUUACCAUUAUUUUAUAUUAAACU
...............(..((((((....))).....(.((...(.((((.......)))))..(((...))).(((....((........((((....(((.((((....))))...)))))))............)).....)))....))))))..)...............

>BX294140.1/211185-211419
UCCGAGGUGACUGAUUUGGUUUCUGCCGAGUCAGUGAACAGGGAACUCCGGUGAAAUUCCGGGACGGUCCGGCCGCUGUGUGCCGCCAGAGAUCUUCCAAGUGAAGUCUCAUUGUUUGCUUUUCUAUUCAGCCAUUGCUCGUGUUUUCGCGUUUCAACGUGAACGUGAGUGAGAAGGCCAUGAGCAAACAAAGUGGUGGUGAGUCAGAAGACCUACCUCGUACAAGACGUUUUGG
...............(.((.(.(((......))).....(((...(.((((.......)))))..(((...))).(((...((((......................(((((..................(((.((((((..........................))))))...))).)))))............))))....)))....)))).)).)...............

>BX294144.1/76053-76292
GCAACGUUACGUGGUGCCGGUGUUCCAAAUCUUGGAUCACUGGGAACAGGGAACUUCGGUGAGAUUCCGAGACGGCCCGGCCGCUGUAUCCGAUGCGAAGUUGCUGACUUGGCAACUUCCAAGCAAACAUUCCUCUUGUGCCAUUGUCGUUGAUCGGAAUUAUCCGUGACGGACGAGAAGGCGAGCGUUUGCGAGUUUGCAUCGGGAGUCAGAAGACCUACCACGAAACGGACACUAUGU
..................((((((....................)))(((...(.((((.......)))))..(((...))).(((...((((.................................((.(((.......(((.(((((.......................)))))...)))))).)).............))))....)))....))))))..................

>AE005849.1/870-1059
AGCUCUAGCUUCGCGUCAGGUUCCUCGAAAGAGGAUGAAAAGGGAACGAGGUUGAAGACCUCGGCUGCCCCCGCAACUGUAAGCGGCGAGCUUCGCGUCACAUGCCACUGGGCCCAAAAGGCCUGGGAAGGCGACGCCCAGAAGCAUUGACCCGUGAGCCAGGAGACCUGCCCGGCGCAGUCGUUCAUCG
...............((.((((((........))).....(((...(((((.......)))))..(((....))).(((...((((........(((((....(((.((((((.......))))))...))))))))..............))))....)))....)))))).))...............

>AE005721.1/1901-2129
GUCUGUUGCCGUUGUCGUGGUCUGCGGACGUUCGCGUCCGGAGCUAAGAGGGAAGUCGGUGAGGGCGUGAAACCCUGAAUCCGGCGCUGCCCCCGCAACUGUGAGCGGCGAGCCGCUGUCCGUUUCGUGUCACUGACGCGCCGAAGCUGGUUCGGGGAUGCGUCGGGAAGGCCAGGGCAGGGGUGACGACCCGUGAGCCAGGAGACCUGCCUCGACAGAUAACGUCCUC
...............((.(((((..................)).....(((...(((((.....................)))))..(((....))).(((...((((.......((((((.......(((.((((((......................))))))...)))..))))))..........))))....)))....)))))).))...............

>AF306632.1/382-181
GAUAAUCCAAGUCGUCGAGGUUCUCCGGUUCCCAUUGAUCCGGAGCUAAGAGGGAAGCCGGUGCAAAUGCCGGCGCUGCCCCGCAACUGUAAGUGGCGAGCCGCUGUCCAACGAUGUCACUGAAGCCUGCACGGCUUCGGGAAGGCCGGACAGCAGCGAUGACCAGCAAGCCAGGAGACCGGCCCCGACAAUAUAUUGGUCC
...............((.(((.(((.................)))......((...(((((........)))))..(((...))).(((...((.(.......((((((......(((.((((((.........))))))...))).))))))..........).))....)))....)).))).))...............

>AP005942.1/132143-132345
GAUAAUCCAAGUCGUCGAGGUUCUCCGGUUCCCAUUGAUCCGGAGCUAAGAGGGAAGCCGGUGCAAAUGCCGGCUCUGCCCCCGCAACUGUGAGCGGCGAGCCGCUGUCCGACGAUGUCGCUGAAGCCUGCACGGCUUCGGGAAGGCCGGACAGCAGCGAUGACCAGCAAGCCAGGAGACCGGCCCCGACAAUAUAUUGGUCC
...............((.(((.(((.................)))......((...(((((........)))))..(((....))).(((...((.(.......((((((......(((.((((((.........))))))...))).))))))..........).))....)))....)).))).))...............

>AP005947.1/7905-8125
AAAUGGUGGCCCGGCGUUGGUUCCUGUCCUAUGACAGGCGAAGAGGGAAUGCGAUAGGGUCCGAAUCGGCAAGAUUUGGGUCCAAAAUGCAGCCGCCCCCGCGACCGUGACCGGAGAGAUGCCCGAGGCCACUGAUCCCUGACGGGAUCGGGAAGGCGGGGAUCGAAGGGCAAAACCCUGCUCCGCAAGCCGGGAGACCUGCCAGCGCGGACGAUUUUGGA
...............((((((.(((..........))).....(((...(((.(.................................))))..(((....))).(((....(((....((.(((...(((.((((((........))))))...)))))).))...................))).....)))....)))))))))...............

>AP005952.1/179489-179275
CGUAGAUUGAUCGGUGACGGUUCUCCGCACGGAGAUCAAAAGGGAACGUGGUGCGAGAUUGUCCCAAUGCCGGGAUUGUCCCAACGCCACGGCUGCCCCCGCAACUGUAAGCGGUGAAUCUUUCGUCAUAUGCCACUGGGAAUCUCGGUCCUGGGAAGGCGACGUAAGGUAACGACCCGCGAGCCAGGAGACCUGCCGUCAGCCGUGGUCACACG
...............(((((((((........))).....(((...(((((...................................)))))..(((....))).(((...((((.......(.((((....(((.((((((.......))))))...))))))).)..........))))....)))....)))))))))...............

>AP005947.1/24717-24919
AUCCUAGAUGCUCGCGACGGUUUCCCCCGAGAGGGGAUGAAAAGGGAAUGCGGUGCGGGGAUGUUUCCCCAAUGCCGCGGCUGCCCCCGCAACUGUAAGCGGAUAAUCCUUCGUCAGAAGCCACUGGGUCCUCGGUCCCGGGAAGGCGACGAAGUGGUGACGACCCGCGAGCCAGGAGACCUGCCGUCAGCCGUGGUCACACG
...............((((((.(((.........))).....(((...(((((.....................)))))..(((....))).(((...((((.......((((((....(((.(((((........)))))...)))))))))...........))))....)))....)))))))))...............

>AP005947.1/21272-21492
GGCACACAGGACGGGCAUGGUGCUCGAGGUGGCGCAAAGCGCCGGAGCAUAAUCGGGAAUGGGGAUGGGCGGACCCAGUUGCGGCGCCCAAAACCCCAGCCGCCCCCGCGACUGUAAGCGGUGAGGGGCUCCGAACCGCCACUGGGCCGCAAGGUCCGGGAAGGCCGGAGAACCCCAGUGAACCGCGAGCCAGGAGACCGGCCGUGCAUGUUUUGAGGCCA
...............(((((((((.....................))).....(((...(((((.............................)))))..(((....))).(((...((((.......((((.....(((.((((((......))))))...))).))))............))))....)))....)))))))))...............

>BX572595.1/86162-86360
GCUAGCGUGCCAAGCGAUGGUCCUUCCGUCAGGAAGGUGAAAAGGGAAGCCGGUGGGAGGCGCGGUGCGUCUCGAUCCCGGAGCUGCCCCCGCAACUGUAAGCGACGAGCCAUUGCCGAGGCCACUGGGAAUUCCUGGGAAGGCGGCGAAUGGCGGCGACUCGCGAGCCAGGAGACCUGCCAUCGCGUAUUGUGCUUUG
...............(((((((((..........))).....(((....((((........................))))...(((....))).(((...((((.......(((((...(((.(((((....)))))...))))))))...........))))....)))....)))))))))...............

>BX572594.1/100625-100429
AAUACCGUGACCAGCGACGGUUCCCGAAAGGGAUCAAUAGGGAACGCGGUGCGGGCUUUAGGGCUCUAUUCCGCGGCUGCCCCCGCAACUGUAAGCGGCGAGCCAUUCGCCACACGCCACUGGGCUUUCGUCCUGGGAAGGCGGUGAACGGCAACGACCCGCGAGCCAGGAGACCUGCCGUCAGUCGUGGUCACACG
...............(((((((((......))).....(((...(((((.....................)))))..(((....))).(((...((((.......((((((....(((.(((((.......)))))...)))))))))..........))))....)))....)))))))))...............

>BX572608.1/190529-190732
ACUUCUAAUGGCGGUGACGGUUCCCGAGAGGGAUGAAAAGGGAAUACGGUGCGGACGCAGACACUUUCGCGUUCUAGGCCGUAGCUGUUCCCGCAACUGUAAGCGGAUCGUCUUUCGUCGGAUGCCACUGGGAACCUCGGUCCUGGGAAGGCGACGGAAGAUCAACCGCGAGCCAGGAGACCUGCCGUCAUUCGUGGUCACACG
...............(((((((((......))).....(((...(((((.............................)))))..(((....))).(((...((((.......((((((....(((.((((((.......))))))...))))))))).......))))....)))....)))))))))...............

>BX572600.1/273933-274129
CAUAGUGAUCGCCGUCGAGGUUCUUCGGGCACGAUCGUCCCGAAGCUAAGAGGGAAGCCGGUGCAAGGCCGGCGCUGCCCCCGCAACUGUUAGCGGUGAGCCGACGUUCAGCAAAGCCACUGGGAGCGAUCCCGGGAAGGUCGAACAAAGGCGAUGACCCGCGAGCCAGGAGACCUGCCUCGUCGAACGAAACGUCC
...............((((((.(((.................))).....(((...(((((.......)))))..(((....))).(((...((((.........((((......(((.((((((....))))))...))).))))............))))....)))....)))))))))...............

>BX572599.1/256535-256331
CAAACAUCGCGCGCCGACGGUGUCCUGUCUUCGGACAGGACGAAGAGGGAAUAUCGGAAGAUCGCUGCCUGCAGCGGUCGCGCCGAAGCUGCCCCCGCAACUGUAAACGGUGAGCCGACGCAAUACGCCACUGGAUCAUAUCCGGGAAGGCCGCGUCGGCGACGACCCGUGAGCCAGGAGACCUGCCGUCGCCUGCUAUGUUGAC
...............((((((.(((............))).....(((...(.((((.........................)))))..(((....))).(((...((((......(((((.....(((.((((((...))))))...))).))))).........))))....)))....)))))))))...............

>BX572599.1/247113-247314
UUAACCCGAGGUUGUACCGGUGCCUCUCGCCGAGAGAGGUGAAACGGGAAUGCGGUGCGGGGCGAUGCCCCAAUGCCGCAGCUGCCCUCGCAACUGUGGGCGGAUCGGAGCGUCCUCGCAUGCCACUGACCAGAUCGGUCGGGAAGGCGGACGCGCCGGAUAUCCGCGAGCCAGGAGACCGGCCGGUACAAGGUGUGCAACU
...............((((((.(((...........))).....(((...(((((....................)))))..(((....))).(((...((((......((((((......(((.((((((.....))))))...))))))))).........))))....)))....)))))))))...............

>BX572595.1/100553-100338
UUUGAUCGCGCCCGUUCAGGUGUGCCGGGAAUCGUCCGGCACAGGGAAGCCGGUGCGGGCCCAAGCUUAUGGCCGCAAACCCAAAUCCGGCGCUGCGCCCGCAACUGUGAGCGGUGAGCGAUCCUUCAAUCGGCCACUGGGCAGCACUUGCCCGGGAAGGCGAAGGAUUGCGACGACCCGUGAGCCAGGAGACCGGCCUGAGUACGUCAUCUUCCA
...............(((((((((...............))).((...(((((.................................)))))..(((....))).(((...((((.......((((((.....(((.((((((.......))))))...)))))))))..........))))....)))....)).))))))...............

>BX572599.1/259196-259407
UGUGGUGCCGCUCGCUUCGGUGCCCUUCGUUCGAAGGGUGAAACGGGAAUGCGGUGCGGCGAGCAAUCGCCAAGUCCGCGGCUGCCCCCGCAACUGUAAGCGGAUCGUCUCCGGUCACUCCGCCACUGAGUUCGGCAUCCUAGAGCCGCUCGGGAAGGCGACCGGGACAAUGUCCGCGAGCCAGGAGACCGGCCGAAGUCCGCAACCAAGCC
...............((((((.(((..........))).....(((...(((((.....................)))))..(((....))).(((...((((.......((((((.....(((.((((((................))))))...)))))))))........))))....)))....)))))))))...............

>BX572596.1/50556-50756
UCUGGUUUUGACGUCUUCGGUGCCUCGCGUGCGAGGUGAAACUGGGAAUACGGUGCGGUGUUUUUCACCUAAUCCGUAGCUGCCCCCGCAACUGUAGGCGGAUCUGUCCGGAUCAUGUAGCCACUGACGUCCUCGGCGUCGGGAAGGCGGUCCAGGCGAUAUCCGUGAGCCAGGAGACCGGCCGAAGACGGGAAGCAUCUA
...............((((((.(((........))).....(.((...(((((....................)))))..(((....))).(((...((((........(((((.....(((.((((((.......))))))...)))))))).........))))....)))....)))))))))...............

>AE014432.2/6200-5972
UCGCAAUUUUCAGGAGACGGUUCCGCCAUUGCGGCGGAUGAAAAGGGAACACGGUGAAGCCAUAGGGCUGAAACCGAGACUGCCCCCGCAACUGUAACCGGAGAGCUAUCCUCCACAGGCCGCGCAAGCGGCCAAAGCCACUGAAAGCAGCAAUAUGCUGCAAUCGGGAAGGCGGAGGCAAAGCGAAGACCCGGAAGUCAGGAGACCUGCCGUAUCCGGUCACCCAUGC
................((((((((...........))).....(((...(.(((...................))).)..(((....))).(((...((((........((((.......................(((.((((...................))))...))).))))............))))....)))....))))))))................

>AE014570.1/13585-13353
CCGUAAUACCGUCAUGACGGUUCCCCGACCGAGAGCGAAGGGGAUUAAUAGGGAACACGGUGAGGACGACCCAUCAAGGGGCCGAGACCGUGGCUGCCCCCGCAACUGUAAGCGGAUUGCCGUUCAUCCUCGUGACGCCGAAAGCGUCAUGCCACUGUGCCCACGGCACGGGAAGGCAGAUGGACGGCGAUUAUCCGCAAGCCAGGAGACCUGCCGUCUUACGUAGUCCAUUG
...............(((((((((.................))).....(((...(((((...........................)))))..(((....))).(((...((((.......((((((......................(((.((((((.....))))))...))).))))))..........))))....)))....)))))))))...............

>AE009726.1/9564-9351
ACCAUAUCUUGUGUUCGAGGUUCUUUCGAUUCGACGAGUCGGGAGCUAAGACGGGAAUCCGGUGCGCUUGCCCAUGGUGGGCGGGCAAUGCCGGAGCUGCCCCCGCAACUGUAAGCGGCGAGCUUUGCGCCCCAUGCCACUGGCGAAAGCCGGGAAGGCGGGUGGAAGCGUUGAGCCGUGAGCCAGGAGACCUGCCUUGAGCGUGAACGUCCAC
...............((((((.(((.................))).....(.((...(((((............................)))))..(((....))).(((...((((.........(((((...(((.(((((....)))))...))))))))...........))))....)))....)))))))))...............

>AE014429.2/552-315
GUGUCAAACCAUGUGACAGGUUUUGCCGGAACGAAUCCCCGGCAAUACCAAAAGGGAAUGCGACGGACGGACCCACGCCGGGCGUCUUUAUCGCAGCCGACCCCGCGACUGUAGAGCGGAGAGGGAAGAGGCAAGCCGGGCAACCGGCAGCCACUGGAAAUCAGAUAGAUUUCUGGGAAGGCGCUUUAUUCCCCAAGACCCGCGAGCCAGGAGACCUGCCUGUUGCAUGAGGGCAUUG
...............(((((((.(....................).).....(((...(((((...........................)))))..((......)).(((....((((........(((((.................(((.((((((...........))))))...))))))))............))))....)))....)))))))))...............

>AP003011.2/321703-321523
AGGUCGCCGCCACUGCCUGGUGCCCGCCGCAAGCGGGAGAAUCGGGAACACGGUUGAACUCCGUGGCGUGCCCAACGCUGUAAGGGGGACCGCGCCGGUAAAUGCCACUGUCGAUGACGGGAAGGCACCGGACGCGGGUUGAUCCCGAGCCAGAAGACCGGCCUGGCAGGCAUCGUCAUCC
...............((.(((.(((.........))).....(((...(((((.......)))))..((.....)).(((...((((.......(((((....(((.(((((...)))))...))))))))...........))))....)))....)))))).))...............

>AL672113.1/43141-43341
UGAUUGUGCGCAUGUCGUGGUUCUCCGCGCGGCACUGCCGUAGCGGAGCUAAGAGGGAAGCCGGUGCGAUGCCGGCGCUGCCCCCGCAACUGUUAGCGGCGAGCCAAGCCCAUUGGUGUCACUGAGGCGAACGGCCUCGGGAAGACGGGCAGAGGCUUUGACCCGCGAGCCAGGAGACCUGCCACGACGAACAACGUCCAC
...............((((((.(((....................))).....(((...(((((.......)))))..(((....))).(((...((((........((((......(((.((((((.......))))))...)))))))............))))....)))....)))))))))...............

>AP002997.2/56937-56739
UAUAGUCAUGCAGUCGUCGGUUCCGUUUUGGAGCCAAGAGGGAAUGCGGUGCGGGCGAAAUUCUUGCCCAAUGCCGUGGCUGCCCCCGCAACUGUGUGCGGUAGUCCUCUCCAUAUGCCACUGAAGAUUCGUCUUCGGGAAGGUGGGGAAGGGCGCUGAUCCGUGAGCCAGGAGACCUGCCGACGACGGCAAAACUGAC
...............(((((((((.....)))......(((...(((((........................)))))..(((....))).(((...((((......(((((....(((.((((((......))))))...))))))))...........))))....)))....)))))))))...............

>AP002997.2/104964-105169
CCUAAAUCCGCUCCAGACGGUCCCUUGCCCGCAACGGCAGGGGCUAAGAGGGAAUGCGGUGCGGGAUUUCGAUCUCAAAUCCGCGGCUGUCCCCGCAACUGUAAGCGAAGAGCCAAGGCCGAAAGCCACUGGGACGUUCCCGGGAAGGCGGCACCCAAGGCGAUGACCCGCGAGCCAGGAGACCUGCCGUCUGCGACAAAAGAAUC
...............(((((((((................))).....(((...(((((.....................)))))..(((....))).(((...(((.........((((....(((.((((((...))))))...))))))..).............)))....)))....)))))))))...............

>AP003005.2/245680-245479
UUAGAUCAUGUCAUCUCAGGUGCCGCUUCGUGACGACGGGGCGGAGAAUUGGGAAGCCGGUCAAAGUCCGGCGCUGCCCCCGCAACGGUGGUGGAGUUCAAGUCGCAACGGGAGACCACUGGGCAAAAGCCUGGGAAGGUGUCGCGACCGUCCGCAAGGACACUCCAGAGCCCGGAAACCAGCCCGAGAUUUUUGAACUCGA
...............((.(((.(((................))).....(((...(((((.......)))))..(((....))).(((...((((........(((.((.....(((.((((((....))))))...))))).))).................))))....)))....)))))).))...............

>AP003013.2/206912-207118
CUACGGUGGGUGCGUGAUGGUCCCCGCGCCGAAAGGCAAGGGGUGAAAAGGGAACACGGUGAGACCUCAAAAGGUCGAGACCGUGGCUGCCCCCGCAACUGUAAGCGGAGAGCAAGAUCCGACAUGCCACUGGCCGGCAAGGCUGGGAAGGCAGGAUUGCGCUGAGACCCGCGAGCCAGGAGACCUGCCAUCACUGAGUUGACCGGA
...............(((((((((................))).....(((...(((((.....................)))))..(((....))).(((...((((.......(((((.....(((.((((((.....))))))...))).)))))..........))))....)))....)))))))))...............

>U45329.1/408-194
CUAAAGUGGCAGCGUAUCGGUUCUGCAAGUGUCAAAACGCNCGCGGAUGAAAAGGGAAUACGGUGAGGACGACCCAAGUAAGGGCCGAAACCGUGGCUGCCCCCGCAACUGUGAACGGCGAGCGAUGUCCAUCAUGCCAUUGGCCCCACGGCCGAUAAGGCGGACAAAGCCCAGACCCGUGAGCCAGGAGACCUGCCGAUAAGCAUGCGCGAAAG
...............(((((((((....................))).....(((...(((((...........................)))))..(((....))).(((...((((.......(((((.....(((.((((((....))))))...))))))))..........))))....)))....)))))))))...............

>AE008300.1/11923-11714
ACAUUGGUUAGCCAUCGUGGUUCUGCGGACGAAGGUCCGGAGCUAAGAGGGAAUUCGGUGAGGGCUUUAAUCACAGCCUGAAUCCGAAGCUGCCCCCGCAACUGUAAGCGACGAGCGAAAGUCCAUCAUGUCACUGAGGCCGGCCUCGGGAAGACGGACCAAAGCUAUGACCCGCAAGCCAGGAGACCUGCCGCGAUAGAUAACGUCCAC
...............((((((.((................)).....(((...(((((.........................)))))..(((....))).(((...(((..........((((.....(((.((((((....))))))...))))))).............)))....)))....)))))))))...............

>AE008981.1/4074-4298
ACUAUAUGUGGUGUUCAAGGUUCUUCCGAUUCGCUAGGGUUGGGAGCUAAGACGGGAAUUCGGUGCGUAACGCCAUCACGGCGGAGCAAGGCCGAAACUGCCCCCGCAACUGUGAGCGGCGAGCAUCGUUCCGAUUUGAGCCACUGGAGCCAAAAGCUCCGGGAAGGCUGGAAUAGAUGUUGUGACCCGCAAGUCAGGAGACCUGCCUUGAGCGCAAAUGUCCAC
...............((((((.(((..................))).....(.((...(((((............................)))))..(((....))).(((...((((........(((((.......(((.((((((.......))))))...))).)))))............))))....)))....)))))))))...............

>AE008342.1/7843-8078
CUUAUGUGAGAAAGCGACGGUUCCUACAGCCGAAAGGCGAAGGGAUUAAUAGGGAACAUGGUGCGGGCGAUCUUUUUCGUCCAAUGCCUUGGCUGCCCCCGCAACUGUAAGCGGAUUGUUGUUCAUCCCAGUGACGCUUGAAGGCGUCAUGCCACUGUUUUUUUCGGAAUGCGGGAAGGCAGAUGAGGGACGCAAAUCCGUGAGCCAGGAGACCUGCCGUCAAAAUGGAAACCAUC
...............(((((((((..................))).....(((...((.((.........................)).))..(((....))).(((...((((.......((((((.......................(((.((((.(........).))))...))).))))))..........))))....)))....)))))))))...............

>AE009054.1/2448-2676
GGAUAACAUGUCCGUGAUGGUUCCUUCCGGGCGUUCCGGAAGGUGAAAAGGGAACACGAUAGGGACAAAUCCUCAUUCGUGGCUGCCCCCGCAACUGUGAGCGGAGAGCCUGAAACGAAAUGCCACUGGCAAGCCAUCUCGCCUCCAUCAAGGGGGAAGGCAAUGCCGGGAAGGUGUUUCAGGUUUUGACCCGUAAGCCAGGAGACCUGCCAUCACGGAAAUAUCCAUG
...............((((((.(((...............))).....(((...(((((.................)))))..(((....))).(((...((((......((((((.....(((.((((((................................))))))...))))))))).........))))....)))....)))))))))...............

>AE009122.1/6687-6504
CCAUAGCUUCUCCGGUCAGGUGCCCGCCCUUGCGGCGGGAGAAUCGGGAAUCCGGUGAAAGACCGGAACGUGCCCAACGCUGUAAGGCGGAUGCUCUUUUUCUCAUGCCACUGAAGCAAUUCGGGAAGGCGAAAGGGGCGGAUGAAGCUUAGUCAGAAGACCGGCCUGGCAGGAUAGACCGAAC
...............((((((.(((...........))).....(((...(((((.......)))))..((.....)).(((...(((.......((((((.....(((.(((((....)))))...)))))))))..........)))....)))....)))))))))...............

>AE009228.1/1838-1621
UAAGGGUAAGGGACUGACGGUCUUUUCCCGGCAACGGGAAAAGCUAAGAGGGAACACGGUUCCGCCCCGAGAAAGGGUCAUUCCGUGGCUGCCCCCGCAACUGUAAGCGGUAAGCCCGCACCGUAAAGCCACUGAACCUUUAUGAUCGGUUCGGGAAGGCGGUGACAGGGUGUUGAUAGCCGCAAGCCAGGAGACCUGCCGUUUCAGGAAAAAGCGUC
...............(((((((((................))).....(((...(((((.......................)))))..(((....))).(((...((((........((((.....(((.((((((...........))))))...)))))))...............))))....)))....)))))))))...............

>AL591789.1/35311-34896
AAUUAACGCAGUAUGGAUGGUUCUCUCGUGCCGAGGUGGGGCGAGGGAGUAAAUGGGAAUGCGAAGGGGCGGACCCACGCCGGGCGCCCUUAUCGCAGCCGACCCCGCGACUGUAGAACGGUCAGGGUUCGCCAUCGGGCAUUUCGCCGGAUUUCAACGCGCUGCAUGGGCAGUCUCGUGAAGUUUGGCGGCAUGUCGGAAAAGCCACUGGCGUGGCAUUGCGAUCAGCCGGGCAGGACGCCUCUUCUUCUACGAAUCGUCCGCCUUUCGCGAUGCCGCAAACGCCGGGAAGGCGAGGCGAGCCCGUUCGGUCUUUUGCCGCAUCGUUUUUCGGGCCGAGCCGGUCCGGCGAACGUGCGGCCAUGAGGAUCGUGACGCCGUGAGCCAGGAGACCUGCCAUCCGUCAGGGCAUUCCG
...............(((((((((.....................)))......((...(((((............................)))))..((......)).(((....((((...................................................(((((..........................(((.((((((.....................................................................))))))...))))))))..............................................................................))))....)))....)).))))))...............

>AL591788.1/218367-218154
GGCCAUAUGCCGCCGUCAGGUGCCCGCGAAAUGCGGGGGAAUCGGGAAGCCGGUGCAGUUCCGGCACGUGCCCAACGCUGUGAAGGGGACGUUCUCGCCAAAAAGGGCUCUGAAUCUUUUCAGAGCUUUGCCACUGAAUAUUGAAGCUAUUCGGGAAGGCGGCGCGAACGGAUGAUCCGAAGUCAGAAGACCGGCCUGGCGAGAUAGACCGGCC
...............((((((.(((.........))).....(((...(((((.......)))))..((.....)).(((....(((......(.((((..............................(((.((((((.........))))))...))))))).).........))).....)))....)))))))))...............

>AL591785.1/88210-88413
UUAGAUGAGGACACUCAAGGUGCCGCCUCGAAGGGAGGGCGGAGAAUUGGGAAGCCGGUCAAAUCCCGGCGCUGCCCCCGCAACGGUGGUGGAGCGAACAGCCACGGCAGAAGGCCACUGGACACCGCGUCCGGGAAGGCGCCGGGCAGGUCCCUUGCGGACGGCUCCAGAGCCCGGAAACCAGCCUUGAAGCAGAAAUAGACC
...............((((((.(((..............))).....(((...(((((.......)))))..(((....))).(((...((((.........(.((((.....(((.((((((.....))))))...))))))).)...................))))....)))....)))))))))...............

>AF010496.1/105318-105541
CCACUCAGGGCGGGCGCUGGUUUCUGUCCUAUGACAGGCGAAGAGGGAAUGUGAAGGGAAUUGCGACGGCUUUGCCGCGAAACCCGACCGCAGCCGCCCCCGCGACCGUGACCGGAGAGGGCGCCCCGAGGCCACUGGCACCAGCCGGGAAGGCGGGGCGACCGUGAGGGGACCCCCCCUCGCAUCCGCAAGCCGGGAGACCUGCCAGCGCAUGGAUUUCGGGC
...............((((((.(((..........))).....(((...((((...................................))))..(((....))).(((....(((......((((((...(((.(((((....)))))...))))))))).........................))).....)))....)))))))))...............

>AF010496.1/39869-39652
GGCACCUUCGCGGCAGAUGGUUCCCGGCCAAGCCACGCGCGGCCGGGUGAAAAGGGAAUACGGUGUGGUGUAGGCAUCAGCCGCCAAAUCCGUAACUGCCCCCGCAACUGUAAGCGGCGAGCACCCCCCGGCAACCACUGGCCCCGACCGCGGGGCCGGGAAGGUGGGGAAGCCACGACCCGCAAGUCAGGAGACCUGCCAUCAGCGUCAUCAACCGC
...............((((((.(((...................))).....(((...(((((..........................)))))..(((....))).(((...((((........((((....(((.((((((..........))))))...)))))))..........))))....)))....)))))))))...............

>AF010496.1/116971-117194
GCUACUCCAACAGGCGAUGGUUCCCAACUGGACGGGAUUAAUAGGGAACACGGUGAGGAUUACCCAUCAGGGGCCUAAUCCGUGGCUGCCCCCGCAACUGUGAGCGGCGAGACGACGGUCGAAGACCACUGGCCCCCCCGAUCCACCGGGGAGAACGGCCGGGAAGGUGACCCGAGUUGAUCGAACCGCAAGUCAGGAGACCUGCCAUCGCUCUGGCGUCGCAA
...............(((((((((..........))).....(((...(((((..........................)))))..(((....))).(((...((((.........((((....(((.((((((......................))))))...))))))).............))))....)))....)))))))))...............

>AF193754.1/24966-24788
GGAAAUUUUUUUGCAUAGGGUUUCCUUCGAGUGAAGGAAAAUUGGGAACAAGGUGCAAAACCUUGGCUGCCCCUGCAACUGUAAACAGUUGAAACGCCAAAAAGCCACUGAAUCUAUUCGGGAAGGCGGUUGUUUCGAUGCUGUGAGCCAGGAGACCGACCCUAUGUAAUCGUUCCACG
...............(((((((((............)))...(((...(((((.......)))))..(((....))).(((...((((....(..(((.....(((.(((((....)))))...))))))..).......))))....)))....)))))))))...............

>AF193754.1/4343-4142
GCAAUGAGGAAGGAUUAAGGUUCUUUGUCAUUGGCAAAGCUAAGAGGGAAACUGGUGCGAAAGAAUUUUCAAAGCCAGUGCUGCCCCCGCAACUGUAAACGGCGAGCAAAGAUCAAAAUGCCACUGAUAUUAUUAUCGGGAAGGCUGAUCGGACGCGGUGACCCGUCAAGUCAGGAGACCUGCCUUAAACCAAGUCAUCCAC
...............((((((.(((...........))).....(((...(((((...................)))))..(((....))).(((...((((........((((.....(((.((((((....))))))...))).))))............)))).....)))....)))))))))...............

>AL646079.1/157144-156965
AUCCCGCCUCACGAUGAUGGUGCCCUUCCAGGGUGAAACGGGAACGCGGUGCGAUGCCGCGGCUGCCCCCGCAACUGUAAGCGACGAGUCUGCGCCAACCAGCCACCGCACGAUGCCGGGAAGGCGGCGCCAGGCGAUGACGCGCGAGCCAGGAGACCGGCCAUCUCCUUCUGUCGACGU
...............((((((.(((.....))).....(((...(((((.......)))))..(((....))).(((...(((........(((((.....(((.(((((...)).)))...))))))))............)))....)))....)))))))))...............

>AL646070.1/4253-3997
UUACACUCGCCGCGUCCUGGUGCCCGCAGAGCCGAUCUGCAGUUAAACGGGAAGCAGGGAGCGGCCGCCCCAAACGGUGCGCCAACCUGCGCUGCCCCCGCAACGGUAAGCGAACGCCGUCGAAGGCCGCGCUACCUCUGGCCAGAAGAGGGCGCGGCGUCGCGCAGGUCCGUCCACAUGCCACUGUUCCGCGGAACGGGAAGGCGGCCGGACCCGGUUCGCCAGCCCGGAUACCGGCCAGGACAGUGGGUUUCAGA
...............((((((.(..................).....(((...(((((...........................)))))..(((....))).(((...((((........................................................(((.((....(((.((((((....))))))...))))).))).......))))....)))....)))))))))...............

>AE016911.1/218236-218501
AUAAUCCGACGAUUCGCAGGUGUCCGCAGCCGCGCAGCCACGCGCGGGCGGAUGAAACGGGAAGCCGGUGCAAGGCCGGCGCUGCCCCCGCAACGGUAAGGCCUGGUGCGUAGGCGCCCAGGCGGCGCAGAGCCACUGUUUUGGGCGCGUGUUCACGAUCUUUCGCCUGGCGUUGCCGGAAAAGACGGAGAGCAGGCUUCCAGAAUGGGAAGGCGCGCCGCCGGCAAGGCCCAGCCCGGAGACCGGCCUGCGUCGCCCCGGCCGGA
...............((((((.(((........................))).....(((...(((((.......)))))..(((....))).(((...((((...................((((((...(((.((((((.............................................................))))))...))))))))).......))))....)))....)))))))))...............

>AE016915.1/175048-174863
AUUCUUGCCAUUCUUGACGGUGCCCCAAAAGGGUGAAACGGGAACGCGGUGGAAUGCCGCGGCUGCCCCCGCAACUGUAAGCGCAGAGUCCACGCCUGACGCCACUGGCCCUUAGCAAGGUCGGGAAGGCGGCGCCCGGACGGCGACGCGCGAGCCAGGAGACCGGCCGUCAAACGUGUCGACGCA
...............((((((.(((.....))).....(((...(((((.......)))))..(((....))).(((...((((........((((....(((.((((((........))))))...))))))).............))))....)))....)))))))))...............

>BX321858.1/81804-81577
UCUGCGCCCCUUGUUUGAGGUGUCCCAGAUGCAUUUGCACGAGGGAUGAAACGGGAAGCCGGUGCGCGCUGGAAUCAGCCAGCGCAAUGCCGGCACUGCCCCCGCAACGGUAAAUGAGUCAAUGAUCUGCACACGCCACUGUGCUGUAUGGCACGGGAAGGCGCAGAAUCAGGAAAACACAGCUUCCGCUCAUAAGUCCGGAGACCGGCCUGAAGCAAUAUCAUGUUA
...............(.((((.(((..................))).....(((...(((((...........................)))))..(((....))).(((...((((........(((((....(((.((((((......))))))...))))))))......................))))....)))....))))))).)...............

>AE015548.1/1057-1279
CCUAUGCUAUUGCAUUAAGGUCAUAAACGCCGGAUCAACCCAAAUAUAAUAGGGAAUCGGGGCGCUGCCCGUCAGCCAGCCCGAACUGUACCCGCAACUGUGAGUAGUUAAAAGAAGCGCCUAGAUUCUAGAUUCUAGAUUCUAGAUUCUAGAUUCUAGAUUCUAAAGCCUAGCACCUUCUUUUCUACAAGUCAGGAGACCUGCCUAUUGCUGUUUUCGCUGC
.................((((.((...................)).....(((...(((((..................)))))..(((....))).(((...((((.............((((..........((.((.(((..............))).))...)).))))...........))))....)))....))))))).................

>AE015526.1/127-357
UUUGAGUCAACCUUCUGUGGUGCUUGCGAUGAUAGCGUCGCGAGAUAAUCGGGAAGCCAGUGAAAUUCUGGCACUGCCCCCGCAACGGUAAAAGGUGAGAGACGGCCGCAUUCGAUAGGUGUUCACGAUGAACCCGUAAAUCGCAGUGUGCAAAGGUCAGUUUCGCGUUUAUCUCUAGUGAGAUGGAUUAUAGCCUAAGUCCGGAGACCGGCCCUAAAGGUGUUUUUGAGA
...............((.(((.(((................))).....(((...(((((.......)))))..(((....))).(((....((((........((.((....(((..(.(((.......))).)....))))).)).............................................))))....)))....)))))).))...............

>M10112.1/56-247
CUGUAGCAUCCACUUGCCGGUCCUGUGAGUUAAUAGGGAAUCCAGUGCGAAUCUGGAGCUGACGCGCAGCGGUAAGGAAAGGUGCGAUGAUUGCGUUAUGCGGACACUCGCCAUUCGGUGGGAAGUCAUCAUCUCUUAGUAUCUUAGAUACCCCUCCAAGCCCGAAGACCUGCCGGCCAACGUCGCAUCUGG
...............((((((.((...)).....(((...(((((.......)))))..((.....)).(((...(((.......((((((...........(((.((.(((....)))))...))))))))).....................)))....)))....)))))))))...............

>AE016770.1/161998-162188
CUGUAGCAUCCACUUGCCGGUCCUGUGAGUUAAUAGGGAAUCCAGUGCGAAUCUGGAGCUGACGCGCAGCGGUAAGGAAAGGUGCGAUGAUUGCGUUAUGCGGACACUGCCAUCCGGUGGGAAGUCAUCAUCUCUUAGUAUCUUAGAUACCCCUCCAAGCCCGAAGACCUGCCGGCCAACGUCGCAUCUGG
...............((((((.((...)).....(((...(((((.......)))))..((.....)).(((...(((.......((((((...........(((.(((((....)))))...))))))))).....................)))....)))....)))))))))...............

>AE005628.1/5121-5311
CUGUAGCAUCCACUUGCCGGUCCUGUGAGUUAAUAGGGAAUCCAGUGCGAAUCUGGAGCUGACGCGCAGCGGUAAGGAAAGGUGCGAUGAUUGCGUUAUGCGGACACUGCCAUUCGGUGGGAAGUCAUCAUCUCUUAGUAUCUUAGAUACCCCUCCAAGCCCGAAGACCUGCCGGCCAACGUCGCAUCUGG
...............((((((.((...)).....(((...(((((.......)))))..((.....)).(((...(((.......((((((...........(((.(((((....)))))...))))))))).....................)))....)))....)))))))))...............

>AJ278144.1/22351-22163
CAGUAAUAUCCAGUUGUCGGUCCUGCGAGUUAAUAGGGAAUCCAGUGCAAAUCCGAAACUGACACGCAGCGGUAAGGAAAGGUGCGAUGAUUGCGUAAUGUGGACACGGUCAUCCGGUGGGUGGUCAUCUCUUUGUAUCUUCAGAUGCCCUUCUAGGUCUGAAGACCUGUCGGUUAACGUCGCAUCUGG
...............(((((((.(..).).....(((...(.(.(.......).).)..((.....)).(((...((((......(..(((...........(((.(.(((....))).)...))))))..)..................))))....)))....)))))))))...............

>BX571869.1/30799-30632
UUAAUACCACACCUUAAUGGUGUGGUUGGGAAGGAGGUGAAAGUCCUCCGCAGCCCCCGCUGCUGUGAUGCUGACAACUCCGCUGAUGCCACUGGUCGGAAAGACUGGGAAGGUUGCGGGGAAGGGUGACGCUAAGCCAGAAGACCGACCUGACAGGCACGAGACAUU
..................(((.....(((...(((((.......)))))..(((....))).(((....((......((((((....(((.((((((.....))))))...))).)))))).........)).....)))....))))))..................

>L12006.1/1016-1191
CCAUAACGUAAACCAACAGGUUUGCCACAUUUGUGGUAGGGAAGGGGGUGAAAAUCCCCCGCAGCCCCCGCUGCUGUGAUGCUGACGACCCCGUAAAGACCACUGAUCGCAAGAUUGGGAAGGACGGGCGAGGAGGACGCUAAGCCAGAAGACCUGCCUGUCGGUGAUAACCAACA
...............((((((..(((........)))(((...(((((.......)))))..(((....))).(((....((.......(((((.....((.((((((....))))))...)))))))..........)).....)))....)))))))))...............

>M57569.1/218-26
CGGUAGCAUCCGUGGGCCGGUCCUGUGAGUUAAUAGGGAAUCCAGUGAAAAUCUGGAGCUGACGCGCAGCGGUAAGGAAAGGUGAGAUGAGAGCGUAAGCAGACACCUGUCCGGCGGGAAGUCAUCAUUUCUGCUAUCCAGCCAACGGAUAACCCUCCAAGCCCGAAGACCUGCCGGCUAACGUCGCAUCUGG
...............((((((.((...)).....(((...(((((.......)))))..((.....)).(((...(((......((((((...........(((..((((...))))...))).)))))).........................)))....)))....)))))))))...............

>M89481.1/311-504
CGGUAGCAUCCGUGGGCCGGUCCUGUGAGUUAAUAGGGAAUCCAGUGAAAAUCUGGAGCUGACGCGCAGCGGUAAGGAAAGGUGAGAUGAGAGCGUAAGCAGAAACUGCCUCCGGCGGGAAGUCAUCAUUUCUGCUAUCCAGCCAACGGAUAACCCUCCAAGCCCGAAGACCUGCCGGCUAACGUCGCAUCUGG
...............((((((.((...)).....(((...(((((.......)))))..((.....)).(((...(((......((((((...........((..(((((...)))))....)).)))))).........................)))....)))....)))))))))...............

>AE008893.1/4980-5173
CGGUAGCAUCCGUGGGCCGGUCCUGUGAGUUAAUAGGGAAUCCAGUGAAAAUCUGGAGCUGACGCGCAGCGGUAAGGAAAGGUGAGAUGAGAGCGUAAGCAGACACUGCCUCCGGCGGGAAGUCAUCAUUUCUGCUAUCCAGCCAACGGAUAACCCUCCAAGCCCGAAGACCUGCCGGCUAACGUCGCAUCUGG
...............((((((.((...)).....(((...(((((.......)))))..((.....)).(((...(((......((((((...........(((.(((((...)))))...))).)))))).........................)))....)))....)))))))))...............

>AL627279.1/139350-139157
CGGUAGCAUCCGUGGGCCGGUCCUGUGAGUUAAUAGGGAAUCCAGUGAAAAUCUGGAGCUGACGCGCAGCGGUAAGGAAAGGUGAGAUGAGAGCGUAAGCAGACACUGCCUCCGGCGGGAAGUCAUCAUUUCUGCUAUCCAGUCAACGGAUAACCCUCCAAGCCCGAAGACCUGCCGGCUAACGUCGCAUCUGG
...............((((((.((...)).....(((...(((((.......)))))..((.....)).(((...(((......((((((...........(((.(((((...)))))...))).)))))).........................)))....)))....)))))))))...............

>AE016990.1/90583-90393
CUGUAGCAUCCACUUGCCGGUCCUGUGAGUUAAUAGGGAAUCCAGUGCGAAUCUAGAGCUGACGCGCAGCGGUAAGGAAAGGUGCGAUGAUUGCGUUAUGCGGACACUGCCAUCCGGUGGGAAGUCAUCAUCUCUUAGUAUCUUAGAUACCCCUCCAAGCCCGAAGACCUGCCGGCCAACGUCGCAUCUGG
...............((((((.((...)).....(((...((.((.......)).))..((.....)).(((...(((.......((((((...........(((.(((((....)))))...))))))))).....................)))....)))....)))))))))...............

>AJ414159.1/142249-141989
UCGUAGCAUUGUGGUCCGGCCUCAUGCUGUUAUUUAAACACCUAAGAGUUAAAAGGGAAUCCGGUGUAAAUCCGGAGCUGACGCGCAGCGGUAAGGGGAAGUCACGGCGAUAGGUUUCUAACAGACACUGUCCGCAAGGAUGGGAAGUCAUCGCCUGCUCUAUUUCGCGCCAUUUAUUUAUCACAGUAUUUUUACUGUCAUAACCAUGGCCUGAUACCAGAGAUCCUAAGCCCGAAGACCUGCCGGUAUUACGUCGCAAUA
................(((((((......................))).....(((...(((((.......)))))..((.....)).(((...((((.......((((((............(((.((((((....))))))...)))))))))....................................................................))))....)))....)))))))................

>M34485.1/360-150
UUUACACAAUUCGUAACAAGUUAAAAGCAUUCGCUUUAGGGAAACUGGUGCAAAUCCAGUGCUGCCCCCGCAACGGUAAAAAUGUAAACCAUAUUAAAAAAGUCAUUUAGACUUACGCCACUGCAUGCAUAGAUGUGGGAAGGUGAAUAUGCUUGUCUCUUUUUGAGAUGCCAUUUGAGUCCGGAGACCUGCUUGUUACAUCUAUCCACUC
...............((((((.(((.........)))(((...(((((.......)))))..(((....))).(((...((((......((((((.....................(((.((((((......))))))...))).)))))).....................))))....)))....)))))))))...............

>AE016861.1/295441-295655
CCUUCGCGGCUUGUUUCAGGUGCUCUGCAAUCCUCGAUUGGCAGGGUGAAACAGGGAAGCCGGUGUGGAUCGACCGAUCCGAUCCCGGCGCUGCCCCCGCAACGGUAAAUGAGUCAAGGCUGUGCAUCGUGCCACUGUGUUUCGACACGGGAAGGCGCGCAGCCGGGGUAACCCGCUCAUGAGCCCGGAGACCGGCCUGAACCACUCAAUGGCAU
...............((((((.(((..................))).....(.((...(((((.....................)))))..(((....))).(((...((((.......((((((.....(((.((((((....))))))...)))))))))..............))))....)))....)))))))))...............

>AE016783.1/50062-49864
UCUACCAUGCGGGCCGCCGGUUUCCACCACGGAACUAACAGGGAAUCCCAGGCCUGCCAAUACAGGCCAAUCGGAACUGCCCCCGCAACUGUAGGUGCCGAGCCUGCUCCAUCGAUGCCACUGGGCCUGCCGCCCGGGAAGGCCGGAGCCGGGCCGUGACGCACCAGUCAGGAGACCUGCCGGCCUACAUUCACCAACC
...............(((((((((.......))).....(((...(((.(....................).)))..(((....))).(((...((((.......(((((......(((.((((((.....))))))...))).)))))...........))))....)))....)))))))))...............

>AE004721.1/1492-1697
CCUAGGCGGGUUGUCCCAGGUGUCUCGUGCCGGCGCGCACGAGGUGAAACGGGAAGCCGGUGACGCUCUCCGAGCCAGUCCGGCGCUGCCCCCGCAACGGUAAGCGCAUCGCGCGCGAGCCCGGAGACCGGCCUGGAACCUUUCGUUUGAUUCACCCGCGGUGGGCGGGCGCAAGCGUGAAGCGGGCCGUCCGGGCCUGUUCCUCG
..................(((.(((................))).....(.(...(((((...................)))))..(((....))).((....((((......((((.(....(((.(.(((............))).).))).).))))........)))).....))...).))))..................

>AE016867.1/99125-99339
CCUGUGCACCUUGUUUCGGGUGCCCCUCACGGGGUGAAACGGGAAACCGGUGCGCUCAACCUGUUGAGCAAGUCCGGUGCUGCCCCCGCAACGGUAAGCGAGAGAAGGUCUGAUCCACUGUGCUCUGGCAUGGGAAGGUGACCUUGAAGGUCUGAACGCACACGUGUUCAAGCCCCUCGCGAGCCCGGAGACCGGCCCGACAUUUUUCCAAUGAC
...............((((((.(((......))).....(((...(((((.......................)))))..(((....))).(((...((((...((((((....((.((((((....))))))...)).))))))...............................))))....)))....)))))))))...............

>AE004721.1/1433-1242
GUAGCCUUGCCGGUUCGAGGUUCCUCGCCGGCGACGGCGGGGCUAAGAGGGAACGCGGUCGAUGCCGCGGCUGCCCCCGCAACUGUGAACGGCGAUCGUUCCCCAAUGCCACUGCGUGACGCGGGAAGGCGGGGAACCGGCGGAGACGCCAGACCGUGAGCCAGGAGACCUGCCUCGUCGAUCCCGUGGCGC
...............((((((.(((..............))).....(((...(((((......)))))..(((....))).(((...((((......((((((...(((.(((((...)))))...))))))))).................))))....)))....)))))))))...............

>AE016786.1/232051-232274
CCUUAUGCCUCGCGUUCAGGUGCCCCUCAGGGGGUGAAACGGGAAACCGGUGCGUCCCAGGCCCUUCAGCAGGGCCGGACAAUGCCGGUGCUGCCCCCGCAACGGUAAGCGAGUGAAGCGUCUGUACCACUGUGCCUCGUAGUACGGCAUGGGAAGGUGACGCGUUCCAGGAGCCCAGCUCUUCCUCGCAAGCCCGGAGACCGGCCUGGCGUUCAUGAACACCC
...............((((((.(((......))).....(((...(((((..................................)))))..(((....))).(((...((((.....(((((...(((.((((((...........))))))...))))))))......................))))....)))....)))))))))...............

>AE004716.1/11608-11412
GGGCCGAAGAGGGAACACGGAGCCGCGGUCUUUUCGAAGCCCGGGCCUAGCCGUGGCUGCCCCCGCAACUGUAUGCAGCCUGUAUUCGCGCCAUUCGCCACUGGAUUACCGGGAAGGCGGCGCGAAGCGGAGGUUCCUCCCCCGGGUGGAACGCCGGGCUGCGAGCCAGGAGACCUGCCGCCGAAACCAGUCGCGAG
.................(((.(((..)))...........(.(.......).)....(((....))).(((...((((........((((((....(((.((((....))))...)))))))))..................................))))....)))........))).................

>AE016787.1/55358-55152
GUAGCCUUGCCACUUCGAGGUUCUUCGGCCUGGCCGAAGCUAAGACGGGAACGCGGUACAAGCCGCGGCUGCCCCCGCAACUGUAAGCACCGACAACGGAUCGACACAGCCACUGCGCCAACGCGCGGGAAGGCGUCAUCCCGCCAGCCCGAACGGGGACAUGGAACGGUGCAAGCCAGGAGACCUGCCUCGUCACGUUUUCGACUU
...............((((((.(((...........))).....(.((...(((((......)))))..(((....))).(((...((((............(((...(((.((((((....))))))...))))))...............................))))....)))....)))))))))...............

>AE016780.1/58096-58317
CCUUCGCGGCGUGUUUCAGGUGCCCUGCCAGCCCCGACUGGGCAGGGUGAAACUGGGAAGCCGGUGGGCGCCAGCAUGGCGCGAUUCCGGCGCUGCCCCCGCAACGGUGGAUGAGUAAAAGGCCGCGCAGGGCCACUGGAUGCCAGCAUCCGGGAAGGCGCGCAGGCCAGGGCCAAGGCCCACUCACAAGCCCGGAGACCGGCCUGAUACUGCCAACGGCAU
...............((((((.(((...................))).....(.((...(((((......................)))))..(((....))).(((....(((........(.((((...(((.((((((......))))))...))))))).)..................))).....)))....)))))))))...............

>AE004717.1/4221-4426
CCCAUCCGGCCCGUUCCAGGUGCCUCCUGCCGCCGCGCAGGAGGUGAAACGGGAAGCCGGUGCGUCACUUCGGUGAUCAGUCCGGCGCUGCCCCCGCAACGGUAAGCGAGCGAAAUCCUCUUCAGGCCACUGUGCUCCGGCAUGGGAAGGCGAGGAUUUCACGACCCUCGCAAGCCCGGAGACCGGCCUGCAACGCCCUGUUGGCA
................(((((.(((................))).....(((...(((((.....................)))))..(((....))).(((...((((.....((((((.....(((.((((((....))))))...)))))))))..........))))....)))....))))))))................

>AE016867.1/99066-98842
GUAGCCUUGCCGGUUCGAGGUUCUUCAUGUGUAAAGCGUUACGACAUGAAGCUAAGACGGGAAUGCGGUACAUGCCGCAGCUGCCCCCGCAACUGUAAACGGUCAUGUUCAUUGCACAGCCACUGCUGCGGCGGGAAGGCGCGAUGAAUGUGUGUCGGCAAGGUGUUCAACGCCCGCCACACGCUGCCGUGAGCCAGGAGACCUGCCUCGAACCGGGCUGACAAA
...............((((((.(((.......................))).....(.((...(((((......)))))..(((....))).(((...((((.......((((((...(((.((((....))))...)))))))))........................................))))....)))....)))))))))...............

>AE016783.1/53812-53604
AGAUGCGCGCCAGUUUCAGGUGCCCUGCGCCGCCGCGCGCAGGGUGAAACGGGAAACCGGUGCGUCGUGUUGCCCACGACAAGUCCGGUGCUGCCCCCGCAACGGUAAGCGAGCGAACCCUUCGAGAUACCACUGUGCUCAAGCAUGGGAAGGUGAAGGUUUCAUGCCCCUCGCAAGCCCGGAGACCGGCCUGGAGCUUCACUUGGCAA
...............((((((.(((................))).....(((...(((((........................)))))..(((....))).(((...((((......(((((.....(((.((((((....))))))...))))))))...........))))....)))....)))))))))...............

>AE016867.1/236456-236654
UUUACCAUGCCGGCCGUCGGUUUCCGAGAGGAACUAACAGGGAAUUCGCCAGCUUUGUUUCAAAGGCCAAAACGAAACUGCCCCCGCAACUGUAGGCAUCGAGCCUGCUCCAAGACUGCCACUGGAUUCAGAUCCGGGAAGGCCGGAGCAUGGUGAUGACAUGCCAGUCAGGAGACCUGCCGACCCGAUUCAACCAACU
...............(((((((((......))).....(((...((((........................))))..(((....))).(((...((((......((((((......(((.((((((....))))))...))).))))))..........))))....)))....)))))))))...............

>AE004105.1/5235-5438
UACUAUCAGCGCCAAGCUGGUGCUAUUUAGAUGCCUGGAUGGCUAAAAAUGGCUGAAAAGGGAAUCCGGUGUAACUCCGGAACUGACGCGCAGCGGUAAGAGAGAACGAACGCUCAAACGACACUGCUUUUCGAGUGGGAAGUCGAGCCAGUAGGCCAACAGUGCUCUCAAGUCCGAAGACCUGCCAGCAACUGAGUUAUGCAG
...............(((((((((..........................))).....(((...(((((.......)))))..((.....)).(((...((((........((((....(((.((((((...))))))...))))))).................))))....)))....)))))))))...............

>AP005083.1/142703-142501
UAAUAUUUGCCUCAAGCUGGUGUCAUCUAGCAAUCUAGAUGGCUGAAAUGGGAAUCUGGUGAAAAUCCAGAACUGACGCGCAGCGGUAAAAGAGAACGAACGCUCAUCACGACACUGCAUUAGUUUAUGUGGGAAGUCGAGCAACUAGGUGGUGUAAACCUCGCUCUUCAGUCCGAAUACCUGCCAGCAACUGAGCCACAGCA
...............(((((((((................)))......((...(((((.......)))))..((.....)).(((...((((........((((.....(((.((((((......))))))...)))))))......................))))....)))....)).))))))...............

>AE016800.1/261827-262025
UAGUAUGCGCUUCAAGCUGGUGCUAUCUGGAAGUAUAGAUGGCUGAAAAGGGAAUCCGGUGUGAAUCCGGAACUGACGCGCAGCGGUAAUAGAGAACGAAAGCUUAAUCAGACACUGCACGAUGGAAUCGUGUGGGAAGUCAGGCAAGUAGGUUAACAGCUCUUGAGUCCGAAUACCUGCCAGCAACUGAGCAAACACU
...............(((((((((................))).....(((...(((((.......)))))..((.....)).(((....(((........((((.....(((.((((((.........))))))...)))))))...............))).....)))....)))))))))...............

>AP005330.1/173115-173487
AUUUUUUUGGCAGGUUUAGGUUUUCUGUCCGUCUAUGUUGCAGGGAAAGUAAGAACGCGAAUCUCAUGAUUCUCAAUGGUCUAAUUGAAUAAAAAGUUAGACAGACCAUAAGAGAAUGUGAAAAAUUUAGACAGUGAUACGGAUUGGGCAGAUAUUUUCAGUUUUAGACGCACUAGCUCCCAUUCUUAAAGGCUUUAUCCUUAUCUAAUCUAUUUUUUAAACGUAUUCUUUCCCAACUGUAAGUCUGUGACGCGCAGCGGUAAGAGAGAACGAAAGCUUAAUAAGACACUGCAUGACGGAAUCGUGUGGGAAGUCAGGCGAGUAGGUUAACAGCUCUUGAGUCCGAAUACCUGCCAGCAACUGAGCAAACACU
................(.((((((.....................))).....(..(....(.(................................................................................................................................................................................).)..(((.....))).(((...((((........((((.....(((.((((((.........))))))...)))))))...............))))....))).....))))).)................

>AE012421.1/6485-6262
UACCAUGCGCGCCCCUGAGGUGACUGCCGGAAUUCCGGUGGUUUAAACGGGAAUCCGGUGCGCGCAUCGCCUUGGCGAGACGCAAGUCCGGAGCUGCCCCCGCAACGGUGGGCGAGGUCAGGUGCCGCAACAGGCCACUGUGCACACGCAUGGGAAGGCGCGGUACCGGAAGCGCAGGCUUCCACUCGCGAGCCCGGAGACCGGCCUGAGGGAUUGACCCGGCA
...............(.((((.(((..............))).....(((...(((((.............................)))))..(((....))).(((...((((.......((((((.....(((.((((((....))))))...)))))))))....................))))....)))....))))))).)...............

>AE011604.1/13614-13434
GCACAGUUUUUUCAUAGGGUUUAUCUAUGUUUCACAUAGAUAGGAAGACGGUUAAAAUCCGUCACGGUAUCCGCCGCUGUAAGAAGGACGAAAGACAUACUAAGCCACUGGGACAACCUGGGAAGGCGUGUCGAGUAGAAAGAUUUCAAGUCAGAAUACGACCUAUGAAAAUUCCUGAAAG
...............(.((.((((...........)))....(...(((((.......)))))..(((....))).(((...((((.......(((((.....(((.(((((....)))))...))))))))...........))))....)))....).).)).)...............

>AE011315.1/3428-3605
UGGAACGGAAAACUUGUUUAUUCUCGUGAUGAGGAAGGGAAUCCGGUUCAAAUCCGGAGCUGAACCCGCAGCUGUAAUCGCCGAAUGAGAUUUCGCAAUCAUGCCACUGCGUUAAAUACGCGGGAAGGCUGCGAAAUCGGCGAAAGCCAGAAGACCUAACAAGUAAAAAAACAAACUA
................((..((((........)))(((...(((((.......)))))..((......)).(((...((((..........((((((.....(((.((((((.....))))))...)))))))))....))))....)))....))))..))................

>AE017249.1/124649-124462
AAUAACGGUUUCGGUCUUGGUGCUCCUUUUAGCUAAGGAGUGAAAAGGGAAUCAGGUGAAAGUCCUGAGCAGUCCGGCUGACGUAAGUGAGAGAGUUGUUUUUCAAAAUGCCACUGGUUUAUUCCGGGAAGGCGAAAAUCAAUGAUGACCUCCGAGCCGUAAGACCUGCCAAUGACUAUAAGGGUAAA
................(((((.(((............))).....(((...(((((.......)))))..(((...))).(((.....(((........(((((.....(((.((((......))))...))))))))...........))).....)))....))))))))................

>AE017248.1/199120-198939
CAAUUUUCAAACCAUACAGGUGCCGAGAUUCGGUUAAAAGGGAAGCACGGUGUAAUUCCGUCACGGUCCCGCCGCUGUAAGAGAAUAGUCUUUUUAAAAUAUGUCACUCGGGAAAUCGGGGAAGGCUUAAAAAGAUGAUGAAGCUCGAAGUCAGAAUACCUGCCUGUAAAGGACUAAGCCUU
...............((((((.(((.....))).....(((...(.((((.......)))))..(((...))).(((...(((........((((((.....(((.(((((....)))))...)))))))))...........))).....)))....)))))))))...............

>AE017252.1/282498-282294
AAGGUUAUAGACAAAUAAGGUUCUUAAAUUAAUUUUUAAGAUUAAAAGGGAAACCGGUGAAAAACCGGCACAGCCCCCGCUACUGUAAUUGAGUUUGUUUAUCAUAAUGCAUCUAUGUAUUGGAAGCAUAAGCCACUGUUAAUAUGGGAAGGCGAUAAACUUUAAAUCAUAAGUCAGGAGACCUGCCUAUUUGUAUUACGAAAUC
.................(((((((..............))).....(((....((((.......))))...(((....))).(((....((......((((((............................(((.((((....))))...)))))))))........)).....)))....))))))).................

>AK109157.1/8-245
CAGGUGCCCAGCCGUUUCGGUUCAGGAACGGCGGGUUCAACGGGAAGCCGGUGAGCGCAAGGCGAAGAGCCUCGCGCAAUUCCGGCGCUGCCCCCGCAACGGUCAGCGAGGAGCGUGCUGCACGACACGCCACUGUGCCCCUCUCGGGCAUGGGAAGGCGCGGCAGGCUUGCCACGGUGGAUUCGUCCGCCGCGGCCACUCGCAAGCCCGGAUACCGGCCUGACGCAAUGGGAGCCGG
...............((.(((((..........)).....(((...(((((..............................)))))..(((....))).(((...((((......((((((.......(((.((((((.........))))))...)))))))))..................................))))....)))....)))))).))...............

>U27616.3/1255-1032
UCGCUCGCUUCAGGAAACGGUUCUGCCCGAGAGGGUGGAUGAAAAGGGAACACGGUGAAGCAUUAAAUUGCUGAUGCCGAGACUGCCCCCGCAACUGUAACCGGAGAGUCAUCCUCCUAUGAUCGUAUCUUACGAUUAUAGCCACUGAGCAUUCGUGUUCGGGAAGGCGGAGGACCGAUGAAGACCCGGAAGUCAGGAGACCUGCCGUAUCCAGUCACCCAUGG
................((((((((............))).....(((...(.(((.....................))).)..(((....))).(((...((((.......((((((.......................(((.((((((......))))))...)))))))))...........))))....)))....))))))))................

purine.seq_struct
>X83878.1/168-267
UUACAAUAUAAUAGGAACACUCAUAUAAUCGCGUGGAUAUGGCACGCAAGUUUCUACCGGGCACCGUAAAUGUCCGACUAUGGGUGAGCAAUGGAACCGC
.................((((((((...(.(((((.......))))).)........((((((.......))))))..))))))))..............

>Z99107.2/14363-14264
AAUUAAAUAGCUAUUAUCACUUGUAUAACCUCAAUAAUAUGGUUUGAGGGUGUCUACCAGGAACCGUAAAAUCCUGAUUACAAAAUUUGUUUAUGACAUU
....................(((((...((((((.........))))))........(((((.........)))))..))))).................

>Z99107.2/86084-86183
GAAAUCAAAACACGACCUCAUAUAAUCUUGGGAAUAUGGCCCAUAAGUUUCUACCCGGCAACCGUAAAUUGCCGGACUAUGCAGGAAAGUGAUCGAUAAA
...............(..((((...(..((((.......))))..)........(((((((.......)))))))..))))..)................

>Z99107.2/82145-82244
AGAAAUCAAAUAAGAUGAAUUCGUAUAAUCGCGGGAAUAUGGCUCGCAAGUCUCUACCAAGCUACCGUAAAUGGCUUGACUACGUAAACAUUUCUUUCGU
...................(.((((...(.(((((.......))))).)........(((((((.......)))))))..)))).)..............

>U51115.1/15592-15691
GAAAUCAAAACACGACCUCAUAUAAUCUUGGGAAUAUGGCCCAUAAGUUUCUACCCGGCAACCGUAAAUUGCCGGACUAUGCAGGGAAGUGAUCGAUAAA
...............(..((((...(..((((.......))))..)........(((((((.......)))))))..))))..)................

>Z99123.2/194904-195003
CUUAGAAAAAGACAUUCUUGUAUAUGAUCAGUAAUAUGGUCUGAUUGUUUCUACCUAGUAACCGUAAAAAACUAGACUACAAGAAAGUUUGAAUAAAUUU
..............((((((((...((((((.........))))))........(((((...........)))))..))))))))...............

>AP001509.1/53310-53409
AUAAAUCGAAAACAUCAUUUCGUAUAAUGGCAGGAAUAGGGCCUGCGAGUUUCUACCAAGCUACCGUAAAUAGCUUGACUACGAAAAUAAUGGGUUUUUU
.................(((((((...(.(((((.......))))).)........(((((((.......)))))))..)))))))..............

>AP001509.1/79478-79577
UCUUUAUAUAAAGUACCUCAUAUAAUCUUGGGAAUAUGGCCCAAAAGUUUCUACCUGCUGACCGUAAAUCGGCGGACUAUGGGGAAAGAUUUUGGAUCUU
...............(((((((...(.(((((.......))))).)........(((((((.......)))))))..)))))))................

>AP001509.1/51442-51541
ACAUGUAGAUAUCAUCCCUUUCGUAUAUACUUGGAGAUAAGGUCCAGGAGUUUCUACCAGAUCACCGUAAAUGAUCUGACUAUGAAGGUGGAAUGGCUCG
.................((((((((....((((((.......)))))).........(((((((.......)))))))..))))))))............

>AP001509.1/209873-209971
UUAAUCGAGCUCAACACUCUUCGUAUAUCCUCUCAAUAUGGGAUGAGGGUCUCUACAGGUACCGUAAAUACCUAGCUACGAAAAGAAUGCAGUUAAUGU
.................(.((((((...((((((.......)).))))........(((((.......)))))...)))))).)...............

>AP001512.1/93773-93674
UUUACAUUAAAAAAAGCACUCGUAUAAUCGCGGGAAUAGGGCCCGCAAGUUUCUACCAGGCUGCCGUAAACAGCCUGACUACGAGUGAUACUUUGACAUA
................((((((((...(.(((((.......))))).)........(((((((.......)))))))..)))))))).............

>AB008757.1/115-16
AAUGAAUCACGCUGACUCACUCAUAUAAUCGCAAGAAUACGGCUUGCGAGUCUCUACCAGCCGACCGUAAAUCGGCUGACUAUGAGUGGCAAUGUCAGGA
.................((((((((...(((((((.......)))))))........(((((((.......)))))))..))))))))............

>AP004596.1/203844-203943
AACCUUAUAUAUAGUUUUUUCAUAUAAUCGCGGGGAUAUGGCCUGCAAGUUUCUACCGGUUUACCGUAAAUGAACCGACUAUGGAAAAGCGGAAAAUUCG
................((((((((...(.(((((.......))))).)........(((((((.......)))))))..)))))))).............

>AP004595.1/169586-169685
UGAUGUAAUUGAAUAGAAAUGCGUAUAAUUAAGGGGAUAUGGCCCACAGUUUCUACCAGACCACCGUAAAUGGUUUGACUACGCAGUAAUUAUAUUUGUA
.................(.((((((...(...((........))...)........(((((((.......)))))))..)))))).).............

>AP004595.1/186669-186768
GACAAUUGAAAAUGAACCUCAUAUAAAUUUGAGAAUAUGGCUCAGAAGUUUCUACCCAGCACCGUAAAUGGCUGGACUAUGAGGGAAGAUGGAUCAUUUC
................(((((((....((((((.......)))))).........(((((..........)))))..)))))))................

>AP004595.1/160373-160472
CAAUUUUUAUCCAAUGCCUUUCGUAUAUCCUCGAUAAUAUGGUUCGAAAGUAUCUACCGGGUCACCGUAAAUGAUCUGACUAUGAAGGCAGAAGCAGGUU
.................((((((((.....((((.........))))..........(((((((.......)))))))..))))))))............

>AL596165.1/154156-154057
AAUCGUCUACAAUAAUAAAGUCGUAUAAGUUCGGUAAUAUGGACCGUUCGUUUCUACCAGGCAACCGUAAAAUGCCAGGCUACGAGCUAUUGUAAAAUUU
.................(..(((((...(..((((.......))))..)........(.((((.........)))).)..)))))..)............

>AL591981.1/205922-205823
AUAACUUAAAACCGAAAUACUUGUAUAAUAGUUGCGAUUGGGCGACGAGUUUCUACCUGGUUACCGUAAAUAACCGGACUAUGAGUAGUUUGUAUAAAGA
.................((((((((...(.(((((......))))).)........(((((((.......)))))))..)))))))).............

>AL591975.1/251119-251020
AAUCCGCUACAAUAAUAUAGUCGUAUAAGUUCGGUAAUAUGGACCGUUCGUUUCUACCAGGCAACCGUAAAAUGCCAGGCUACGAGCUAUUGUAAAAUUU
....................(((((...(..((((.......))))..)........(.((((.........)))).)..)))))...............

>AL596170.1/223345-223246
AUAACUUAAAACCGAAAUACUUAUAUAAUAGUUGCGAUUGGGCGACGAGUUUCUACCUGGUUACCGUAAAUAACCGGACUAUGAGUAGUUUGUAUAAAGA
.................((((((((...(.(((((......))))).)........(((((((.......)))))))..)))))))).............

>AP003130.2/132799-132898
UAAAUAAUUUACAUAAACUCAUAUAAUCUAAAGAAUAUGGCUUUAGAAGUUUCUACCAUGUUGCCUUGAACGACAUGACUAUGAGUAACAACACAAUACU
................(((((((...(.(.(((........))).).)........(((((((.......)))))))..)))))))..............

>AF270087.1/2580-2679
AAAAUAAUUUAUAUGACUCAUAUAAUCUAGAGAAUAUGGCUUUAGAAGUUUCUACCGUGUCGCCAUAAACGACACGACUAUGAGUAACAAUCCAAUACAU
...............(((((((...(.(.(((........))).).)........(((((((.......)))))))..)))))))...............

>AE007775.1/3558-3459
GAAAAGUAAUAACAUAUUACCCGUAUAUGCUUAGAAAUAUGGUCUAAGCGUCUCUACCGGACUGCCGUAAAUUGUCUGACUAUGGGUGUUUAUAAGUAUU
.................((((((((...(((((((.......)))))))........(((((.(.......).)))))..))))))))............

>AE015944.1/141656-141558
CUCUAUAAUAAAUUAUUGACUCAUAUAUCCCCUUAAUAAGGUAGGGAGUAUCUACCAGAAGCCUUAAACUUCUGACUAUGAGUGAAUAAAGCAUUGUCA
..................(((((((....((((.........)))).........((((((.......))))))..)))))))................

>AE007602.1/8615-8714
UAUAUAAAAAACUAAAUUUCUCGUAUACACCGGUAAUAUGGUCCGGAAGUUUCUACCUGCUGCCAUAAAUAGCAGACUACGGGGUGUUAUUGAUAAUAUA
..................(((((((....((((.........))))..........((((((.......))))))..)))))))................

>AP003186.2/121422-121520
UGUACUUAUAUAAGUAUAUCGUAUAUGCUCGACGAUAUGGGUUGAGUGUUUCUACUAGGAGGCCGUAAACAUCCUAACUACGAAUAUAUAGGUGAUUUC
..................(((((...(((((((.......)))))))........(((((.(.......).)))))..)))))................

>AP003193.2/214121-214023
AAAACGGAAUAUAAACAAACUCGUAUAAGCUUUGAAUAAGGCAAGGCGUUUCUACCGGAAACCUUAAAUUUCCGUCUAUGAGUGAAUUUGAUAUACUAU
..................(((((((....(((..........)))..........((((((.......))))))..)))))))................

>AE007768.1/1788-1690
AAUCGUUAAUAUAGUUUAACUCAUAUAUUUCCUGAAUAUGGCAGGAUGUUUCUACAAGGAACCUUAAAUUUCUUACUAUGAGUGAUUUGUUUGUAUGCA
..................(((((((...(((............))).........((((((.......))))))..)))))))................

>AP003194.2/163700-163601
UAAAAAAAUAAAUUUUGCUUCGUAUAACUCUAAUGAUAUGGAUUAGAGGUCUCUACCAAGAACCGAGAAUUCUUGAUUACGAAGAAAGCUUAUUUGCUUU
.................(((((((...(((((((.......)))))))........((((((.......))))))..)))))))................

>AP003186.2/211688-211589
UAAGUGUAUUAAAUUUUAACUCGUAUAUAAUCGGUAAUAUGGUCCGAAAGUUUCUACCUGCUAACCGUAAAAUAGCAGACUACGAGGAGUUGUACUAUAA
...................((((((.....((((.........))))..........((((((.........))))))..))))))..............

>AE013027.1/8237-8336
AAAAAUUUAAUAAGAAGCACUCAUAUAAUCCCGAGAAUAUGGCUCGGGAGUCUCUACCGAACAACCGUAAAUUGUUCGACUAUGAGUGAAAGUGUACCUA
.................((((((((...(((((((.......)))))))........(((((((.......)))))))..))))))))............

>AE006347.1/1212-1310
UAGUCUAUAAUAGAACAAUCUUAUUUAUACCUAGGAUAUGGCUGGGCGUUUCUACCUCGUACCGUAAAUGCGAGACAAUAAGGAAAUUCGAUUUUUUAG
..................(((((((....((............))..........((((((.......))))))..)))))))................

>AE014241.1/16113-16017
CAAUUAAAUAUAUGAUUUACUUAUUUAUGCUGAGGAUUGGCUUAGCGUCUCUACAAGACACCGUAAUGUCUAACAAUAAGUAAGCUAAUAAAUAGCU
.................((((((((....(((((......)))))..........(((((......)))))...))))))))...............

>AE007476.1/6452-6548
AAAAUUGAAUAUCGUUUUACUUGUUUAUGUCGUGAAUUGGCACGACGUUUCUACAAGGUGCCGGAACACCUAACAAUAAGUAAGUCAGCAGUGAGAU
.................((((((((....(((((......)))))..........(((((......)))))...))))))))...............

>AE014152.1/30424-30520
UGAAUUCAAUAAUGACAUACUUAUUUAUGCUGUGAAUUGGCGCAGCGUCUCUACAAGACACCUUAAUGUCUAACAAUAAGUAAGCUUUUAGGCUUGC
.................((((((((..............................(((((......)))))...))))))))...............

>AE010606.1/4680-4581
UAAAUAAUUUUAAUAAAAAUUCGUAUAAGCCUAAUAUAUGGAAGGGUGUCCCUACGGUUAACCAUAAAUUAACCAGCUACGAAAAAUGUUUUACUGUGUU
...................((((((....(((..........)))..........((((((.......))))))...)))))).................

>AE016809.1/202496-202595
ACUUUCGGCGAUCAACGCUUCAUAUAAUCCUAAUGAUAUGGUUUGGGAGUUUCUACCAAGAGCCUUAAACUCUUGAUUAUGAAGUCUGUCGCUUUAUCCG
................((((((((...((((((.........))))))........((((((.......))))))..))))))))...............

tymo.seq_struct
>AJ277556.1/2880-2963
GAAGAGCGGCCAGUUGCUGCUGCGAUCAAGACACGAUCGUUCAAAAGGGUGCAACUCCCCCCCCCUUGGAGGGUAUCCAAGACC
.....(((((.....))))).((((((.......))))))......(((.......)))......(((((.....)))))....

>Z66493.2/2920-3005
GGAUGAGACGAGUUAGUCUCGACCAUUUUCACACAAUGGUUCUGAGGGGUGCAACUCCCCCCCUUAACUAGAGGGAAAUCUAGCCC
....(((((......))))).((((((.......)))))).....((((.......)))).......(((((......)))))...

>U91413.1/613-696
UUAGCUCGCCAGUGCGAGGCCUCUUCCUACACAAGAGGUAUUGGGGUGCGACUCCCCCGUCUAUCCUGAACGUCAUCAGGACCA
....(((((....))))).((((((.......))))))....((((.......)))).......(((((......)))))....

>M58314.1/2-79
GAACUACAGUUCCGCUCCUCUAGCACACAGAGGUCAAUUGGGUGCGACCCCCCCCUCUCCCGUGGGUCAACGGGAACC
...(.(....)..)..(((((.......)))))......(((......))).......(((((......)))))....

>M15284.1/14-96
YAAUGAAGGCAGUCCUUCUCCCUUUAGCACACAAAGGUCAAAUGGGUGCGACUCCCCCCCUUUUCCGAGGGUCAUCGGAAACC
....(((((....)))))..(((((.......)))))......(((.......))).......(((((......)))))....

>M58311.1/2-83
UUCUCUCGAGUGCGAGGCCCAUUCACACACAAUGGGUAUUGGGUGCAACCCCCCCGUCCAUCUCGAACGGUCAUCGAGACCA
....((((....)))).((((((.......))))))....(((.......)))........(((((.......)))))....

>M54918.1/75-159
UUAGCUCGCCAGUUAGCGAGGUCUGUCCCCACAGGACAGAUAAUCGGGUGCAACUCCCGCCCCUCUUCCGAGGGUCAUCGGAACC
....(((((......))))).((((((.......))))))....((((.......)))).......(((((......)))))...

>D00637.1/6279-6362
UCAGGUCGCCAGUGCGACACCCGUUCCCACACAACGGGCAUUGGGGUGCAACUCCCCCGUCCAUCCUGGACGUCACCAGGACCA
....(((((....))))).((((((.......))))))....((((.......)))).......(((((......)))))....

>AF035198.1/571-654
UCAGGUCGCCAGUGCGACACCCGUUCCCACACAACGGGCAUUGGGGUGCAACUCCCCCGUCUAUCCUGAACGUCAUCAGGACCA
....(((((....))))).((((((.......))))))....((((.......)))).......(((((......)))))....

>AF035636.1/614-699
UCAGCUCGCCAGUUAGCGAGGCCUGUUCCCACACAACAGGUAAUCGGGUGCAACUCCCGCCCCUACUCCGAGGGUCAUCGGAACCA
....(((((......))))).((((((.......))))))....((((.......)))).......(((((......)))))....

>M58313.1/1-81
AAUGAAGGCAGUCCUUCUCCCUUUAGCACACAAAGGUCAAUGGGUGCGACUCCCCCCCUUUUCCGAGGGUCAUCGGAAACC
...(((((....)))))..(((((.......))))).....(((.......))).......(((((......)))))....

>X54354.1/598-681
UUAGCUCGCCAGUGCGAGGCUCGUUCCCACACAACAAGUAAUGGUGGUGCAACUCCCCCGUCCUCCCGAACGUCAUCGGGACCA
....(((((....))))).((.(((.......))).))....((.((.......))))......(((((......)))))....

>J04374.1/6247-6330
UAAUUGCGGACAGUUCCGCUCCCUCUAGCACACAGAGGUCCAUUUGGGUGCGACUCCCCCCCCUCCCGUGGGUCAACGGGAACC
.....(((((....)))))..(((((.......))))).......(((.......)))......(((((......)))))....

>Y16104.1/6590-6672
UAAUUGAGGACAGUUCCUCUCCCUCUAGCACACAGAGGUCAAACUGGGUGCAACUCCCCCCCCUUCCGUGGGUAACGGAAACC
.....(((((....)))))..(((((.......))))).......(((.......)))......(((((.....)))))....

>AF035199.1/569-652
CCAGGUCGCCAGUGCGACACCCGUUCCCACACAACGGGCAUUGGGGUGCAACUCCCCCGUCUAUCCUGGACGUCACCAGGACCA
....(((((....))))).((((((.......))))))....((((.......)))).......(((((......)))))....

>M24802.1/87-163
UUAGCUCGCCAGUUAGCGAGGUCUGUCCCCACACGACAGAUAAUCGGGUGCAACUCCCGCCCCUUCUCCGAGGGUCA
....(((((......))))).((((((.......))))))....((((.......)))).......(..((...)))

>AF035402.1/1622-1704
UAAUUGUGGACAGUUCCACUCCCUUUAGCACACAAAGGUCCAAUCGGGUGCGACUCCCCCCCCUCCUGUGGGCUACAGGAACC
.....(((((....)))))..(((((.......))))).......(((.......)))......(((((.....)))))....

>M24797.1/93-169
UUAGCUCGCCAGUUAGCGAAGUCUGUCCCCACACGACAGAUAAUCGGGUGCAACUCCCGCCCCUUUUCCGAGGGUCA
.....((((......))))..((((((.......))))))....((((.......)))).......(..((...)))

>M24799.1/120-196
UCAGCUCGCCAGUUAGCGAGGUCUGUCCCCACACGACAGAUAAUCGGGUGCAACUCCCGCCCCUUUUCCGAGGGUCA
....(((((......))))).((((((.......))))))....((((.......)))).......(..((...)))

>V01418.1/610-695
UUAGCUCGCCAGUUAGCGAGGUCUGUCCCCACACGACAGAUAAUCGGGUGCAACUCCCGCCCCUCUUCCGAGGGUCAUCGGAACCA
....(((((......))))).((((((.......))))))....((((.......)))).......(((((......)))))....

>AF035201.1/605-688
CCAGGUCGCCAGUGCGACACCCGUUCCCACACAACGGGCACUGGGGUGCAACUCCCCCGUCUAUCCUGGACGUCACCAGGACCA
....(((((....))))).((((((.......))))))....((((.......)))).......(((((......)))))....

>AF035202.1/598-681
GUAGUCGGCCAGUGCCGAGGCCCUUCACACACAAGGGUUAAUGGGGUGCAACUCCCCCGCCCAUCUCGAGCGUCAUCGAGACCA
....(((((....))))).((((((.......))))))....((((.......)))).......(((((......)))))....

>M24801.1/102-178
UCAGCUCGCCAGUUAGCGAAGUCUGUCCCCACACGACAGAUAAUCGGGUGCAACUCCCGCCCCUUUUCCGAGGGUCA
.....((((......))))..((((((.......))))))....((((.......)))).......(..((...)))

>AF035200.1/578-659
UCAGUCGCCAGUGCGAGGCCCAUUCUCUCUCAAUGGGUAUUGGGUGCAACCCCCCCGUCCAUCUCGAACGUCAUCGAGACCA
....((((....))))..((((((.......))))))....(((.......)))........(((((......)))))....

>U88847.1/591-676
UUAGCUCGCCAGUUAGCGAGGUCUGUCCCCACACGACAGAUAAUCGGGUGCAACUCCCGCCCCUUUUCCGAGGGUCAUCGGAACCA
....(((((......))))).((((((.......))))))....((((.......)))).......(((((......)))))....

>J04375.1/6130-6211
AAAUAUGACCGGUGUCAUAGCCUCUAGCACACAGAGGUCGCGUGGGUUCAACUCCCCCCCUUUUCCGAGGGUAUCGGAAACC
....(((((....))))).((((((.......)))))).....(((.......))).......(((((.....)))))....

>AF035633.1/1296-1379
UAAUUGAGUCCAGUGACUCUCCCUCUAGCACACAGAGGUCAAACCGGGUGCAACCCCCCCUCCCCCCGUAGGUUAACGGGACCA
.....(((((....)))))..(((((.......))))).......(((......))).......(((((......)))))....

>M58310.1/2-84
UUAGUUGCCAGUGCGACACCCGUUCCCACACAACGGGCAUGGGUGCAACUCCCCCGUCCCACUCUGGACGGUCACCAGGACCA
...(((((....))))).((((((.......))))))...(((.......))).........(((((.......)))))....

fmn.seq_struct
>AP005274.1/66442-66279
UUUUGUUCUCAGGGCGGGGCGAAAUUCCCCACCGGCGGUAAGACGAAUCAUCAGAUAUGACUAGUUGAGCCCGCGAGCGCCACCAACUAGCAAUGGUUUGUGGGUCAGCAGAUCCGGUUAAAUUCCGGAGCCGACGGUCAUAGUCCGGAUGCAAGAGAACCGUG
(.(.((((((......(((.......))).......((...............................)).........................................(((((.......))))).....(((.......))).......)))))).).)

>AP005214.1/86557-86391
GGGUGUUCUCAGGGCGGGGUGUAAUUCCCCACCGGCGGUGAGAGUGUCCUCCAGAUGGGGAGGCUCAAGCCCGCGAGCGCCACCGUAUUCCGCUUAUGGAGGGUGGGUCAGCAGAUCCGGUGUGAUUCCGGAGCCGACGGUCAUAGUCCGGAUGGAAGAGAACCGUG
.(..((((((......(((.......))).......((...............................))............................................(((((.......))))).....(((.......))).......))))))..).

>AL939108.1/337004-336876
CAGCGCACUCCGGGGUCGGUGAAAGUCCGAACCGGCGGUUACAGUCCGCGACCCGGUCGCCUCCAGCGACCGGUUGACCAGGUGAAAUUCCUGGACCGACGGUUAAAGUCCGGAUGGGAGGCAGUGCGC
..((((..((......(((.......))).......((......))...............................(((((.......))))).....(((.......))).......))..))))..

>AE014618.1/8796-8645
UGUCAGUUUCAGGGAAGGUGCAAUUCCUUACUGGCGGUAACCUGCACCCCGGGUUUCAUAACGGGGAUGGCAGGAAGCCCGCGACCCGCGCAAGCGGCUGAUCCGGUGAGAUUCCGGAGCCAACGGUAUAGUCCGGAUGGAAGAAACGAGGG
(.(..(((((.....(((.......))).......((........................................))......................(((((.......))))).....(((......))).......)))))..).)

>AE001878.1/30-178
GACCUCUUUCGGGGCGGGGCGAAAUUCCCCACCGGCGGUAAGUUCUCCCGAACAAGCCCGCGAAGCCCGCGCAAACCGCACCACGCGCCGGGCCCGAUGCCGCGCAACUCGGCAGCCGACGGUCACAGUCCGGACGAAAGAAGGAGGAG
..((((((((......(((.......))).......((..................))....................................(......(.......).).......(((.......))).......))))))))..

>Z99116.2/921-787
AUCAAUCUUCGGGGCAGGGUGAAAUUCCCUACCGGCGGUGAUGAGCCAAUGGCUCUAAGCCCGCGAGCUGUCUUUACAGCAGGAUUCGGUGAGAUUCCGGAGCCGACAGUACAGUCUGGAUGGGAGAAGAUGGAG
.((.((((((......(((.......))).......((.....................)).......................(((((.......))))).....(((......))).......)))))).)).

>X95955.1/376-523
UGUAUCCUUCGGGGCUGGGUGAAAAUCCCGACCGGCGGUAAUAAGGCGCUCCUGCGCUUUACAGCCCGUGACCCGUAUGCAUCUGUAUACGGUGGAUUCAGUGAAAAGCUGAAGCCGACAGUGAAAGUCUGGAUGGGAGAAGGAUGAG
(.((((((((......(((.......))).......((..........................))..............................(((((.......))))).....(((.......))).......)))))))).)

>L09228.1/7992-8136
UUGUAUCUUCGGGGCAGGGUGGAAAUCCCGACCGGCGGUAGUAAAGCACAUUUGCUUUAGAGCCCGUGACCCGUGUGCAUAAGCACGCGGUGGAUUCAGUUUAAGCUGAAGCCGACAGUGAAAGUCUGGAUGGGAGAAGGAUGAU
.(...(((((......(((.......))).......((........................))..............................(((((......))))).....(((.......))).......)))))...).

>X51510.1/938-1082
UGUAUCCUUCGGGGCAGGGUGGAAAUCCCGACCGGCGGUAGUAAAGCACAUUUGCUUUAGAGCCCGUGACCCGUGUGCAUAAGCACGCGGUGGAUUCAGUUUAAGCUGAAGCCGACAGUGAAAGUCUGGAUGGGAGAAGGAUGAU
..((((((((......(((.......))).......((........................))..............................(((((......))))).....(((.......))).......))))))))..

>AJ010128.1/362-218
CAGCAUCUUCGGGGUCGGGUGAAAUUCCCAACCGGCGGUGAUGAAGUGCAAACUUCUAAGUCCGUGACCCGUUUUCAACUCGAAAACGGUGGAUCUAGUGAAACUCUAGGGCCGACAGUAUAGUCUGGAUGGGAGAAGGAUAUGU
((...(((((......(((.......))).......((......................))...............................(((((.......))))).....(((......))).......)))))...)).

>AP001512.1/135315-135462
UUUAUCCUUCGGGGCUGGGUGGAAAUCCCGACCGGCGGUGAUGAAGCGAAUGCUUCUUAGUCCGUGACCCGGUUGCUGAUAUCAGUAAGCGGUGGACCUGGUGAAAAUCCGGGACCGACAGUGAAAGUCUGGAUGGGAGAAGGAAACG
(.(.((((((......(((.......))).......((......................))..................................(((((.......))))).....(((.......))).......)))))).).)

>AP004604.1/48939-48801
UGUAUUCUUCGGGGCAGGGUGUAAUUCCCGACCGGCGGUGACAAGUCAUCAGAACUUGAAGUCCGUGACCCGCUUUUAUGCGGUGGAUCUAGUGAGAAUCUAGAGCCGACAGUAAUAGUCUGGAUGGGAGAAGAAUAGC
..((((((((......(((.......))).......((.......................))........................(((((.......))))).....(((.......))).......))))))))..

>AP004600.1/281754-281631
UCCAAUCUUCGGGGCAGGGUGCAAUUCCCGACCGGCGGUAAAGUCCGCGAGCUGCAUACAUAUUGUGGUUGAUCUGGUUAAAUUCCAGUACCGACAGUUAUAGUCUGGAUGGGAGAAGAUGUCG
(...((((((......(((.......))).......((.....))............................((((.......))))......(((.......))).......))))))...)

>AL596170.1/284996-284874
GUUCAUCUUCGGGGCAGGGUGCAAUUCCCGACCGGUGGUUAAAGUCCACGAUCUGCUUUCUUAGCAGUUGACUCUGGUGUAAUUCCAGGACCGACAGUAUAGUCUGGAUGGGAGAAGAUGUUG
...(((((((......(((.......))).......((......))..........................(((((.......))))).....(((......))).......)))))))...

>AL591981.1/267609-267487
GUUCAUCUUCGGGGCAGGGUGCAAUUCCCGACCGGUGGUUAAAGUCCACGAUCUGCUUUUUUAGCAGUUGACUCUGGUGUAAUUCCAGGACCGACAGUAUAGUCUGGAUGGGAGAAGAUGUUG
...(((((((......(((.......))).......((......))..........................(((((.......))))).....(((......))).......)))))))...

>AP003135.2/27380-27245
UAAUUCUUUCGGGGCAGGGUGAAAUUCCCAACCGGCAGUAAAUAAAGCCUGCGACCUGCUAAUAUGUUUCAUAUUAGUGGCUGAUCUAGUGAGAUUCUAGAGCCGACAGUUAAAGUCUGGAUGGGAGAAAGAAUGU
..((((((((......(((.......)))........(.........)....................................(((((.......))))).....(((.......))).......))))))))..

>AF269712.1/1300-1435
AUUCAUCUUCGGGGUAGGGUGUAAUUCCCAACCGGCAGUAAUCUAAGCCUGCGACGACAACGUAUUAAUUUUUGCUUUGUCUUGAUUCAGUGAGAGUCUGAAGCCGACAGUAUAGUCUGGAUGGGAGAAGAUGGAG
.(((((((((......(((.......)))........(.........).....................................(((((.......))))).....(((......))).......))))))))).

>AF269345.1/3001-2863
UAUUUCUUUCGGGGCAGGGUGAAAUUCCCAACCGGCAGUAAAUUGAGCCUGCGACCCACUAAUAUUGUUUUUGAUGUUAGUGGCUGAUCUAGUGUGAAUCUAGAGCCGACAGUUAGAGUCUGGAUGGGAGAAAGAAGUU
.(((((((((......(((.......)))........(.........).......................................(((((.......))))).....(((.......))).......))))))))).

>AP003134.2/24232-24098
AUUCAUCUUCGGGGUCGGGUGUAAUUCCCAACCGGCAGUAAAUAAAGCCUGCGACCUGCUAGUAUGUAUCAUAUUAGUGGCUGAUCUAGUGAGAUUCUAGAGCCGACAGUAUAGUCUGGAUGGGAGAAGAUGGAG
.(((((((((......(((.......)))........(.........)....................................(((((.......))))).....(((......))).......))))))))).

>AP004827.1/34791-34657
AUUCAUCUUCGGGGUCGGGUGUAAUUCCCAACCGGCAGUAAAUUAAGCCUGCGACCUGCUAGUAUGUAUCAUAUUAGUGGCUGAUCUAGUGAGAUUCUAGAGCCGACAGUAUAGUCUGGAUGGGAGAAGAUGGAG
.(((((((((......(((.......)))........(.........)....................................(((((.......))))).....(((......))).......))))))))).

>AE007781.1/7704-7588
AAUGAUCUUCAGGGCAGGGUGAAAUUCCCUACCGGCGGUAUAGCCCGCGAGCCUUUUUAGGUAUGAUCCGGUUUGAUUCCGGAGCCGACAGUAAAGUCUGGAUGAAAGAAGAUAUAU
(...((((((......(((.......))).......((.....)).....................(((((.......))))).....(((......))).......))))))...)

>AP003187.2/100445-100560
AAAAUUCUUCAGGGCAGGGUGAAAUUCCCUACCGGCGGUAAAGCCCGCGAGCUAGUUUAGCAUGAUUCGGUGAAAUUCCGAGGCCGACAGUAAAGUCUGGAUGAAAGAAGAAUAUC
.(.(((((((......(((.......))).......((.....))....................(((((.......))))).....(((......))).......))))))).).

>AE007574.1/3571-3685
GAUGUUCUUCAGGGAUGGGUGAAAUUCCCAAUCGGCGGUAAAGCCCGCAAGCCAUUUGGCAGAUCCGGUUAAACUCCGGGGCCGACAGUUAAAGUCUGGAUGAAAGAAGAAAUAG
....((((((......(((.......))).......((.....))..................(((((.......))))).....(((.......))).......))))))....

>AP003193.2/79921-79804
AAAAGUCUUCAGGGCGGGGUGUGAGUCCCCACCGGCGGUAAAGCCCGCGAGCUAGUUUUUAGCAUGAUUCGGUGAAAUUCCGAGGCCGACAGUAUAGUCUGGAUGAAAGAAGAUGAGU
(...((((((......(((.......))).......((.....))......................(((((.......))))).....(((......))).......))))))...)

>AE013024.1/1-102
CGGGGCAGGGUGGAAUUCCCGACCGGCAGUGAAAGCCUGCGAGCCGCAUAUGCGGUUGACUCGGUGAAAUUCCGAGGCCGACGGUAAAAGUCCGGAUGGGAG
(......(((.......)))........(......).......................(((((.......))))).....(((.......))).......)

>AE006333.1/7352-7468
AUAAAUCUUCAGGGCAGGGUGUAAUUCCCUACCGGCGGUAUAGCCCGCGAGCUGCUUGCAGCAUGAUUCGGUGAAACUCCGAGGCCGACAGUAUAGUCUGGAUGAAAGAAGAUAAUA
....((((((......(((.......))).......((.....)).....................(((((.......))))).....(((......))).......))))))....

>AE006360.1/976-840
AAAUAUCUUCAGGGCACCGUGUAAUUCGGGACCGGCGGUAAAUAGGGCUUUGACCUUAUGACUCCGCGAUUCGCUACGGCGAUUGAAGCAGUGAGAAUCUGCUAGCGACAGUAAAGUCUGGAUGGAAGAAGAUGAAC
...(((((((......(((.......))).......((........................))......................(((((.......))))).....(((......))).......)))))))...

>AE008399.1/8878-8764
AACUAUCUUCAGGGCAGGGUGCAAUUCCCUACCGGUGGUAUAGCCCACGAGCCGAAAGGCAUGAUUUGGUGAAAUUCCAAAGCCGACAGUAUAGUCUGGAUGAAAGAAGAUAAAA
...(((((((......(((.......))).......((.....))...................(((((.......))))).....(((......))).......)))))))...

>AE014142.1/1906-2030
AAGUGUCUUCAGGGCAGGGUGUGAUUCCCGACCGGCGGUGACUAGGUAACUAGAAGUCCGCGAGCGCAAGCUGAUGUGGUGUAACUCCACAACCGACAGUAUAGUCUGGAUGAGAGAAGACCGGG
....((((((......(((.......))).......((..................))................(((((.......))))).....(((......))).......))))))....

>AL766851.1/11027-10882
AGGUGUCUUCAGGGCAGGGUGUAAUUCCCGACCGGCGGUAAUCGCUUCCAACUUAUUUGUCAGUUGUGAAGCAUCAGUCCGCGAGCGAAAGCUGAUGUGGUGAGAUUCCACAACCGACAGUAAAGUCUGGAUGGGAGAAGACAAAG
...(((((((......(((.......))).......((.......................................))................(((((.......))))).....(((......))).......)))))))...

>AE007333.1/6190-6076
AACUAUCUUCAGGGCAGGGUGAAAUUCCCUACCGGUGGUAUAGCCCACGAGCCGAAAGGCAUGAUUUGGUGAAAUUCCAAAGCCGACAGUAUAGUCUGGAUGAAAGAAGAUAAAA
...(((((((......(((.......))).......((.....))...................(((((.......))))).....(((......))).......)))))))...

>AL766847.1/1-103
CUUCGGGGUCAGGUGAAAAUCCUAACCGGCGGUAUAGUCCGCGAGCUUUCGAGCAUGAACUGGUGUGAUUCCAGUACCGACAGUAAAGUCUGGAUGAGAGAAG
((((......(((.......))).......((.....))...................(((((.......))))).....(((......))).......))))

>AE010459.1/9470-9585
UAAAGUCUUCAGGGCAGGGUGAAAUUCCCGACCGGUGGUACAGUCCACGAAAGCAUUUGCUUUGAUUUGGUGAAAUUCCAAAACCGACAGUAGAGUCUGGAUGGGAGAAGAAUUAG
(.((.(((((......(((.......))).......((.....))....................(((((.......))))).....(((......))).......))))).)).)

>AE010459.1/1615-1730
AAUAAUCUUCGGGGCAGGGUGAAAUUCCCGACCGGUGGUAUAGUCCACGAAAGUAUUUGCUUUGAUUUGGUGAAAUUCCAAAACCGACAGUAGAGUCUGGAUGAGAGAAGAAAAGA
..(..(((((......(((.......))).......((.....))....................(((((.......))))).....(((......))).......)))))..)..

>AE009695.1/6814-6651
GCUUGUUCUCGGGGCGGGGUGAAACUCCCCACCGGCGGUAUGAAAAGCAAUUUUCAAGCCCGCGAGCGCCUGAAAUGGAAGCCGAUUCGCAUGCCAUUUCAGGGUCAGCAGAUCCGGUGAGAUGCCGGAGCCGACGGUUAAAGUCCGGAUGGAAGAGAGCGAAU
(.((((((((......(((.......))).......((....................))....................................................(((((.......))))).....(((.......))).......)))))))).)

>AP003011.2/168184-168036
UAAAGUUCUCAGGGCGGGGUGAAAGUCCCCACCGGCGGUAAGGGCCUCAAACCCAAGCCCGCGAGCGCUUUCCAAGACAAUUGGAAAGGUCAGCAGAUCCGGUGUGAUUCCGGAGCCGACGGUUAGAGUCCGGAUGAAAGAGGACGAAA
(...((((((......(((.......))).......((...................))......................................(((((.......))))).....(((.......))).......))))))...)

>AE008109.1/1004-1154
GGUUGUUCUCAGGGCGGGGUGCAAUUCCCCACCGGCGGUAUCGGGAUUUGUCCCGGAGCCCGCGAGCGCUUCCGGUCUCCAAAGCCGGAAGGUCAGCAGAUCCGGUGAGAGGCCGGAGCCGACGGUAUAGUCCGGAUGGAAGAGGACAAGG
..((((((((......(((.......))).......((....................))........................................(((((.......))))).....(((......))).......))))))))..

>AL591790.1/15823-15987
AAGCGUUCUCAGGGCGGGGUGAAAUUCCCCACCGGCGGUAGCGAACACAGGAUCGGGAAUGGUCGGUGGUCGGAGCCCGCGAGCGCUUCGCAUUUCGUGCGAAGGUCAGCAGAUCCGGUCGAAUUCCGGAGCCGACGGUUAUAGUCCGGAUGGAAGAGAGCAAGC
....((((((......(((.......))).......((.....................................))....................................(((((.......))))).....(((.......))).......))))))....

>AL646083.1/100911-100755
GUACGUCUUCAGGGCGGGGUGGAAUUCCCCACCGGCGGUAUGCGGGCCAUCGGUCUGCGAGCCCGCGAGCGCCCGGCAUGCGCAGCGCAUGCCGGGGUCAGCAGAUCCGGUGAGAUGCCGGGGCCGACGGUCAGAGUCCGGAUGGAAGAAGAUGUGC
((((((((((......(((.......))).......((.......................))..........................................(((((.......))))).....(((.......))).......))))))))))

>M64472.1/901-1048
GCUUAUUCUCAGGGCGGGGCGAAAUUCCCCACCGGCGGUAAAUCAACUCAGUUGAAAGCCGCGAGCGCUUUGGGUGCGAACUCAAAGGACAGCAGAUCCGGUGUAAUUCCGGGGCCGACGGUUAGAGUCCGGAUGGGAGAGAGUAACG
..((((((((......(((.......))).......(.....................).....................................(((((.......))))).....(((.......))).......))))))))..

>U27202.1/210-335
AAUAAUCUUCAGGGCAGGGUGAAAUUCCCGAUCGGCGGUAAAGUCCGCGAGCCGAACGAAAAAGGUUUGGCAGGAACCGGUGAGAUUCCGGUACCGACAGUAUAGUCUGGAUGGAAGAAGAUGAAA
..(.((((((......(((.......))).......((.....))..............................(((((.......))))).....(((......))).......)))))).)..

>U32760.1/7642-7819
UCGCAUUCUCAGGGCAGGGUGAAAUUCCCUACCGGUGGUAAAGCCCACGAGCGUUUAAAAGUGCGGUCAAUUUUUGGCAAAUUUUUCCUGCGAAAUUGUCCUGAUUUUCACUUUUAAAGUCAGCAGAUUUGGUGAAAUUCCAAAGCCGACAGUAAAGUCUGGAUGAAAGAGAAUAAAA
(...((((((......(((.......))).......((.....))..................................................................................(((((.......))))).....(((......))).......))))))...)

>AE006176.1/9504-9349
GCGCAUUCUCAGGGCAGGGUGAAAUUCCCUACCGGUGGUAAAUGUAUAACAUAAGCCCACGAGCGUUUACUAUUUCAUGUCACAAGAGAUAGUAAAGUCAGCAGAUUUGGUGAGAAUCCAAAGCCGACAGUAUAGUCUGGAUGAAAGAGAAUAAGC
((..((((((......(((.......))).......((.................))................................................(((((.......))))).....(((......))).......))))))..))

>AE004822.1/2219-2057
UAACGUUCUCAGGGCGGGGUGAAAGUCCCCACCGGCGGUAAUGGCGCGCAAGGCGCCUAGCCCGCGAGCGCUUGCCGGACCGGCCACCGCCGGACGACAAGGUCAGCAGACCCGGUGCGAUUCCGGGGCCGACGGUCAUAGUCCGGAUAAAGAGAGAACGGGA
(..(((((((......(((.......))).......((......................))................................................(((((.......))))).....(((.......)))........)))))))..)

>AE004431.1/9358-9220
CAAUAUUCUCAGGGCGGGGCGAAAUUCCCCACCGGUGGUAUGCCGCAAGGCGAGCCCACGAGCGCUCGAUUCGUCGAGGUCAGCAGAUCUGGUGAGAAGCCAGGGCCGACGGUUACAGUCCGGAUGAGAGAGAAUGACA
...(((((((......(((.......))).......((................))...............................(((((.......))))).....(((.......))).......)))))))...

>AE012168.1/3092-3260
GAACGUCUUCAGGGCGGGGUGCGAUUCCCCACCGGCGGUAUGCAUGCGCAAGCGUGUGAGCCCGCGAGCGCUUCGCUGCCGAUCUCUCGCUGAGAGCACGGCGGUGAAGGUCAGCAGAUCCGGUGCGAUGCCGGGGCCGACGGUAUAGUCCGGAUGAAAGAAGACGGCC
(..(((((((......(((.......))).......((......................))........................................................(((((.......))))).....(((......))).......)))))))..)

>AJ009832.1/4549-4670
GAUCGCUCUCGGGGCAGGGUGGAAUUCCCGACCGGCGGUGAAAGCCCGCGAGCCCCCUUCUGGGGGUUGACCCGGUGGAAUUCCGGGGCCGACGGUGAAAGUCCGGAUGGGAGAGAGCGAAG
..((((((((......(((.......))).......((......))........................(((((.......))))).....(((.......))).......))))))))..

>AE001820.1/156-35
AAACGCUCUCGGGGCAGGGUGGAAUUCCCGACCGGCGGUGAAAGCCCGCGAGCCCUCUCAGGAGGGUUGACCCGGUGGAAUUCCGGGGCCGACGGUGAAAGUCCGGAUGGGAGAGAGCGUGA
..((((((((......(((.......))).......((......))........................(((((.......))))).....(((.......))).......))))))))..

sam.seq_struct
>AL939119.1/177986-178133
CGCUCAUCCAGAGGGGCAGAGGGAUACGGCCCGAUGAAGCCCCGGCAACCCUCCAGUCGGUUCUUGUCACACGGACGUGGCGAGGCUCCCGGCUAGGGAAGGUGCCAAAUCCGUCUCACGGCGAGAUGCGUCGUGAGGAAGAUGAGGA
..((((((......(((...(((......)))......)))..(((.((((((..........................................)))..))))))........((((...............))))...))))))..

>AE012834.1/3852-3958
CUAUCAUCCAGAAAGGCGGAGGGACUGGCCCUGCGAAGCCUUGGCAACCUUCAUUCCACAUGAGCGGUGCCAAAUCCAUCCCGGAGGAAAUCCGGGAAAGAUGAUGU
.(((((((......(((...(((.....)))......)))..(((.((((((.........))).))))))........((((.........))))...))))))).

>Z99110.2/47875-47995
UUCUUAUCGUGAGAGGUGGAGGGACUGGCCCUUAGAAACCUCAGCAACCGGCUUGUUUUGCAUUUGCAAAGCGCCAAGGUGCUAAAUCCAGCAAGCGUUUUUUAUGCUUGGAAGAUAAGAA
((((((((......(((...(((.....)))......)))..(((.((((((....................)))..))))))........((((...........))))...))))))))

>Z99111.2/15242-15342
UUCUUAUCAAGAGCAGGCAGAGGGACGAGCCCGAUGAAGCCCGGCAACCGACUUAUAAAGCACGGUGCUAAUUCUUGCAGCUAGCGGCUGAGAGAUAAGAU
.(((((((.......(((...(((.....)))......))).(((.((((.(.......))..))))))........((((.....))))...))))))).

>AJ000974.1/281-386
AACUUAUCAAGAGCGGCUGAGGGACUGGACCUAUGAAGCCCGGCAACCUGCAUAGUUUGUAAGGUGCUACUUCCAGCAAAAUGAAUUCCAUUUUGAAAGAUAAGGG
..((((((......(((...((.......))......))).(((.((((((.......))).))))))........((((...........))))...))))))..

>Z99119.2/114925-114787
CUCUUAUCCCGAGCUGGCGGAGGGACAGGCCCUAUGAAGCCCAGCAACCGGUUUCUCUGUUAUUUAUUAUGUUCAACUGAGUGAGACAACCAAGGUGCUAACCUGUUGCAAGGUUGUAUGAUUCCUUGAGCGAUAAGAG
((((((((.......(((...(((.....)))......))).(((.((((((....................................)))..)))))).........((((............))))...))))))))

>Z99123.2/188544-188650
UCCUUAUCAAGAGAGGUGGAGGGACUGGCCCUGCGAUACCCGGCAACCGCUGUUUAACAGAAUGGUGCUAAAUCCUUUAGAGCAAUGAUUGCUCUUGAAGAUAAGGU
.(((((((......(((...(((.....)))......))).(((.(((.((.......))...)))))).........(((...........)))....))))))).

>AF027868.1/5245-5154
UUUCUAUCCAGAGAGGUGGAGGGACUGGCCCUAUGAAACCUCGGCAACAUUAUUGUGCCAAUUCCAGCAAGCGCUAGCUUGAAAGAUAGGAA
((((((((......(((...(((.....)))......)))..(((.(((....))))))........((((......))))...))))))))

>Z99123.2/187154-187260
ACCUUAUCAAGAGAGGUGGAGGGACUGGCCCUAUGAUACCCGGCAACCGCUGUUUCAAACAGAAUGGUGCUAAAUCCUUAAGAACAUUGCGUUCUUGCAGAUGAGGC
.(((((((......(((...(((.....)))......))).(((.(((.((.........))...))))))........((((.........))))...))))))).

>AJ002571.1/38016-37861
CUCUUAUCGAGAGUUGGGCGAGGGAUUGGCCUUUUGACCCCAACAGCAACCGACCGUAAUACCAUUGUGAAAUGGGGCGCACUGCUUUUCGCGCCGAGACUGAUGUCUCAUAAGGCACGGUGCUAAUUCCAUCAGAUUGUGUCUGAGAGAUGAGAG
((((((((.......(((...(((.....)))......)))...(((.((((.(...........................................................).)..))))))........((((.....))))...))))))))

>Z99109.2/169069-168952
UUCUUAUCAAGAGAAGCAGAGGGACUGGCCCGACGAAGCUUCAGCAACCGGUGUAAUGGCGAUCAGCCAUGACCAAGGUGCUAAAUCCAGCAAGCUCGAACAGCUUGGAAGAUAAGAA
((((((((......(((...(((.....)))......)))..(((.((((((...................)))..))))))........((((.........))))...))))))))

>U52812.1/691-829
CUCUUAUCCCGAGCUGGCGGAGGGACAGGCCCUAUGAAGCCCAGCAACCGGUUUCUCUGUUAUUUAUUAUGUUCAAUUGAGUGAGACAACCAAGGUGCUAACCUGUUGCAAGGUUGUAUGAUUCCUUGAGCGAUAAGAG
((((((((.......(((...(((.....)))......))).(((.((((((....................................)))..)))))).........((((............))))...))))))))

>Z99111.2/13049-12893
CUCUUAUCGAGAGUUGGGCGAGGGAUUUGGCCUUUUGACCCCAAAAGCAACCGACCGUAAUUCCAUUGUGAAAUGGGGCGCAUUUUUUUCGCGCCGAGACGCUGGUCUCUUAAGGCACGGUGCUAAUUCCAUUCAGAUCUGAUCUGAGAGAUAAGAG
((((((((.......(((...(((......)))......)))...(((.((((.(..........................................................).)..)))))).........((((.....))))...))))))))

>Z99120.2/150201-150095
CUCUUAUCAAGAGAGGUGGAGGGAAGUGCCCUAUGAAGCCCGGCAACCAUCAACACUGUUGAAAUGGUGCCAAUUCACACGAAGCGUUCAGCUUUGAAAGAUGAGAG
((((((((......(((...(((.....)))......))).(((.(((.((.........))...))))))........((((.........))))...))))))))

>AP001510.1/12492-12388
UUCUUAUCCAGAGUGGUGGAGGGACUGGCCCUGUGAAGCCCGGCAACCUCUUUUUUUAAAGAAGGUGCCAAUUCCAGCAGAACAUGAUGUUCUGAAAGAUAAGAA
((((((((......(((...(((.....)))......))).(((.((((((........))).))))))........((((.........))))...))))))))

>AP001518.1/300422-300310
CUCUUAUCAUGAGAGGUGGAGGGACUGGCCCGAUGAAGCCCAGCAACCGCCAAGCAGCAAAUCGCUUGGAAAAGGUGCUAAUUCCUGCAAAGCGAUGCUUUGAGAGAUGAGAG
((((((((......(((...(((.....)))......))).(((.(((..(.................)....))))))........((((.......))))...))))))))

>AP001511.1/149016-149129
GACUUAUCGAGAGAGGCAGAGGGACUGACCCGAUGAUGCCCGGCAACCCGUUUGUUAGCCAAGCAAACGAAGGUGCUAAUUUCAGCAGAAUGAUUUCAUUCUGGAAGAUAAGCG
..((((((......(((...(((.....)))......))).(((.((((((...............)))..))))))........((((..........))))...))))))..

>AP001518.1/137068-136956
CUCUUAUCCAGAGUUGGUGGAGGGACAGGCCCGAAGAAACCCCAGCAACCAACACCUGUUAAACAAAGGUGAAAAGGUGCUAACCUGCAAGGCGUUGCCUUGAAAGAUAAGAG
((((((((.......(((...(((.....)))......)))..(((.(((.((...............)).....))))))......((((.......))))...))))))))

>AP001512.1/200657-200766
UUCUUAUCCAGAGAGGUGGAGGGAACGGCCCGAAGAAACCUCAGCAACCAGCCACGAUCCUGUGGUCAGGUGCUAAUUCCUGCAAGCAUUAUUUGCUUGAGAGAUAAGAG
((((((((......(((...(((.....)))......)))..(((.((((.(...........).)..))))))........((((.........))))...))))))))

>AP004602.1/9845-9739
UUCUUAUCAUGAGAGGCGGAGGGAAAUGGCCCAACGAAACCUCGGCAACAGGUUCUUAUUAGAAUACUGUGCCAAUUCCAUCAAGCAAAUUGCUUGAAAGAUAAGAG
((((((((......((....(((......))).......))..(((.((((.(.........).)..))))))........((((.......))))...))))))))

>AP004600.1/266413-266303
CUCUUAUUCAGAGUUGGUGGAGGGACAGACCCGAUGAAGCCCAGCAACCAUCACUACUGGUGAAAAGGUGCUAAUCUGAUGCAAGGAUAAUAGUUCCUUGAACAAUAAGAG
((((((((.......(((...(((.....)))......))).(((.(((.((.........))...)))))).........((((...........))))...))))))))

>AP004601.1/38307-38208
CUCUUAUCUAGAGCGGUGGAGGGACUGGCCCUUUGAAACCGCGGCAACCUUCAUAAUUAAAUGAAAGGUGCCAAUUCCUGCAGAAAAUGAAAGAUGAGAG
((((((((......(((...(((.....)))......)))..(((.((((((..........))).))))))........((.....))...))))))))

>AP004596.1/197999-197893
UUCUUAUCCAGAGAGGUGGAGGGACUGGCCCAAGGAAGCCUCGGCAACAGACUUAUUUGAUUAAGUACUGUGCCAAUUCCAGUAGCGUAAUUGCUAGAAGAUGAGAA
((((((((......(((...(((.....)))......)))..(((.(((.((............))..))))))........((((......))))...))))))))

>AP004597.1/118941-119041
UACUUAUCAAGAGAGGUGGAGGGACUGGCCCGCUGAAACCUCAGCAACAGAACGCAUCUGUCUGUGCUAAAUCCUGCAAGCAAUAGCUUGAAAGAUAAGUU
.(((((((......(((...(((.....)))......)))..(((.(((((.........))))))))........((((......))))...))))))).

>AP004604.1/167020-166901
CUCUUAUUGAGAGUGGCUGAGGGACUGGCCCUGUGACGCCCGGCAACCGUUCAUCGUAAUUCCAGUGAUGAAUAGGUGCUAAAUCCUGCAAAAUACGGACAGUAUUUUGAGAAAUAAGAG
((((((((......(((...(((.....)))......))).(((.((((((...................))).))))))........((((.............))))...))))))))

>AP004595.1/126926-127031
GACUUAUCAAGAGAGAUGGAGGGAUUGGCCCGAUGAAGUCUCAGCAACCAGCCUAGAUAAGGUAUGGUGCUAAUUCCAAUAGGCUUACAAGCCUUAAAGAUAAGAA
..((((((......(((...(((.....)))......)))..(((.((((.(........).)..)))))).........(((........)))....))))))..

>AP004603.1/200738-200630
AUCUUAUCCUGAGAGGUGGAGGGAAAUGGCCCAAAGAAGCCUCGGCAACAGGUUCUAGCUUGAAUACUGUGCCAAAUCCAUCAAGUAUUCUAUGCUUGGUAGAUAAGAG
.(((((((......(((...(((......)))......)))..(((.((((.(.........).)..))))))........((((.........))))...))))))).

>AP004603.1/162173-162282
CUCUUAUCAAGAGUGGUGGAGGGAAUAGGCCCUGCGAAGCCCGGCAACCUGUAGCAAUUGCUAUUGAAAGGUGCUAAAUCCUACAGACUUCAUCGUCUGGAAGAUAAGAG
((((((((......(((...(((......)))......))).(((.((((................)..))))))........((((........))))...))))))))

>AL596165.1/180914-180814
UUCUUAUCACGAAAGGUGGAGGGACUGGCCCUUUGAAGCCUUAGCAACCGGAAUUUAUUUUCACGGUGCUAAUUCCAGCAGUAUAUUCUGAAAGAUAAGUC
..((((((......(((...(((.....)))......)))..(((.((((((.......)))..))))))........(((......)))...))))))..

>AL591976.1/242770-242867
AACUUAUCAAGAAAGGUGGAGGGUUCUGGCCCCGUGAAGCCUUGGCAACCGGAUUUUUCACGGUGCCAAAUCCAGCAGGUAACACUGACAGAUAAGGC
..((((((......(((...(((......)))......)))..(((.((((((...)))..))))))........(((......)))...))))))..

>AL596170.1/192-86
CUCUUAUUAUGAGUGGUAGAGGGACUGGCCCGUUGAAACCCAGCAACCUUUCAAUUCGUUGAAAAGGUGCUAAAUCCUGCGAAGUGUGAUGCUUCGAGAGAUAAGAG
((((((((......(((...(((.....)))......))).(((.((((((..........))).))))))........((((.........))))...))))))))

>AL596172.1/176254-176136
AUCUUAUCCAGAGUGGUGGAGGGAAAUGCCCUGUGAAACCCAGCAACCUAAACAAUAAUUCAUUAUGUGUUUAAGGUGCUAAGUCAUGCAGAACAACGAUUUGUUCUGAAAGAUGAGAA
.(((((((......(((...(((.....)))......))).(((.(((.((..................))...))))))........((((............))))...))))))).

>AL596164.1/95936-95817
CUCUUAUCGAGAGCGGCAGAGGGACUGGCCCGAUGAAGCCCGGCAACCUAACUUUAUUUAAGCGUAAAGUGAAGGUGCUAAUUCCAGCAAAAUGGUGUAUUCCGUUUUGGUAGAUAAGAG
((((((((......(((...(((.....)))......))).(((.(((((...................))..))))))........((((..............))))...))))))))

>AL596169.1/221462-221354
CUCUUAUCCAGAGCGGUAGAGGGACUGACCCUUUGAAGCCCAGCAACCUACACAUAUAAGUGAAAGGUGCUAAUCUGUUGCAGGAGUAAUAUCUCCUGAACGAUGAGAG
((((((((......(((...(((.....)))......))).(((.((((.............)..)))))).........((((..........))))...))))))))

>AL591973.1/137133-137235
UUCUUAUCAAGAGUGGUGGAGGGAAUCGGCCCAGUGAAACCCAGCAGCGGAGCGCAAGUUCUAUGCUAAUUCCGAUCAGAAGUAAUAUUCUGGCAGAUAAGUA
(.((((((......(((...(((......)))......))).(((.(.((((......)))).)))).........((((........))))...)))))).)

>AL591980.1/89597-89491
CUCUUAUAAUGAGUGGUAGAGGGACUGGCCCGUUGAAACCCGGCAACCUUUCAAUACGUUGAAAAGGUGCUAAAUCCUGCGAAGUGUGAUGCUUCGAGAGAUAAGAG
(((((((.......(((...(((.....)))......))).(((.((((((..........))).))))))........((((.........))))....)))))))

>AL596163.1/172398-172500
UUCUUAUCCAGAGUGGUGGAGGGAAUCGGCCCAGUGAAACCCGGCAGCGGAGCGCAAGUUCUAUGCUAAUUCCGAUCAGAAGUAAUAUUCUGGCAGAUAAGUA
(.((((((......(((...(((......)))......))).(((.(.((((......)))).)))).........((((........))))...)))))).)

>AL591983.1/96176-96058
AUCUUAUCCAGAGUGGUGGAGGGAAAUGCCCUAUGAAGCCCAGCAACCUAAACAAUAAUUCAUUAUGUGUUUAAGGUGCUAAGUCAUGCAGAACAACUAAUUGUUCUGAAAGAUGAGAA
.(((((((......(((...(((.....)))......))).(((.(((.((..................))...))))))........((((............))))...))))))).

>AL591980.1/66651-66543
CUCUUAUCCAGAGCGGUAGAGGGACUGACCCUUUGAAGCCCAGCAACCUACACAUAUAAGUGAAAGGUGCUAAUCUGUUGCAGGAGUAUUAUCUUCUGAACGAUGAGAG
((((((((......(((...(((.....)))......))).(((.((((.............)..)))))).........((((..........))))...))))))))

>AL596166.1/166748-166844
AACUUAUCAAGAAAGGUGGAGGGUUCUGGCCCAGUGAAGCCUUGGCAACCGGACUUUUCACGGUGCCAAAUCCAGCAGUAUCACUGACAGAUAAGGC
..((((((......(((...(((......)))......)))..(((.((((((...)))..))))))........((((...))))...))))))..

>AL591974.1/109385-109266
CUCUUAUCGAGAGCGGCAGAGGGACUGGCCCGAUGAAGCCCGGCAACCUAACUUUAUUUAAGCAUAAAGUGAAGGUGCUAAUUCCAGCAAAAUGGUGUAUUCCGUUUUGGUAGAUAAGAG
((((((((......(((...(((.....)))......))).(((.(((((...................))..))))))........((((..............))))...))))))))

>AF269983.1/571-671
ACCUUAUUUUGAGAAGCUGAGGGAUUUGGCCCAUAGAAGCUUCAGCAACCGACUUUAAAUAGCACGGUGCUAAUACCAACGAGCAACUCGAAUGAUAAGUA
..((((((......(((...(((......)))......)))..(((.((((...........)..))))))........((((...))))...))))))..

>AE016745.1/287368-287470
CUCUUAUCGAGAGAGGUGGAGGGAUGUGCCCUAAGAAGCCCGGCAACCGUCUAAAAUAGAAAUGGUGCCAAUUCACAUAAAGUAUAACUUUAGAAGAUGAGAG
((((((((......(((...(((.....)))......))).(((.(((.((.......))...))))))........((((.......))))...))))))))

>AF270301.1/145-36
CUCUUAUCCUGAGUGGUGGAGGGACAUGGACCCAAUGAAACCCAGCAACCUCUUUAUUUAAAGAAAGGUGCCAAACCGUUUGCAGACAAAUAUGGUCUGAACGAUAAGAG
((((((((......(((...(((.......)))......)))..((.((((((........)))..)))))...........((((.........))))...))))))))

>U36379.1/1-106
AUCCUGAGUGGUGGAGGGACAUGGACCCAAUGAAACCCAGCAACCUCUUUUUUAUAAAAGAAAGGUGCCAAACCGUUUGCAGACAAAUAGGUCUGAACGAUAAGAG
.((.(....(((...(((.......)))......)))..((.((((((..........)))..)))))...........((((........))))......).)).

>AE016750.1/132874-132778
AACUUAUCAAGAGAAGUGGAGGGACUGGCCCAAAGAAGCUUCGGCAACAUUGUAUCAUGUGCCAAUUCCAGUAACCGAGAAGGUUAGAAGAUAAGGU
(.((((((......(((...(((.....)))......)))..(((.(((........))))))........((((.......))))...)))))).)

>L42943.1/254-144
CUCUUAUCCUGAGUGGUGGAGGGACAUGGACCCAAUGAAACCCAGCAACCUCUUUUUUAUAAAAGAAAGGUGCCAAACCGUUUGCAGACAAAUAGGUCUGAACGAUAAGAG
((((((((......(((...(((.......)))......)))..((.((((((..........)))..)))))...........((((........))))...))))))))

>AE016744.1/15971-16071
ACCUUAUUUUGAGAAGCAGAGGGAUUUGGCCCGUAGAAGCUUCAGCAACCGACUUUAAAUAGCACGGUGCUAAUACCAACGAGCAACUCGAAUGAUAAGUA
..((((((......(((...(((......)))......)))..(((.((((...........)..))))))........((((...))))...))))))..

>AP004828.1/56121-56010
CUCUUAUCCUGAGUGGUGGAGGGACAUGGACCCAAUGAAACCCAGCAACCUCUUUUUUUAUAAAAGAAAGGUGCCAAACCGUUUGCAGACAAAUAGGUCUGAACGAUAAGAG
((((((((......(((...(((.......)))......)))..((.((((((...........)))..)))))...........((((........))))...))))))))

>AP004822.1/15949-16047
UUCUUAUUGUGAGAAGUUGAGGGACUUGGCCCUGUGAUACUUCAGCAACCGACUUUAUAGCACGGUGCUAAAACCAACGAGUUACUCGAAUGAUAAGUA
(.((((((......(((...(((......)))......)))..(((.((((.(......))..))))))........((((...))))...)))))).)

>AP004824.1/261550-261653
CUCUUAUCGAGAGUGGUGGAGGGAUGUGCCCUACGAAGCCCGGCAACCGUCUUAUAUAGAAAUGGUGCCAAUUCACAUAAAGUUUUAACUUUUGAAGAUGAGAG
((((((((......(((...(((.....)))......))).(((.(((.((.......))...)))))).........(((........)))....))))))))

>AP004829.1/296359-296264
CACUUAUCUAGAGAGGUGGAGGGACUGGCCCUAUGAAGCCUCGGCAACAUCUCGAAUGUGCCAAUUCCAGUAACCGUAAUGGUUUGAAGAUAAGCA
..((((((......(((...(((.....)))......)))..(((.(((.......)))))).........(((.......)))....))))))..

>AE007776.1/3380-3272
GUCUUAUCAAGAGAGGUGGAGGGACUGGCCCUAUGAAACCCAACAACCAGCAUUUUUUAAUUAGAUGUAUGGUGUUAAUUCCUGCAAAGUUAAUUUUGAGAGAUAAGAG
.(((((((......(((...(((.....)))......))).(((.((((..................)..))))))........((((......))))...))))))).

>AE015940.1/18048-17945
AUCUUAUCAAGAGCGGUUGAGGGACUGGCCCUAUGAAACCCAGCAACCUAUACACAAAGUAUAAAGGUGCUAACUCCAGCAGGAAAUUUCCUGAAAGAUAAGAA
.(((((((......(((...(((.....)))......))).(((.((((((.........)))..))))))........((((......))))...))))))).

>AE007573.1/4052-3947
AUCUUAUCAAGAGUGGUGGAGGGACUGGCCCUUUGAAACCCGGCAACCAGUAUAUUUUUUAAUAUAUGUGGUGCUAAAUCCUGCAGCAAACGCUGAUAGAUGAGAA
.(((((((......(((...(((.....)))......))).(((.(((.((............))....))))))........((((....))))...))))))).

>AB090330.1/380-279
UACUUAUCAAGAGCGGUGGAGGGACUGGCCCUAUGAAGCCCAGCAACCUAUAUGAAAAUAUAUAAGGUGCUAAAUCCUGCAGCAUAAGCUGAGAGAUGAGGA
(.((((((......(((...(((.....)))......))).(((.((((((..........))).))))))........((((....))))...)))))).)

>AE007608.1/12720-12617
UCCUUAUCAAGAGAAACGGAGGGACUGGCCCAAUGAUGUUUCAGCAACCAAGGUUUUAUACUUAUGGUGCUAAUUCCAGCAGGAUAUUUUCUGAAAGAUGAGGA
((((((((......(((...(((.....)))......)))..(((.((((((........)))..))))))........((((......))))...))))))))

>AE007554.1/96-198
UUCUUAUCAAGAGUGACGGAGGGAUAGGCCCUAUGAAGUCCGGCAACAUCCAAUUAUUUUGGAGAUGUGCUAAUUCCUACAGGUUUAUCCUGAGAGAUGAGAA
((((((((......(((...(((.....)))......))).(((.((((((.........)))..))))))........((((.....))))...))))))))

>AP003193.2/95783-95678
CUCUUAUCCAGAGAGGUGGAGGGAAAAAGGCCCUAUGAAACCCGGCAACCAGUGAGAAAUCACUACGGUGCCAAUUCCGGUAAAGAAAUUCUUUACAAGAUGAGAG
((((((((......(((...(((.......)))......))).(((.((((((........)))..))))))........((((.......))))...))))))))

>AE007691.1/7901-8001
UUCUUAUCAAGAAGGUGGAGGGACUGGCCCUAUGAAGCCUGACAACCGGCAAAUGUACGGUGUUAAUUCCUGCAAAACUUAUUUGUUUUGAAAGAUAAGAA
((((((((.....(((...(((.....)))......))).(((.(((.((....))..))))))........((((..........))))...))))))))

>AE015940.1/248618-248510
AGCUUAUUAAGAGCGGUGGAGGGACUGGCCCUAUGAAGCCCGGCAACCUGUAUAUGUGUUUGCAUAUUAUAAGGUGCUAAAUCCUGCGGUGUAAACCGAGAGAUGAGGA
..((((((......(((...(((.....)))......))).(((.((((((.................))).))))))........((((....))))...))))))..

>AE007783.1/7014-6904
CUCUUAUCAAGAGAGGUGGAGGGAAAGGGCCCGUUGAAACCCGGCAACCGAUGUAUUAAUUUAAGUACAUAAUGGUGCCAAUUCCUGCAGAAUUAUUCUGCAAGAUAAGAG
((((((((......(((...(((......)))......))).(((.(((.((................))...))))))........((((.....))))...))))))))

>AE007614.1/6196-6300
CACUUAUCAAGAGAGGUGGAGGGACCGGCCCUGUGAAGCCCAGCAACCUGUAUAUGUUAAUUAUACAAGGUGCUAAUUCCUGCAGCGCUAGCUGAGAGAUGAGAA
..((((((......(((...(((.....)))......))).(((.((((((.............))).))))))........((((....))))...))))))..

>AE015937.1/3369-3474
CUCUUAUCGAGAGAGGUGGAGGGAAAGGGCCCUAUGAAACCCGGCAACCAAUAUUUUUAGAAGUAUUAAGGUGCCAAUUCCUGCAGAAAGUUCUGCAAGAUAAGAG
((((((((......(((...(((......)))......))).(((.((((((............)))..))))))........((((....))))...))))))))

>AP003193.2/260931-260768
AUCUUAUCAAGAGAGGUGGAGGGACUGGCCCUGUGAAACCCAGCAACCGGUAAUUCUUUGCGGUUAAAACAAUGCUGAUUUUAAAAUAAAAAAAUCAGUAGUAAUUUCCUAUGCAAAGAUUUAUAGCGGUGCUAAAUCCUGCGGUAGAAACUGAGAGAUAAGAA
.(((((((......(((...(((.....)))......))).(((.(((.((.......................................................................))...))))))........((((....))))...))))))).

>AE015944.1/267219-267117
UUCUUAUCAAGAGAGGCGGAGGGACUGGCCCUAUGAAACCCGGCAACCAAAAAUAAUAAUUUUAAGGUGCCAAUUCCAGCAGGUGAAACCUGACAGAUAAGAC
.(((((((......((....(((.....))).......)).(((.((((((.........)))..))))))........((((.....))))...))))))).

>AE013162.1/3974-3865
CUCUUAUCAAGAGUGGUGGAGGGACUGGCCCGAUGAAACCCGGCAACCGGCACGUAAGUGCUUGGUGCCAAUUCCUGCAGGUUGGGGUUACCCAGCCUGAGAGAUGAGAG
((((((((......(((...(((.....)))......))).(((.((((((........))).))))))........((((..............))))...))))))))

>AE013132.1/12640-12541
CUCUUAUCAAGAGAGGUGGAGGGACUGGCCCGAUGAAACCCGGCAACCAGCCUUAGGGCAUGGUGCCAAUUCCUGCAGCGGUUUCGCUGAAAGAUGAGAG
((((((((......(((...(((.....)))......))).(((.(((.((......))..))))))........((((......))))...))))))))

>AE013020.1/702-811
CUCUUAUCAAGAGAGGUGGAGGGAAAGAGCCCGAUGAAACCCGGCAACCUGUCCUUUUAAGGAUAAGGUGCCAAUUCUCUCAGAAGAUUUUUUCUUCUGAAAGAUGAGGG
((((((((......(((...(((......)))......))).(((.(((..(.........)....))))))........((((...........))))...))))))))

>AE010547.1/5644-5538
AAACCAUCAAGAGAGAUUGAGGGACAGGCCCGUUGAGAUCUCAGCAACCUACGUAAAAUGUGUGGUGCUAAUUCCUGAUAGAUGGAAAAGAUUAUAAUACAUCUCUC
.(...((.......(((...(((.....)))......)))..(((.((((((.......))).))))))...........(...........).......))...).

>AE010577.1/3358-3260
UAACCAUCCAGAGAAACGGAGGGACUGGCCCAAUGAUGUUUCAGCAACCUACUUAAAUGUGUGGUGCUAAUUCCAGAGAGAUGGAGAGGAAAAUUGAAA
(..(.((.......(((...(((.....)))......)))..(((.((((((......))).))))))........................)).)..)
