# Supplementary material for: RNAspa: a shortest path approach for comparative prediction of the secondary structure of ncRNA molecules
Source: BMC Bioinformatics. 2007 Oct 1;8:366. doi: 10.1186/1471-2105-8-366 (PMC2147038; doi:10.1186/1471-2105-8-366)
Supplement: Additional file 4 — Contaminated sets. The dataset used from the supplementary data of: Jens Reeder and Robert Giegerich: Consensus Shapes: An Alternative to the Sankoff Algorithm for RNA Consensus Structure Prediction. Bioinformatics 2005 21(17): 3516–3523. A contaminated version of each family was constructed by adding a randomly chosen sequence from a different family to each family. The first sequence of each set is the impostor. [file 1471-2105-8-366-S4.txt]

//The dataset used from the supplementary data of: Jens Reeder and
// Robert Giegerich: Consensus Shapes: An Alternative to the Sankoff Algorithm for
// RNA Consensus Structure Prediction. Bioinformatics 2005 21(17): 3516-3523. A
// contaminated version of each family was constructed by adding a randomly chosen
// sequence from a different family to each family. The first sequence of each set is the
// impostor.

5srna_contamination.seq
>U01838.1/544-613
GCCUGCUCCCUGAGACCUCAAGUGUGAGCGUACUGUAGAUGCUUCACACCUGGGCUCUCUGGGUACCAGG
> Arthrob.globiformis 
AUUACGGCGGUCAUAGCGUGGGGGAAACGCCCGGUCCCAUUCCGAACCCGGAAGCUAAGACCCACAGCGCCGAUGGUACUGCACCCGGGAGGGUGUGGGAGAGUAGGUCACCGCCGGACAC
>Lactobacillus plantarum(Firmicutes,Clostridiobacteria)
UGUGGUGACGAUGGCGAGAAGGAUACACCUGUUCCCAUGUCGAACACAGAAGUUAAGCUUCUUAGCGCCGAGAGUAGUUGGGGGAUCGCUCCCUGCGAGGGUAGGACGUUGCCAUGC
>Haloferax volcanii
UUAAGGCGGCCAGAGCGGUGAGGUUCCACCCGUACCCAUCCCGAACACGGAAGUUAAGCUCACCUGCGUUCUGGUCAGUACUGGAGUGAGCGAUCCUCUGGGAAAUCCAGUUCGCCGCCCCU
>LT50091 Mycobacterium phlei  
GUUACGGCGGUCAAUAGCGGCAGGGAAACGCCCGGUCCCAUCCCGAACCCGGAAGCUAAGCCUGCCAGCGCCAAUGAUACUACCCUUCCGGGUGGAAAAGUAGGACACCGCCGAACAU
> Porphyromonas gingivalis(Cytophagales)
CUCAGGUGGUUAUUACGUUGGGGAUCCACCUCUUCCCAUUCCGAACAGAGAAGUUAAGCCCAACGGUGCCGAUGGUACUGCGUUAUAGUGGGAGAGUAGGACGCCGCCGCC

lin4_contamination.seq
> L43844.1/2-149          Gal.gal. 
UGCCUUAAACUUAUGAGUAAGGAAAAUAACAACUCGGGGUGACGCCCGAGUCCUCACUACUGAUGUGAGAGGAAUUUUUGUGCGGGUACAGGUCGUCCCCGGGUGACCCGCUUACUUCGCGGGAUGCCCAGGUGCAAUGAUCUGCCCG
>AC006590.11/38290-38358
GCUGAUUCCCUGAGACCCUAACUUGUGACUUUUAAUACCAGUUUCACAAGUUUUGAUCUCCGGUAUUGG
>U01837.1/538-607
GCCUGCUCCCUGAGACCUCAAGUGUGAGCGCACUGUUGAUGCUUCACGCCUGGGCUCUCUGGGUACCAGG
>U01838.1/544-613
GCCUGCUCCCUGAGACCUCAAGUGUGAGCGUACUGUAGAUGCUUCACACCUGGGCUCUCUGGGUACCAGG
>AP001359.4/67794-67724
UCUCAGUCCCUGAGACCCUAACUUGUGAUGUUUACCGUUUAAAUCCACGGGUUAGGCUCUUGGGAGCUGCG
>AC018755.3/120411-120479
UCUAGGUCCCUGAGACCCUUUAACCUGUGAGGACAUCCAGGGUCACAGGUGAGGUUCUUGGGAGCCUGG
>AC122451.3/2004-1935
GCCUAGUCCCUGAGACCCUAACUUGUGAGGUAUUUUAGUAACAUCACAAGUCAGGUUCUUGGGACCUAGG
>AP000962.2/168508-168577
UCCUAGUCCCUGAGACCCUAACUUGUGAGGUAUUUUAGUAACAUCACAAGUCAGGCUCUUGGGACCUAGG
>U01829.1/524-593
GCCUGUUCCCUGAGACCUCAAGUGUGAGCGUUCUGAACAUGCUUCACGCCUGGGCUCUCCGGGUACCAGG
>U01830.1/508-577
GCCUGUUCCCUGAGACCUCAAGUGUGAGUGUACUAUUGAUGCUUCACACCUGGGCUCUCCGGGUACCAGG

U12_contamination.seq
>THE.THE.
AGCCCCCGGUCCAGCGCGGCGGGCCAGGCGUGAACCGGGUCAGGUCCGGAAGGAAGCAGCCCUAAGCGCCUCGGUCCGGGCGCCGCUGGGAAGCCGGGGGCGCUU
> L43844.1/2-149          Gal.gal. 
UGCCUUAAACUUAUGAGUAAGGAAAAUAACAACUCGGGGUGACGCCCGAGUCCUCACUACUGAUGUGAGAGGAAUUUUUGUGCGGGUACAGGUCGUCCCCGGGUGACCCGCUUACUUCGCGGGAUGCCCAGGUGCAAUGAUCUGCCCG
> L43843.1/2-150          Mus.mus. 
UGCCUUAAACUUAUGAGUAAGGAAAAUAACGAUUCGGGGUGACGCCCGAGUCCUCACUGCUUAUGUGAGAAGAAUUUUUGAGCGGGUAUAGGUUGCAAUCUGAGCGACCCGCCUACUUUGCGGGAUGCCUGGGUGACGCGAUCUGCCCG
> L43845.1/357-512        Hom.sap.
AUGUCUUAAACUUAUGAGUAAGGAAAAUAACGAUUGUUAUUCGGGGUGAUGCCCGAAUCCUCACUGCUAAUGUGAGACGAAUUUUUGAGCUGGUAAAGGUCGCCCCUAAGGUGACCAGCCUACUUUGCGGGAUGCCUAGGAGUCGCGAUCUGCCUG
> Z93241.11/76641-76790   Hom.sap.
AUGCCUUAAACUUAUGAGUAAGGAAAAUAACGAUUCGGGGUGACGCCCGAAUCCUCACUGCUAAUGUGAGACGAAUUUUUGAGCGGGUAAAGGUCGCCCUCAAGGUGACCCGCCUACUUUGCGGGAUGCCUGGGAGUUGCGAUCUGCCCG
> L43846.1/332-460        Hom.sap.
UGCCUUAAACUUAUGAGUAAGGAAAAUAACGAUUCGGGGUGACGCCCGAAUCCUCACUGCUAAUGUGAGACGAAUUUUUGAGCGGGUAAAGGUCGCCCUCAAGGUGACCCGCCUACUUUGCGGGAUGCC

riboswitch_contamination.seq
> MNGPOLY
CCUUUGCAGGCAGCGGAAUCCCCCACCUGGUGACAGGUGCCUCUGCGGCCGAAAGCCACGUGUGUAAGACACACCUGCAAAGG
>AE007775.1/3558-3459     Clo.ace. 
GAAAAGUAAUAACAUAUUACCCGUAUAUGCUUAGAAAUAUGGUCUAAGCGUCUCUACCGGACUGCCGUAAAUUGUCUGACUAUGGGUGUUUAUAAGUAUU
>AL596170.1/223345-223246 Lis.inn. 
AUAACUUAAAACCGAAAUACUUAUAUAAUAGUUGCGAUUGGGCGACGAGUUUCUACCUGGUUACCGUAAAUAACCGGACUAUGAGUAGUUUGUAUAAAGA
>AB008757.1/115-16        Geo.ste.
AAUGAAUCACGCUGACUCACUCAUAUAAUCGCAAGAAUACGGCUUGCGAGUCUCUACCAGCCGACCGUAAAUCGGCUGACUAUGAGUGGCAAUGUCAGGA
>Z99123.2/194904-195003   Bac.sub. 
CUUAGAAAAAGACAUUCUUGUAUAUGAUCAGUAAUAUGGUCUGAUUGUUUCUACCUAGUAACCGUAAAAAACUAGACUACAAGAAAGUUUGAAUAAAUUU
>AP004595.1/186669-186768 Oce.ihe. 
GACAAUUGAAAAUGAACCUCAUAUAAAUUUGAGAAUAUGGCUCAGAAGUUUCUACCCAGCACCGUAAAUGGCUGGACUAUGAGGGAAGAUGGAUCAUUUC
>AE007476.1/6452-6548     Str.pne. 
AAAAUUGAAUAUCGUUUUACUUGUUUAUGUCGUGAAUUGGCACGACGUUUCUACAAGGUGCCGGAACACCUAACAAUAAGUAAGUCAGCAGUGAGAU
>AP001509.1/51442-51541   Bac.hal. 
ACAUGUAGAUAUCAUCCCUUUCGUAUAUACUUGGAGAUAAGGUCCAGGAGUUUCUACCAGAUCACCGUAAAUGAUCUGACUAUGAAGGUGGAAUGGCUCG

U1_contamination.seq
>DEI.RAD.
GCAUUGCUGGUGCAGCGCAGCGCGGACGCCCGAACCUGGUCAGAGCCGGAAGGCAGCAGCCAUAAGGGAUGCUUUGCGGGUGCCGUUGCCUUCCGGCAAUGCUUUU
>X06880.1/1-162         'Ch.sac.
AUACUUACCUGUCCGGCCUGCGACCUCGAGCAAGAAGGGGGUCUAGGUAGUGCUUGUACCUCGCCUUGUACUAUGCUUGGGGUAGCGCUGUGUGCGGGGCAAGUCCUCGUUACAACGGAAUAAUUUCUGGCAGGCCGUUGCACGCGCUUGCGCGUCCUCGGC
>X15927.1/1-160         Pis.sat.
AUACUUACCUGGAUGGGGUCAAUGGGUGAUCAAGAAGGCCCAUGGCUAGGCAAGUGACCUCCAUUGCACUUAGGAGGGGUGCUAGCCUAAGGUCUACCCAAGUGGUGGAGCCUACAUCAUAAUUUGUUGCUGUGGGGGCCUGUGUUCGCGCGGCCCCCUC
>Z11882.1/353 -508       Sol.tub.
AUACUUACCUGGACGGGGUCAAUGGGCGAUCAAUAAGACCCAUGGCCUAGGCUUGUGACCUCCAUUGCACUUUGGAGGGGUGCCUGCCUAAGGUCGACCUAAGUGGUCGGGCCUAUGUCAUAAUUUGUUGCUGUGGGGGCCUGCGUUCUGCGCGCC
>X69334.1/1-160         Tri.aes. 
AUACUUACCUGGACGGGGUCGACGAGCGAUCAAGAAGGCUCGUGGCCUGGGUCAGUGGUCCACAUUGCACUUGGUGGAUGCCUGGCCCACCAUCUCCCCAAGUGGGAGAGUGGAUGUCAUAAUUUGUGGUAGAGGGGGUACGCGUUCGCGCGGCCCCUGC

sbox_contamination.seq
>DEI.RAD.
GCAUUGCUGGUGCAGCGCAGCGCGGACGCCCGAACCUGGUCAGAGCCGGAAGGCAGCAGCCAUAAGGGAUGCUUUGCGGGUGCCGUUGCCUUCCGGCAAUGCUUUU
>AP004595.1/126926-127031 Oce.ihe.
GACUUAUCAAGAGAGAUGGAGGGAUUGGCCCGAUGAAGUCUCAGCAACCAGCCUAGAUAAGGUAUGGUGCUAAUUCCAAUAGGCUUACAAGCCUUAAAGAUAAGAA
>AP004824.1/261550-261653 Sta.aur.
CUCUUAUCGAGAGUGGUGGAGGGAUGUGCCCUACGAAGCCCGGCAACCGUCUUAUAUAGAAAUGGUGCCAAUUCACAUAAAGUUUUAACUUUUGAAGAUGAGAG
>AE007554.1/96-198        Clo.ace.
UUCUUAUCAAGAGUGACGGAGGGAUAGGCCCUAUGAAGUCCGGCAACAUCCAAUUAUUUUGGAGAUGUGCUAAUUCCUACAGGUUUAUCCUGAGAGAUGAGAA
>AF270301.1/145-36        Sta.epi. 
CUCUUAUCCUGAGUGGUGGAGGGACAUGGACCCAAUGAAACCCAGCAACCUCUUUAUUUAAAGAAAGGUGCCAAACCGUUUGCAGACAAAUAUGGUCUGAACGAUAAGAG
>AP003193.2/9 5783-95678   Clo.per.
CUCUUAUCCAGAGAGGUGGAGGGAAAAAGGCCCUAUGAAACCCGGCAACCAGUGAGAAAUCACUACGGUGCCAAUUCCGGUAAAGAAAUUCUUUACAAGAUGAGAG
>AL596169.1/221462-221354 Lis.inn. 
CUCUUAUCCAGAGCGGUAGAGGGACUGACCCUUUGAAGCCCAGCAACCUACACAUAUAAGUGAAAGGUGCUAAUCUGUUGCAGGAGUAAUAUCUCCUGAACGAUGAGAG
>AB090330.1/380-279        Clo.spo. 
UACUUAUCAAGAGCGGUGGAGGGACUGGCCCUAUGAAGCCCAGCAACCUAUAUGAAAAUAUAUAAGGUGCUAAAUCCUGCAGCAUAAGCUGAGAGAUGAGGA
>AP001518.1/300422-300310 Bac.hal.
CUCUUAUCAUGAGAGGUGGAGGGACUGGCCCGAUGAAGCCCAGCAACCGCCAAGCAGCAAAUCGCUUGGAAAAGGUGCUAAUUCCUGCAAAGCGAUGCUUUGAGAGAUGAGAG
>AE007608.1/12720-12617   Clo.ace. 
UCCUUAUCAAGAGAAACGGAGGGACUGGCCCAAUGAUGUUUCAGCAACCAAGGUUUUAUACUUAUGGUGCUAAUUCCAGCAGGAUAUUUUCUGAAAGAUGAGGA
>AE016745.1/287368-287470 Sta.epi.
CUCUUAUCGAGAGAGGUGGAGGGAUGUGCCCUAAGAAGCCCGGCAACCGUCUAAAAUAGAAAUGGUGCCAAUUCACAUAAAGUAUAACUUUAGAAGAUGAGAG
>AP004602.1/9845-9739     Oce.ihe.
UUCUUAUCAUGAGAGGCGGAGGGAAAUGGCCCAACGAAACCUCGGCAACAGGUUCUUAUUAGAAUACUGUGCCAAUUCCAUCAAGCAAAUUGCUUGAAAGAUAAGAG

U2_contamination.seq
>X69334.1/1-160         Tri.aes. 
AUACUUACCUGGACGGGGUCGACGAGCGAUCAAGAAGGCUCGUGGCCUGGGUCAGUGGUCCACAUUGCACUUGGUGGAUGCCUGGCCCACCAUCUCCCCAAGUGGGAGAGUGGAUGUCAUAAUUUGUGGUAGAGGGGGUACGCGUUCGCGCGGCCCCUGC
> M19204.1/1-187       Hom.sap. 
AUCGCUUCUCGGCCUUUUGGCUAAGAUCAAGUGUAGUAUCUGUUCUUAUCAGUUUAAUAUCUGAUACGUCCUCUAUCCGAGGACAAUAUAUUAAAUGGAUUUUUGGAGCAGGGAGAUGGAAUAGGAGCUUGCUCCGUCCACUCCACGCAUCGACCUGGUAUUGCAGUACCUCCAGGAACGGUGCACC
> X04212.1/1-187       Rat.nor. 
AUCGCUUCUCGGCCUUUUGGCUAAGAUCAAGUGUAGUAUCUGUUCUUAUCAGUUUAAUAUCUGAUACGUCCUCUAUCCGAGGACAAUAUAUUAAAUGGAUUUUUGGAACUAGGAGUUGGAAUAGGAGCUUGCUCCGUCCACUCCACGCAUCGACCUGGUAUUGCAGUACCUCCAGGAACGGUGCACC
> X06474.1/512-707     Ara.tha. 
AUACCUUUCUCGGCCUUUUGGCUAAGAUCAAGUGUAGUAUCUGUUCUUAUCAGUUUAAUAUCUGAUAUGUGGGCCAUCGGCCCACACGAUAUUAACUCUAUUUUUUAAGGGAGAAAGCCCACUAAGAUAGCUUGCUAUCUGGGCUUUCACGAGUCGCCCAUGCGUUGCACUACUGCACGGGCCUGGCUCAACCCGC
> X07913.1/1061-1251   mus. mus.
AUCGCUUCUCGGCCUUUUGGCUAAGAUCAAGUGUAGUAUCUGUUCUUAUCAGUUUAAUAUCUGAUACGUCCUCUAUCCGAGGACAAUAUAUUAAAUGGAUUUUUGGAAGUAGGAGUUGGAAUAGGAGCUUGCUCCGUCCACUCCACGCAUCGACCUGGUAUUGCAGUACCUCCAGGAACGGUGCACCCCCU
> X69326.1/1-193       Tri.aes.
AUACCUUUCUCGGCCUUUUGGCUAAGAUCAAGUGUAGUAUCUGUUCUUAUCAGUUUAAUAUCUGAUAUGUGGGCCAUGUGUCCACAACGAUAUUAAAUUUAUUUUUUGUGGGGAGGGUCCACCACAGUGGCUUGCCACUGGGGCCCUCACGUGUUCCCUGGACGUUGCACUACUGUCCAGGUGUGGCGCACCC

srp_contamination.seq
>AP004824.1/261550-261653 Sta.aur.
CUCUUAUCGAGAGUGGUGGAGGGAUGUGCCCUACGAAGCCCGGCAACCGUCUUAUAUAGAAAUGGUGCCAAUUCACAUAAAGUUUUAACUUUUGAAGAUGAGAG
>AGR.TUM.
GGGAGGUUGGUGGUGGACGAGCCACUCGCCAACCGGGUCAGGUCCGGAAGGAAGCAGCCCUAACGAGCCAGGCACGGGUCGCCGUGCCAGCCUCCCACCUUUU
>AQU.AEO.
GCCCUGCGGCGGGACAGGGUGAACUCCCCCAGGCCCGAAAGGGAGCAAGGGUAAGCCCGCCGUCCCGUGCGCAGGGU
>DEI.RAD.
GCAUUGCUGGUGCAGCGCAGCGCGGACGCCCGAACCUGGUCAGAGCCGGAAGGCAGCAGCCAUAAGGGAUGCUUUGCGGGUGCCGUUGCCUUCCGGCAAUGCUUUU
>THE.THE.
AGCCCCCGGUCCAGCGCGGCGGGCCAGGCGUGAACCGGGUCAGGUCCGGAAGGAAGCAGCCCUAAGCGCCUCGGUCCGGGCGCCGCUGGGAAGCCGGGGGCGCUU

ires_contamination.seq
> X06474.1/512-707     Ara.tha. 
AUACCUUUCUCGGCCUUUUGGCUAAGAUCAAGUGUAGUAUCUGUUCUUAUCAGUUUAAUAUCUGAUAUGUGGGCCAUCGGCCCACACGAUAUUAACUCUAUUUUUUAAGGGAGAAAGCCCACUAAGAUAGCUUGCUAUCUGGGCUUUCACGAGUCGCCCAUGCGUUGCACUACUGCACGGGCCUGGCUCAACCCGC
> FDI251473
GCACGCAAGCCGCGGGAACUCCCCCUUGGUAACAAGGACCCGCGGGGCCGAAAGCCACGUUCUCUGAACCUUGCGUGU
> PIFMDV2
GCAUGUUGGCCGUGGGAACACCUCCUUGGUAACAAGGACCCACGGGGCCGAAAGCCAUGUCCUAACGGACCCAACAUGU
> FAN133359
GCAUGACGGCCGUGGGAACUCCUCCUUGGUAACAAGGACCCACGGGGCCAAAAGCCACGCCCACACGGGCCCGUCAUGU
> EMCBCG
CCUUUGCAGGCAGCGGAAAUCCCCACCUGGUAACAGGUGCCUCUGCGGCCAAAAGCCACGUGUAUAAGAUACACCUGCAAAGG
> FMDVALF
GCAUGAUGGCUGUGGGAACUCCCCCUUGGUAACAAGGACCCACGGGGCCAAAAGCCACGUCCUCACGGACCCAUCAUGC
> MNGPOLY
CCUUUGCAGGCAGCGGAAUCCCCCACCUGGUGACAGGUGCCUCUGCGGCCGAAAGCCACGUGUGUAAGACACACCUGCAAAGG
> TMEPP             
CACACAAAGGCAGCGGAACCCCCCUCCUGGUAACAGGAGCCUCUGCGGCCAAAAGCCACGUGGAUAAGAUCCACCUUUGUGUG

trna_contamination.seq
>AP001518.1/300422-300310 Bac.hal.
CUCUUAUCAUGAGAGGUGGAGGGACUGGCCCGAUGAAGCCCAGCAACCGCCAAGCAGCAAAUCGCUUGGAAAAGGUGCUAAUUCCUGCAAAGCGAUGCUUUGAGAGAUGAGAG
>RE6320      
TCCGTTGTGGTCCAACGGCTAGGATTCGTCGCTTTCACCGACGGGAGCGGGGTTCGACTCCCCGCAACGGAGCCA
>RL1141      
CCCCAAGTGGCGGAATAGGTAGACGCATTGGACTTAAAATCCAACGGGCTTAATATCCTGTGCCGGTTCAAGTCCGGCCTTGGGGACCA
>RS1141      
GGAAGATTACCCAAGTCCGGCTGAAGGGATCGGTCTTGAAAACCGAGAGTCGGGGAAACCGAGCGGGGGTTCGAATCCCTCATCTTCCGCCA
>RD0500
GCCCGGGUGGUGUAGUGGCCCAUCAUACGACCCUGUCACGGUCGUGACGCGGGUUCGAAUCCCGCCUCGGGCGCCA
>RD1140      
GGCCCCATAGCGAAGTTGGTTATCGCGCCTCCCTGTCACGGAGGAGATCACGGGTTCGAGTCCCGTTGGGGTCGCCA
>RE2140      
GCCCCCATCGTCTAGAGGCCTAGGACACCTCCCTTTCACGGAGGCGACAGGGATTCGAATTCCCTTGGGGGTACCA
>RS0380      
GCCGAGGTAGCATAGCTTGGCCAATGCGGTTGCTTCGAGAGCAACGTTCCACACGGACTCAGGAGTTCAAATCTCCTCCTCGGCGCCA
>RD0260      
GCGACCGGGGCTGGCTTGGTAATGGTACTCCCCTGTCACGGGAGAGAATGTGGGTTCAAATCCCATCGGTCGCGCCA
>RL6371      
GGTTCTCTGGCCGAGTGGTCTAAGGCGCATGGTTAAGGTCCATGTCTCTTCGGAGGCGCGAGTTCGAACCTCGCGGGAATCACCA
>RE6781      
TCCGTCGTAGTCTAGGTGGTTAGGATACTCGGCTCTCACCCGAGAGACCCGGGTTCGAGTCCCGGCGACGGAACCA
>RL0503      
GCGGGGGTGGCTGAGCCAGGCCAAAAGCGGCGGACTTAAGATCCGCTCCCGTAGGGGTTCGCGAGTTCGAATCTCGTCCCCCGCACCA
