# Supplementary material for: RNAspa: a shortest path approach for comparative prediction of the secondary structure of ncRNA molecules
Source: BMC Bioinformatics. 2007 Oct 1;8:366. doi: 10.1186/1471-2105-8-366 (PMC2147038; doi:10.1186/1471-2105-8-366)
Supplement: Additional file 5 — Table 1 raw data. The predicted structures of RNAspa whose MCC scores is reported in Table 1. Each file contains a concatenation of the output RNAspa gave to all the group of ten sequences for each family. [file 1471-2105-8-366-S5.txt]

// The predicted structures of RNAspa whose MCC scores is reported in 
// Table 1. Each file contains a concatenation of the output RNAspa gave to all the
// group of ten sequences for each family.

cobalamin.RNASpa_150_5
/home/tirza/YairProject/AL /home/tirza/YairProject/FoldalignM/DATA/cobalamin_10_1.set 150 5 
Sample 0:550 4108
Sample 1:724 4010
Sample 2:746 3998
Sample 3:743 4143
Sample 4:761 4108
Cost: 3998
>AF010496.1/39869-39652
GGCACCUUCGCGGCAGAUGGUUCCCGGCCAAGCCACGCGCGGCCGGGUGAAAAGGGAAUACGGUGUGGUGUAGGCAUCAGCCGCCAAAUCCGUAACUGCCCCCGCAACUGUAAGCGGCGAGCACCCCCCGGCAACCACUGGCCCCGACCGCGGGGCCGGGAAGGUGGGGAAGCCACGACCCGCAAGUCAGGAGACCUGCCAUCAGCGUCAUCAACCGC
.........((((..(((((..(((((((..(.....)..)))))))(((...(((..(((((..((((...(((....)))))))...)))))..(((.(((((........)))).).)))(((((((....)..(((((((((....)))))))))...)).)))).........)))(((.(((....))).)))..)))...)))))..))))
>AE017277.1/42695-42883
CCUUUCAAAAGGAAAAUGGGUACACGAACAGUUUGUUUCGUGUUUAAAAGGGAAGCUUGGUGAAACUCCAACACGGUCCCGCCACUGUAAAUGCUGAGAUUUCUUUUUAAUGCCACUGUGAAAACGGGAAGGCGAAAGAAAUCAUAUGAAGCAUAAGUCAGGAGACCUGCCUGUUUUAACAACACUGAU
((((....))))(((((((((((((((((.....).))))))).....(((....(((((((..(((.......)))..)))).(((...(((((.(((((((((((....(((.((((....))))...))))))))))))).)....)))))....)))))).))))))))))))............
>M89481.1/311-504
CGGUAGCAUCCGUGGGCCGGUCCUGUGAGUUAAUAGGGAAUCCAGUGAAAAUCUGGAGCUGACGCGCAGCGGUAAGGAAAGGUGAGAUGAGAGCGUAAGCAGAAACUGCCUCCGGCGGGAAGUCAUCAUUUCUGCUAUCCAGCCAACGGAUAACCCUCCAAGCCCGAAGACCUGCCGGCUAACGUCGCAUCUGG
.....((...(((.((((((((((((......)))))...(((((.......)))))((((.....))))(((..(((..((((((((((..((....)).((..(((((...)))))....)).)))))))...(((((.......)))))))).)))..))).........))))))).)))..))......
>BX248337.1/276050-275850
GGCAUCGAGCGGGGCAACGAUGCUUCGCGAGAGGGAACCUGGUGAGAAUCCGGGACUGUCCCGCAGCGGUAUGCAGGAACGACCGCCGUCUUGGAAGUAGACAAGCACUGGUCUCAACGACUGGGAAGCGACGGCCAGUAGGAGCACCCACCGGGUGCGAGCCUGCGAGUCCGAAGACCUGCCAGCCGUGCCGGACGCGCC
(((.((..(((..(((....)))..)))..))((...(((((.......))))).))((((.(((.((((..(((((...(((((((((((((........)))((.((((((.....))))))...))))))))..(((((.((((((...))))))...)))))).)))......)))))..))))))).))))..)))
>AE016786.1/232051-232274
CCUUAUGCCUCGCGUUCAGGUGCCCCUCAGGGGGUGAAACGGGAAACCGGUGCGUCCCAGGCCCUUCAGCAGGGCCGGACAAUGCCGGUGCUGCCCCCGCAACGGUAAGCGAGUGAAGCGUCUGUACCACUGUGCCUCGUAGUACGGCAUGGGAAGGUGACGCGUUCCAGGAGCCCAGCUCUUCCUCGCAAGCCCGGAGACCGGCCUGGCGUUCAUGAACACCC
..(((((....((((.((((((((((....)))))....(((....((((.((((((..((((((.....))))))))))..(((((.(((.......))).))))).(((((....(((((...(((.(((((((.........)))))))...))))))))......(((((...)))))..)))))..))))))...)))))))))))).)))))......
>AE012818.1/1974-2213
UUCUUUCUCGCCAUGACAGGUGCCGGUUUAAAAGCCGGAGAAUAGGGAAGUACGUGAGAUUCGUACACUGUACCCGCAACUGUACAACGGUUAACCGCCGGGCAAAUUCCGUGGCCACACGGAUGCGCAAGGCGGGCUUUCAGGUCACUGCCGGUUUUCCUCCACGGAAAACUGCGGGAAGGUUUGGAGGCGCUCGAUGCCGUGAAAGUCAGGAGACCUGCCAGUCAUGCAUUUGCACCA
.....(((((((......))).(((((......)))))......)))).(((((.......)))))..(((((........)))))..(((...(((((..((....((((((....))))))...))..)))))(((((((..((.(((.(((((((((.....))))))))))))...))..)))))))((..((((.(((((..(.((((...)))).)..))))))))).))))).
>AE015938.1/189808-189620
AAUAGUAAAUGAAAUUUAGGUGUCCACUUUGUAAAAAUGAUGGAUGAAAAGGGAAUGUGGUUCAAUUCCACAGCAGCCCCCGCUACUGUAAUAGAUGACAAGCCUUUAGUAACCACUCUUUAAAAGGAGGAAGGUAAAGGUUAGAAUGAUUCUUAAGCCAGGAGACCUGCCUAGAUUGUUAAAAUCCUC
.........((((((((((((.(((.((((.((((...(((((.((..(((((..(((.(((..(((..((((.(((....))).))))))).))).)))..)))))..)).))).)))))).)))).)))((((...(((((((.....)))..)))).....))))))))))))).)))........
>AE017174.1/111334-111550
CGUUUCUUUCAUGAAGACGGUGCAAGGGAAUCCGGUGCAAUUCCGGAGCUGAGCCCUCAGCUGUAAUGCUUCGAUGUCACUUCUCCGAACAAGAGGUGAUGGGGUGGAUAGUCAAUCGCGAUGGUCACUGUAGAAGGGCGUAGUCCCCUAUGGGAAGGCCGACGAAGACCCGAUAAGAAGCUAAGCCAGAAGACCUGCUUUAGUAGAUUUGUUCUAA
((..(((....(((((..((((((.((....))..)))..(((.((((((((....)))))).....(((((...(((((((((.......))))))))).((((.(((.....))).((.(((((.((((((..((((...)))).))))))...))))).))...)))).....)))))....)).))).)))..)))))..)))..))......
>AP005030.1/142199-142427
GCCUUGCAGGUGUUCCCAGGUCAGCCCUAGGGUUGGCGGGCCGUGGUGCUCGGGAAGCCGGUGACGGCCCCUCAGGGGGUUCAUGCCGGAGCGGCCCUCGCCACUGUGAUCGGGGAGUUCCCGUUCCGUGCCGCCGCGGGCGGCGCCACUGGUCCCUCAGGGCCGGGAAGGCAGGGACGGGCGCGUGUACCCGUAAGCCAGGAGACCGGCCACGGCAUCUCACGAAGUG
(((.....(((.(((((..(((((((....)))))))((((......))))))))))))(((((.((((.(((.((.(.....).)).))).)))).)))))...(((..((((..((.((((((((..((((((...))))))(((.(((((((....)))))))...))).)))))))).)).....))))...(((.(....).))))))))).............
>AE016800.1/261827-262025
UAGUAUGCGCUUCAAGCUGGUGCUAUCUGGAAGUAUAGAUGGCUGAAAAGGGAAUCCGGUGUGAAUCCGGAACUGACGCGCAGCGGUAAUAGAGAACGAAAGCUUAAUCAGACACUGCACGAUGGAAUCGUGUGGGAAGUCAGGCAAGUAGGUUAACAGCUCUUGAGUCCGAAUACCUGCCAGCAACUGAGCAAACACU
........((((...((((((((((((((......)))))))).....(((...(((((.......))))).(((.....)))(((....((((......((((((.((.(((.((((((((.....))))))))...))).))....)))))).....)))).....)))....)))))))))....)))).......
/home/tirza/YairProject/AL /home/tirza/YairProject/FoldalignM/DATA/cobalamin_10_2.set 150 5 
Sample 0:391 3649
Sample 1:672 3549
Sample 2:670 3546
Sample 3:645 3545
Sample 4:646 3621
Cost: 3545
>AL939110.1/156680-156867
GGGCCGUGGUGGACUUCCGGGGCCAUCUACGGCGGCAGAAGAGGAAGCCCGGUGCGAAUCCGGCGCGGUCCCGCCACUGUGACCGGGGACAGGAUCCCCGGGAGCCAGGAACUCUCGCCGCCGUGCUCUUCGAACCAGGGCGCGGACACCCUGAGUGAGGACCUAUCGCCAUGCGCGGCUGCCGUUCC
.((((.(((.......))).))))....((((((((......((....)).(((((....)((((.((((((((....((..(((((((.....)))))))..))((((..(....)..((((((((((.......))))))))).)..)))).))).)))))...))))..)))).))))))))...
>AE010499.1/5969-5796
AAUGAUAAGAAACAAAUAGGUGCUUAUUGGCUUAAUAAAGGAAGUUGGGUGCGAAUCCCACACAGCAAUGCUACUGUAUUGUGGACGAAAUUACAAUAGCCACUGGGAAACUGGGAAGGUGUAAAAGUAGGUUGAAACUAAGUCAGGAGACUUACCAUUAUUUUAUAUUAAACU
..(((((..(((..(((.(((.(((.((((((((.........((((((.......)))).))..((((.(((((.((((((((......))))))))(((.(..(....)..)...))).....)))))))))....)))))))))))....)))))).)))..)))))....
>AL939107.1/140625-140436
GGACGCUGAUGGGAUGAUGGCCGGCGACAGGGCGACGACGGUCCGAGGAAGCCGGUGCGAAUCCGGCGCGGUCCCGCCACUGUGAUCGGUGAGCGGAUCCCGAAGUUGCCACUGCCCCGGUAGGGGCGGGAAGGCCGGGACGAGCUGUGACCCGGGAGCCAGGAAACUCACGUCGUCGCCUCCUCGACGG
....................(((.(((..(((((((((((..(((.((..(((((.......)))))(((((.(((((((((....))))).)))).(((((.....(((.(((((((....)))))))...))))))))...)))))..))))).....((....))..)))))))))))..))).)))
>AE004721.1/1492-1697
CCUAGGCGGGUUGUCCCAGGUGUCUCGUGCCGGCGCGCACGAGGUGAAACGGGAAGCCGGUGACGCUCUCCGAGCCAGUCCGGCGCUGCCCCCGCAACGGUAAGCGCAUCGCGCGCGAGCCCGGAGACCGGCCUGGAACCUUUCGUUUGAUUCACCCGCGGUGGGCGGGCGCAAGCGUGAAGCGGGCCGUCCGGGCCUGUUCCUCG
....((.((((.(((((...(..(((((((......)))))))..)....)))..(((((....((((...))))....))))))).))))))(.(((((...((((.....))))..(((((((...(((((((((((.....))))...((((((((.....))))((....))))))..))))))))))))))))))).)...
>AF263012.1/9229-9015
AGGCUGACCGGUGCAGCUGGUUCGCCCUGUCCGCCAGGCAGGGUGUCGCAAGAGGGAACCCGGUGGAAAUCCGGGACUGCCCCGCAGCGGUGAGUGGGAACGACCGCCGUCAUACGCACUGGGCCCGGACGGGUCUGGGAAGCGACGGCCACUAGGUGUCUGCCCGGCAGACGUGCCCGCGAGUCCGAAGACCUGCCCGCUGCCCGCACGCGACC
..((((..(((.(((((.....(((((((.((....)))))))))((....))(((..(((((((......((((.....))))..((((((..((....))..))))))......))))))))))((.(((((((.(((..((.(((.(((.....((((((...))))))))).)))))..)))..))))))).)))))))))))).))....
>AE015938.1/166402-166584
UUUAAUAUUAUUUUAUUAGGUGCUUUACAAGUUAAAAGGGAAAGUGGUGAAAAUCCACUGCAGCCCACCGUUACUGUAAUGCUGACGAAAUCUUAUAAAAUCCACUAGAUAUAUUUUAUCUGGGAAGGUUAGAAAUUAGGAAGAAGCUAAGCCAGGAAACCUGCCUAAUAAGUGUUAAUUCUU
.((((((((....(((((((((((((...........(((..(((((.......)))))....)))..((((((......).)))))...(((((......((.(((((((.....)))))))...))........))))).)))))......(((...))))))))))))))))))).....
>AE009228.1/1838-1621
UAAGGGUAAGGGACUGACGGUCUUUUCCCGGCAACGGGAAAAGCUAAGAGGGAACACGGUUCCGCCCCGAGAAAGGGUCAUUCCGUGGCUGCCCCCGCAACUGUAAGCGGUAAGCCCGCACCGUAAAGCCACUGAACCUUUAUGAUCGGUUCGGGAAGGCGGUGACAGGGUGUUGAUAGCCGCAAGCCAGGAGACCUGCCGUUUCAGGAAAAAGCGUC
...(((...(((((((..((.(((((((((....)))))))))))....(....).)))))))..)))..((((.(((..((((.(((((((..((((........))))...((((.((((((.......(((((((.........)))))))....))))))...))))..........)).)))))))))....))).)))).............
>AL939107.1/147400-147583
CAGACCGUAGUAUCAGCGGGUCAUCGCCGCGACGGGAGACAGGAAGCCGGUGUGAAUCCGGCACGGUCCCGCCACUGUGACCGGGGAGUGCACCCUUCGACACGCCACUGCGCGCCGCGCGGGAAGGCCAGGGAGGAGCGUCGAUCCGGGAGUCAGGACACUGGCCUGUCGCGGGCCCGUUCCG
...............((((((.....((((((((((...(((...(((((.......)))))...(((((((....))).(((((..((((..(((((.....(((.((((((...))))))...)))...))))).))).)..)))))......)))).))).))))))))))))))))....
>AE015940.1/273052-272875
AUUUAUAGAAUAAAUUUAGGUGCUUAUAGCUUAAUAGGGAAGCAGGUGAAAAUCCUGAACGGUCCCGCCGCUGUGAUGGGGAGUUUUUUCAAAGUAAACCACUGGAUAAUAUAUCUGGGAAGGUAUGAAAAAAUAAUGAACCUAAGUCAGAAUACCUACCUAAAUUAAAUACACUAUA
............((((((((((.(((((((......((((..((((.......)))).....))))...)))))))((((..(((((((((......(((.((((((.....))))))...))).)))))))))......))))............))))))))))............
>AP005029.1/99872-99714
GCCAGGGACCCGGCACGCGGUACGGUCGGUGCGAUAACGACGACGGCAUAGCGGAAGCCGGUGGAAAUCCGGCACGGUCGCGCCACUGUGAACGAGACGAGCCGCCCCGAUGGGCGAAGCGCCUCGCAAGUCAGACCCGCGGCUGUCGUCCUGUGCACC
(((((((...((((.(((((.(((((.((((((((.....((.(......)))...(((((.......)))))...)))))))))))))((.((((.((...(((((....)))))...)).))))....))....)))))))))...))))).))...
/home/tirza/YairProject/AL /home/tirza/YairProject/FoldalignM/DATA/cobalamin_10_3.set 150 5 
Sample 0:697 4329
Sample 1:850 4249
Sample 2:824 4265
Sample 3:840 4319
Sample 4:862 4419
Cost: 4249
>BX572599.1/247113-247314
UUAACCCGAGGUUGUACCGGUGCCUCUCGCCGAGAGAGGUGAAACGGGAAUGCGGUGCGGGGCGAUGCCCCAAUGCCGCAGCUGCCCUCGCAACUGUGGGCGGAUCGGAGCGUCCUCGCAUGCCACUGACCAGAUCGGUCGGGAAGGCGGACGCGCCGGAUAUCCGCGAGCCAGGAGACCGGCCGGUACAAGGUGUGCAACU
...(((.....(((((((((((((((((.....)))))))....(((...((((((..(((((...)))))...))))))(((((((.((....)).))))(((((((.((((((......(((.((((((.....))))))...))))))))).)))...))))...))).......))))))))))))))))........
>AP005330.1/173115-173487
AUUUUUUUGGCAGGUUUAGGUUUUCUGUCCGUCUAUGUUGCAGGGAAAGUAAGAACGCGAAUCUCAUGAUUCUCAAUGGUCUAAUUGAAUAAAAAGUUAGACAGACCAUAAGAGAAUGUGAAAAAUUUAGACAGUGAUACGGAUUGGGCAGAUAUUUUCAGUUUUAGACGCACUAGCUCCCAUUCUUAAAGGCUUUAUCCUUAUCUAAUCUAUUUUUUAAACGUAUUCUUUCCCAACUGUAAGUCUGUGACGCGCAGCGGUAAGAGAGAACGAAAGCUUAAUAAGACACUGCAUGACGGAAUCGUGUGGGAAGUCAGGCGAGUAGGUUAACAGCUCUUGAGUCCGAAUACCUGCCAGCAACUGAGCAAACACU
.......((((((((........((((((((((..((((((.((((..((......))...))))...((((((.(((((((..((((........))))..)))))))..))))))................))))))..)).))))))))..........((..(((((.((..(((((..(((((.(((((((.........(((........)))..(((.((((((..(..((((..(((...)))..))))..)..)))))).))))))))))..)))))....((((((.....))))))))).))..))))((((.(.....).))))....)))..)).))))))))((......)).......
>AL591978.1/56481-56658
GUACUAAACAACUAAAUAGGUGAAUAUAUUAAUCCGGGAAAGAGGUGAAAAUCCUCUACAGGCCCUAGCUACUGUAAUACGGACGAAAACCAAACAUAUGUCACUGGAAGCAAUUCCGGGAAGACUGGUGAGUAGGAUGAUGUUAAGUCAGGAGACCGCUUUUAUAUUCGAUAUCCAA
..................((((((((((...(((((((..(((((.......))))).....)))..(((.(((.....)))......((((.......(((.((((((....))))))...))))))).))).))))......((((..(....).)))).))))))))....))..
>AF010496.1/116971-117194
GCUACUCCAACAGGCGAUGGUUCCCAACUGGACGGGAUUAAUAGGGAACACGGUGAGGAUUACCCAUCAGGGGCCUAAUCCGUGGCUGCCCCCGCAACUGUGAGCGGCGAGACGACGGUCGAAGACCACUGGCCCCCCCGAUCCACCGGGGAGAACGGCCGGGAAGGUGACCCGAGUUGAUCGAACCGCAAGUCAGGAGACCUGCCAUCGCUCUGGCGUCGCAA
((.((.(((...((((((((((((..(((.(.(((........(((..(((((..(((....(((....))).)))...)))))....)))((((........))))(((..(((((((((.......((((((((((((......))))).)...)))))).....)))))...)))).)))..)))).)))..))).....))))))))).))).)).))..
>AP003011.2/321703-321523
AGGUCGCCGCCACUGCCUGGUGCCCGCCGCAAGCGGGAGAAUCGGGAACACGGUUGAACUCCGUGGCGUGCCCAACGCUGUAAGGGGGACCGCGCCGGUAAAUGCCACUGUCGAUGACGGGAAGGCACCGGACGCGGGUUGAUCCCGAGCCAGAAGACCGGCCUGGCAGGCAUCGUCAUCC
.(((.(((((((..(((.(((.((((.(....))))).(..((((((.(((((.......))))).......((((.(.....((....))((((((((....(((.(((((...)))))...)))))))).)))).)))).))))))..).....)))))).)))).)))))).......
>AJ278144.1/22351-22163
CAGUAAUAUCCAGUUGUCGGUCCUGCGAGUUAAUAGGGAAUCCAGUGCAAAUCCGAAACUGACACGCAGCGGUAAGGAAAGGUGCGAUGAUUGCGUAAUGUGGACACGGUCAUCCGGUGGGUGGUCAUCUCUUUGUAUCUUCAGAUGCCCUUCUAGGUCUGAAGACCUGUCGGUUAACGUCGCAUCUGG
.........((((..........(((((((((((((((.(((.........(((...((((........))))..)))(((((((((((((..(.((...((((........)))).)).)..)))))).....)))))))..))).))))..((((((....))))))...)))))).))))).))))
>AP002997.2/104964-105169
CCUAAAUCCGCUCCAGACGGUCCCUUGCCCGCAACGGCAGGGGCUAAGAGGGAAUGCGGUGCGGGAUUUCGAUCUCAAAUCCGCGGCUGUCCCCGCAACUGUAAGCGAAGAGCCAAGGCCGAAAGCCACUGGGACGUUCCCGGGAAGGCGGCACCCAAGGCGAUGACCCGCGAGCCAGGAGACCUGCCGUCUGCGACAAAAGAAUC
.........(.((((((((((((((((((......)))))))).....(((....((((...(((((....)))))....))))((((((.(((((........)))....(((..((.(....))).(((((.....)))))...))))).)).....(((......))).))))......))))))))))).))).........
>AE005849.1/870-1059
AGCUCUAGCUUCGCGUCAGGUUCCUCGAAAGAGGAUGAAAAGGGAACGAGGUUGAAGACCUCGGCUGCCCCCGCAACUGUAAGCGGCGAGCUUCGCGUCACAUGCCACUGGGCCCAAAAGGCCUGGGAAGGCGACGCCCAGAAGCAUUGACCCGUGAGCCAGGAGACCUGCCCGGCGCAGUCGUUCAUCG
((((((.((((((.(((((..(((((....)))))......(((..((((((.....))))))....)))((((........))))...((((((((((....(((.(..((((.....))))..)...))))))))...))))).))))).)).)))).))).((.((((.....))))))))).....
>AE017248.1/199120-198939
CAAUUUUCAAACCAUACAGGUGCCGAGAUUCGGUUAAAAGGGAAGCACGGUGUAAUUCCGUCACGGUCCCGCCGCUGUAAGAGAAUAGUCUUUUUAAAAUAUGUCACUCGGGAAAUCGGGGAAGGCUUAAAAAGAUGAUGAAGCUCGAAGUCAGAAUACCUGCCUGUAAAGGACUAAGCCUU
..............(((((((((((.....)))).....((((...((((.......)))).....))))....(((...(((.((.((((((((((......((.(((((....)))))))....)))))))))).))....))).....))).......)))))))((((......))))
>BX572594.1/100625-100429
AAUACCGUGACCAGCGACGGUUCCCGAAAGGGAUCAAUAGGGAACGCGGUGCGGGCUUUAGGGCUCUAUUCCGCGGCUGCCCCCGCAACUGUAAGCGGCGAGCCAUUCGCCACACGCCACUGGGCUUUCGUCCUGGGAAGGCGGUGAACGGCAACGACCCGCGAGCCAGGAGACCUGCCGUCAGUCGUGGUCACACG
......(((((((.(((((((((((....))))((....(((..(((((...(((((....)))))....)))))....)))((((........)))).))(((.((((((.(...((...((((....))))..))...).)))))).)))....))).(((.((..(....)..)))))..)))))))))))...
/home/tirza/YairProject/AL /home/tirza/YairProject/FoldalignM/DATA/cobalamin_10_4.set 150 5 
Sample 0:370 3666
Sample 1:586 3641
Sample 2:661 3536
Sample 3:679 3551
Sample 4:689 3630
Cost: 3536
>AE017037.1/59439-59627
CCUUUCAAAAGGAAAAUAGGUACACGAACAUUUCGUUUCGUGUUUAAAAGGGAAGCUUGGUGAAACUCCAACACGGUCCCGCCACUGUAAAUGCUGAGAUUUCUUUUUGAUACCACUGUGAAAACGGGAAGGUAAAAGAAAUUAUAUGAAGCAUAAGUCAGGAGACCUGCCUGUUUUAACAACACUGAU
((((....))))((((((((((((((((........)))))))......((((...((((.......)))).....)))).(..(((...(((((..(((((((((....((((.((((....))))...)))))))))))))......)))))....)))..)....)))))))))............
>AE014432.2/6200-5972
UCGCAAUUUUCAGGAGACGGUUCCGCCAUUGCGGCGGAUGAAAAGGGAACACGGUGAAGCCAUAGGGCUGAAACCGAGACUGCCCCCGCAACUGUAACCGGAGAGCUAUCCUCCACAGGCCGCGCAAGCGGCCAAAGCCACUGAAAGCAGCAAUAUGCUGCAAUCGGGAAGGCGGAGGCAAAGCGAAGACCCGGAAGUCAGGAGACCUGCCGUAUCCGGUCACCCAUGC
..(((.(((((((....)...((((((.....))))))))))))(((..(.((((..((((....))))...)))).)..(((....)))......((((((..(((.((((((...((((((....))))))...(((.((((..(((((.....)))))..))))...)))))))).).))).......(((..(((....)))...)))..))))))..))).)))
>AP003190.2/44501-44328
AAUAAAAUAAGAGCAUUAGGUGUUUAGUAACUUAAUAGGGAAAGUUAAAAACUGCAGCCCCCGCUACUGUUGAUAAGGACGAGAAUAAAAAGCCACUGUGAUAAAUAGUCAUGGAAAGGAUUGUUUUAGGAUGAUUUAUUAGCCAGGAGACCUGCCUAGUAUGCUAUUCUUAUU
.....(((((((..(((((((........))))))).(((..(((.....)))....)))..(((((((((((((((..(.(((((((....((.(((((((.....)))))))...)).))))))).).....)))))))))((((...))))...)))).))...)))))))
>AE016867.1/236456-236654
UUUACCAUGCCGGCCGUCGGUUUCCGAGAGGAACUAACAGGGAAUUCGCCAGCUUUGUUUCAAAGGCCAAAACGAAACUGCCCCCGCAACUGUAGGCAUCGAGCCUGCUCCAAGACUGCCACUGGAUUCAGAUCCGGGAAGGCCGGAGCAUGGUGAUGACAUGCCAGUCAGGAGACCUGCCGACCCGAUUCAACCAACU
.(((((((((((((((((((.((((....))))......(((..((((...(((((......))))).....))))....)))))......((((((.....)))))).....))).....((((((....))))))...))))))..))))))))((((......))))(....).....((......))........
>AE009122.1/6687-6504
CCAUAGCUUCUCCGGUCAGGUGCCCGCCCUUGCGGCGGGAGAAUCGGGAAUCCGGUGAAAGACCGGAACGUGCCCAACGCUGUAAGGCGGAUGCUCUUUUUCUCAUGCCACUGAAGCAAUUCGGGAAGGCGAAAGGGGCGGAUGAAGCUUAGUCAGAAGACCGGCCUGGCAGGAUAGACCGAAC
((..(((((((((.(((.(((.((((((.....))))))...)))(((..((((((.....)))))).....)))..((((....)))))))(((((((((.....(((.(((((....)))))...))))))))))))))).))))))..(((((.........))))).))...........
>AE014429.2/552-315
GUGUCAAACCAUGUGACAGGUUUUGCCGGAACGAAUCCCCGGCAAUACCAAAAGGGAAUGCGACGGACGGACCCACGCCGGGCGUCUUUAUCGCAGCCGACCCCGCGACUGUAGAGCGGAGAGGGAAGAGGCAAGCCGGGCAACCGGCAGCCACUGGAAAUCAGAUAGAUUUCUGGGAAGGCGCUUUAUUCCCCAAGACCCGCGAGCCAGGAGACCUGCCUGUUGCAUGAGGGCAUUG
.((((....((((((((((((.(((((((.........)))))))........(((..(((((.(((((..(((.....))))))))...)))))......))).(..(((....((((...((((((((((..(((((....))))).(((.(..((((((.....))))))..)...)))))))).)))))......))))....)))..)....))))))))))))..))))...
>AE017249.1/124649-124462
AAUAACGGUUUCGGUCUUGGUGCUCCUUUUAGCUAAGGAGUGAAAAGGGAAUCAGGUGAAAGUCCUGAGCAGUCCGGCUGACGUAAGUGAGAGAGUUGUUUUUCAAAAUGCCACUGGUUUAUUCCGGGAAGGCGAAAAUCAAUGAUGACCUCCGAGCCGUAAGACCUGCCAAUGACUAUAAGGGUAAA
......(((...(((((((..(((((((......)))))))......(((.(((((.......)))))....)))((((.((....))(.(((.((((((........((((.((((......))))...)))).........)))))))))).)))).))))))).)))..................
>AP005947.1/24717-24919
AUCCUAGAUGCUCGCGACGGUUUCCCCCGAGAGGGGAUGAAAAGGGAAUGCGGUGCGGGGAUGUUUCCCCAAUGCCGCGGCUGCCCCCGCAACUGUAAGCGGAUAAUCCUUCGUCAGAAGCCACUGGGUCCUCGGUCCCGGGAAGGCGACGAAGUGGUGACGACCCGCGAGCCAGGAGACCUGCCGUCAGCCGUGGUCACACG
.((((....(((((((((((((..((((....)))).......(((..((((((..(((((....)))))...))))))....)))....))))))...((....((((((((((....(((.(((((.(....).)))))...)))))))))).)))..))...))))))).))))((((.((.....))...)))).....
>M57569.1/218-26
CGGUAGCAUCCGUGGGCCGGUCCUGUGAGUUAAUAGGGAAUCCAGUGAAAAUCUGGAGCUGACGCGCAGCGGUAAGGAAAGGUGAGAUGAGAGCGUAAGCAGACACCUGUCCGGCGGGAAGUCAUCAUUUCUGCUAUCCAGCCAACGGAUAACCCUCCAAGCCCGAAGACCUGCCGGCUAACGUCGCAUCUGG
.(((((..((..(((((.((((((((......)))))...(((((.......)))))((((.....)))).....(((.((..(((((((..((....)).(((.((((.....))))..))).)))))))..)).))).)))...(((......)))..)))))..)).)))))(((....)))........
>AE004105.1/5235-5438
UACUAUCAGCGCCAAGCUGGUGCUAUUUAGAUGCCUGGAUGGCUAAAAAUGGCUGAAAAGGGAAUCCGGUGUAACUCCGGAACUGACGCGCAGCGGUAAGAGAGAACGAACGCUCAAACGACACUGCUUUUCGAGUGGGAAGUCGAGCCAGUAGGCCAACAGUGCUCUCAAGUCCGAAGACCUGCCAGCAACUGAGUUAUGCAG
....((((((.....))))))((.((((((..(((((..(((((....((.((((....((...(((((.......))))).))......)))).))..(((.(......).)))...((((.((((((...))))))...))))))))).)))))......((((..((.(((....))).))..)))).))))))...))..
/home/tirza/YairProject/AL /home/tirza/YairProject/FoldalignM/DATA/cobalamin_10_5.set 150 5 
Sample 0:605 4104
Sample 1:735 3821
Sample 2:701 3946
Sample 3:702 3919
Sample 4:744 3966
Cost: 3821
>BX294140.1/211185-211419
UCCGAGGUGACUGAUUUGGUUUCUGCCGAGUCAGUGAACAGGGAACUCCGGUGAAAUUCCGGGACGGUCCGGCCGCUGUGUGCCGCCAGAGAUCUUCCAAGUGAAGUCUCAUUGUUUGCUUUUCUAUUCAGCCAUUGCUCGUGUUUUCGCGUUUCAACGUGAACGUGAGUGAGAAGGCCAUGAGCAAACAAAGUGGUGGUGAGUCAGAAGACCUACCUCGUACAAGACGUUUUGG
..((((((((((((((((((....)))))))))))......(((..(((((.......)))))....)))(((..(((..(((((((.((((.((((.....)))))))).((((((((((.........(((.(..(((((((..((((((....)))))))))))))..)...)))...))))))))))...)))))))...)))..).)))))))))..((((....)))).
>AE010542.1/7559-7740
UUAAUAUCAUGUCAAUUAUGUUCCUUAUUUUUUAAGGCUAAGAGGGAAUUUGGUGAGAUACCAAAACGAGCCCGUCGCUGUAAUUGAGUUUUUUCUUGUUUUAUACCACUGGAUUUUUAUUUGGGAAGGUAAAGAAAUAUAAAUCAUAAGUCAGAAGACCUGCAUAAUUGAAUUACUCUAUC
...........((((((((((.(((((.....)))))......(((..((((((.....)))))).....)))(((.(((....(((.((.((((((......((((.((((((....))))))...))))))))))...)).))).....)))..)))..))))))))))...........
>AY033235.1/252-496
GUGUACUAGGGUCAAUGUGCUGGCCUCGGCCAGCGCGCGUCCGCAGCGAAGCCGGUGGGAAUCCGGCGCUGUCCCGCAACGGUGAUGGGGCCCGGCCCCGAGUCCGGUCGACUGUGGACGUGUCCCCACAUUGCCCCGGCGCAGGGUCAGCCCCACGAGCUGCCUGCGCGUGCACCGCGAAGGACGGCCCGUGGAUUUGAGGUUCUUGUCCGAGCCCGCAGGCUCACGAGGGCAGCAGCGCCCUG
........(((.((((((((((((....))))))(((((((((((((((..((((((((...(((((.(..(((((...))).))..).).)))).))))...))))))).))))))))))))....)))))).)))(((((....((((..(((((.(((((((.((((.....)))).))).)))).)))))..)))).(..(((((..(((((....))))))))))..)....)))))...
>AE007744.1/3364-3542
AAAUAAUACCAUAUUUUAGGCACCUAAUCUUAGGUUUAAUAGGGAAAUUGGUGAAAAUCCAAUGCAACCCCCGUUACUGUAUACAGUUACAAAACCAAUGUCCACUGGAGUUUUCUCUGGGAAGGAUGGUUGAGGCUAAACUGUGAGCCAGGAGACCUACCUAAAAUAUUAUGGAACUU
........((((((((((((.(((((....)))))....((((...((((((....).))))).......((((.((((....)))).))..(((((...(((.(..(((....)))..)...))))))))..((((........)))).))...)))))))))))))...))).....
>AE016932.1/22310-22515
UAUCUUUGUCCCCGCAUUGGUUUGCGACUCUCAUCACGAGGGAAGCGAUUAAAAGGGAAUCAGGUGUAAAUCCUGAACAGUCCCGCUGCUGUAAGUUCCAUAGAUAUGUUGCGAGCAAUCUACUCAAAGCCACUGGAAAGAAAAUUCCGGGAAGGCGCCCGCAACAGGAAUAAGUCAGAAGACCUGCCAUGUAAAAUCCGUUUCAC
.............(((.((((((((..(((((.....)))))..))))......((((.(((((.......)))))....))))....(((...(((((.......(((((((((.......)))...(((.((((((......))))))...)))....)))))))))))....))).......)))))))..............
>AE016990.1/90583-90393
CUGUAGCAUCCACUUGCCGGUCCUGUGAGUUAAUAGGGAAUCCAGUGCGAAUCUAGAGCUGACGCGCAGCGGUAAGGAAAGGUGCGAUGAUUGCGUUAUGCGGACACUGCCAUCCGGUGGGAAGUCAUCAUCUCUUAGUAUCUUAGAUACCCCUCCAAGCCCGAAGACCUGCCGGCCAACGUCGCAUCUGG
.....(((((..(((((((.((((((......))))))......(((((..((.......)))))))..)))))))....)))))((((...(((((..((((...))))...(((((((((((.........))).(((((...))))).................))))))))..)))))..))))...
>BX572608.1/190529-190732
ACUUCUAAUGGCGGUGACGGUUCCCGAGAGGGAUGAAAAGGGAAUACGGUGCGGACGCAGACACUUUCGCGUUCUAGGCCGUAGCUGUUCCCGCAACUGUAAGCGGAUCGUCUUUCGUCGGAUGCCACUGGGAACCUCGGUCCUGGGAAGGCGACGGAAGAUCAACCGCGAGCCAGGAGACCUGCCGUCAUUCGUGGUCACACG
......(((((((((...(((((((....))))......(((((((((((..((((((.((.....))))))))...))))))....))))).(..(((...((((...((((((((((....(((.(..((.((....))))..)...)))))))))))))...))))....)))..)))).)))))))))((((....))))
>BX572595.1/100553-100338
UUUGAUCGCGCCCGUUCAGGUGUGCCGGGAAUCGUCCGGCACAGGGAAGCCGGUGCGGGCCCAAGCUUAUGGCCGCAAACCCAAAUCCGGCGCUGCGCCCGCAACUGUGAGCGGUGAGCGAUCCUUCAAUCGGCCACUGGGCAGCACUUGCCCGGGAAGGCGAAGGAUUGCGACGACCCGUGAGCCAGGAGACCGGCCUGAGUACGUCAUCUUCCA
........(((.((((((.((((((((((.....)))))))))((....))..(((((((...(((.....((((............)))))))..)))))))..).))))))))).((((((((((.....(((.(((((((.....)))))))...)))))))))))))((((((.((.(.(((.(....).)))))).)).))))........
>AE005721.1/1901-2129
GUCUGUUGCCGUUGUCGUGGUCUGCGGACGUUCGCGUCCGGAGCUAAGAGGGAAGUCGGUGAGGGCGUGAAACCCUGAAUCCGGCGCUGCCCCCGCAACUGUGAGCGGCGAGCCGCUGUCCGUUUCGUGUCACUGACGCGCCGAAGCUGGUUCGGGGAUGCGUCGGGAAGGCCAGGGCAGGGGUGACGACCCGUGAGCCAGGAGACCUGCCUCGACAGAUAACGUCCUC
.........(((((((.(((.((.((((((....)))))).))))).((((.(.(((......(((......(((((..((((((((...(((((.((((...(((((....)))))....((((((((((...)))))...))))).)))))))))..)))))))).....)))))((.((((....)))).)).)))....))).).))))....))))))).....
>M34485.1/360-150
UUUACACAAUUCGUAACAAGUUAAAAGCAUUCGCUUUAGGGAAACUGGUGCAAAUCCAGUGCUGCCCCCGCAACGGUAAAAAUGUAAACCAUAUUAAAAAAGUCAUUUAGACUUACGCCACUGCAUGCAUAGAUGUGGGAAGGUGAAUAUGCUUGUCUCUUUUUGAGAUGCCAUUUGAGUCCGGAGACCUGCUUGUUACAUCUAUCCACUC
............(((((((((..(((((....))))).(((..(((((.......)))))....)))...(..(((...(((((.....((((((....(((((.....))))).((((.(..(((......)))..)...))))))))))..((((((.....)))))).)))))....)))..)....)))))))))............

lysine.RNASpa_150_5
/home/tirza/YairProject/AL /home/tirza/YairProject/FoldalignM/DATA/lysine_10_1.set 150 5 
Sample 0:473 2509
Sample 1:448 2576
Sample 2:500 2433
Sample 3:436 2485
Sample 4:443 2628
Cost: 2433
>AE016770.1/235405-235209
CAGGCCAGAAGAGGCGCGUUGCCCAAGUAACGGUGUUGGAGGAGCCAGUCCUGUGAUAACACCUGAGGGGGUGCAUCGCCGAGGUGAUUGAACGGCUGGCCACGUUCAUCAUCGGCUACAGGGGCUAAAUCCCCUGGGUUGUCACCAGAAGCGUUCGCAGUCGGGCGUUUCGCAAGUGGUGGAGCACUUCUGGGUGA
...(((......)))...(..(((.......(((((((.((((.....))))....)))))))...((..((((..(((((.((((((((((((........)))))).....((((.((((((......)))))))))))))))).((((((((((....)))))))))).....)))))..))))..)))))..)
>AE013149.1/9167-9356
AGGUGAGGUAGAGGCGCGGGUCAUCAAGAGUAACAUGCCAGAGGUGUUAAGGGCCGAUGAAGGUGUGUGAAAGGGGUGCCCGCCGAAGCGCGUAAACUUCCUUAAGGUUUACGCAGCUGGGCCUAUGCCGAACAGGUAUAGGACUGUCACUGAAGGCUCCCCAGGCCUUCAGUGGAGAGCUAUCUCGCUA
.((((((((((...((((((.((((.......(((((((...(((.......)))......)))))))......)))))))))...((((((((((((.......))))))))).))).((((((((((.....)))))))).)).((((((((((((.....)))))))))))).)..)))))))))).
>AE004127.1/7715-7538
UCUAGCAGAAGAGGAGCACUGCCCAGGCAGAUGUUUUGUGGAGCCUCAACUCCAAUACAGAACAUUCAGGGGGAGUAGUGCCGAGGUGAAUCAAAGUUGUGGCUUUGGUUUAUCGGUUGAACGGGCUGAAUCCCUUCAACUGUCAUCAGCUCGAAUCUGAUGAAGAGCUUCUGAGGGA
.((..((((((....(((((((((.....((((((((((((((......)))))...))))))))).....)).)))))))...(((((((((((((....))))))))))))).((((((.(((......)))))))))..(((((((.......)))))))....))))))..)).
>AE007856.1/5090-5262
ACCUAGGGUAAAGGUGCUGUAGUUAUUAUUAUUUAUUCUUAGCUGGCAAGCUUUGAGGGAUAAAGAAAGGAAUUGCAGCCGAAGAAGGAUUUCCGGCAGGAACUUUUUCUGGUUUUGUAUAAAAUAUAUGCAGAACUGUCACUAUUCUUUUAUAGUGGAGAGCUACAAGGUGC
((((...(((...(.(((((((((.......((((((((.((((....))))....))))))))......))))))))))..(((((((.((((....)))).)))))))(((((((((((.....))))))))))).(((((((......))))))).....))).))))..
>AE017274.1/20257-20449
CGAUGAGGUAGAGGUUGCGACUUUUAAUAGUAAAACGGACGAGACACAGAGAAUGUCUUAGACUCCGUUUGAAAGGAAAAGUUGCCGAAGUUUAUAUUUCUUCUCUGGAAAUAUGAGCUGGGGCUGUCUCCGAAAGGAACAGAACUGUCACGUUUACAAAAUUACCGUGUAAACGUGGGGUGCUAUCUUAACG
((.((((((((.(((((((((((((.......(((((((.((((((.......))))))....)))))))......)))))))))...(((((((((((((.....)))))))))))))....((((.(((....)))))))))))..((((((((((.........)))))))))).....)))))))).))
>AL596166.1/112469-112272
UGGUGAGGUAGAGGUUGCGAGAUGCACUAGUAAUUUUUUCGAGGCGAAACAAAGACGCCAAUGACAAAAAACGAACAGGUUAAUCGCCGAAGUGACUAUUUUUUCUUUGUAUCGAAAUAGUUGUUGGGACAGUUUCCUAAAGGAGCUGGACUGCUAUAAGAAUUUGUCGAAAUUUCUUAUAGGUGUGCUAUCUGACAA
..((.((((((.(((((((...))).(((..((((.((((((((((.........))))....(((((.........(((.....)))((((.........))))))))).)))))).))))..)))..((((.(((....))))))))))).(((((((((.((.....)).))))))))).....)))))).))..
>AF270308.1/2156-2331
AAUAGAGUUAGAGGUUGCAUUAUUAAUGACUAACUUAUCAGAAGUCGUAUGGGACAUGUGUUGAAUAAGUGAAAGGUAAUAAUGCCGAAAUGAUGUUAUUUCCAUAAAUUAGCAUUGUUGGGACAACUUUCGAAUAGAAGUUGUACUGUCACUUUAUGUGAUGUGCUACCUUAUAU
..........(((((.(((((((((.......(((((((((..(((......))).....))).))))))......))))))).((..((..((((((...........))))))..)).))((((((((......))))))))...(((((.....)))))..)).)))))....
>AE001799.1/20444-20268
GACCCGACGGAGGCGCGCCCGAGAUGAGUAGGCUGUCCCAUCAGGGGAGGAAUCGGGGACGGCUGAAAGGCGAGGGCGCCGAAGGGUGCAGAGUUCCUCCCGCUCUGCAUGCCUGGGGGUAUGGGGAAUACCCAUACCACUGUCACGGAGGUCUCUCCGUGGAGAGCCGAUCGGGUC
((((((((((.(((((((((..(.......(((((((((.((.......))....)))))))))......)..))))))......(((((((((.......))))))))))))..((((((((((.....)))))))).)).((((((((....))))))))....))).)))))))
>AE017007.1/287994-288186
CGAUGAGGUAGAGGUUGCGACUUUUAAGAGUACGACGGACGAGACACAGAGAAUGUCACCGACUCCGUUUGAAAGGAAAAGUUGCCGAAGUUUAUAUUUCUUCUCUGGAAAUAUGAGCUGGGGCUGUCUCCGAAAGGAACAGAACUGUCACGUUUACAAAAUUACCGUGUAAACGUGGGGUGCUAUCUUAACG
.(.((((((((.(((((((((((((........((((((((.((((.......))))..))..)))))).......)))))))))...(((((((((((((.....)))))))))))))....((((.(((....))))))))))).(((((((((((.........)))))))))))....)))))))).).
>X00008.1/296-492
CAGGCCAGAAGAGGCGCGUUGCCCAAGUAACGGUGUUGGAGGAGCCAGUCCUGUGAUAACACCUGAGGGGGUGCAUCGCCGAGGUGAUUGAACGGCUGGCCACGUUCAUCAUCGGCUAAGGGGGCUGAAUCCCCUGGGUUGUCACCAGAAGCGUUCGCAGUCGGGCGUUUCGCAAGUGGUGGAGCACUUCUGGGUGA
...(((......)))...(..(((.......(((((((.((((.....))))....)))))))...((..((((..((((..(((((.((((((........))))))....(((((.((((((.....)))))).)))))))))).((((((..((....))..))))))......))))..))))..)))))..)
/home/tirza/YairProject/AL /home/tirza/YairProject/FoldalignM/DATA/lysine_10_2.set 150 5 
Sample 0:407 2370
Sample 1:415 2408
Sample 2:422 2332
Sample 3:443 2258
Sample 4:430 2302
Cost: 2258
>AP004601.1/22341-22165
CGGUGAGGUAGAGGAGCAUACAACAUUAGUAAUCGACAAGAGGAUGACAACGAUGAUAGUUGGUGGAAGGGUUGUUUGCCGAAGCAUAAUAAGGGUCAGACUUAUUAUUGCUGGUACAUCUUUGAAUAAAAGAUGCACUGUCAUGCAAAAUUAAGUGCAUGGAGAACUACUGAUCGA
((((..(((((..(.(((.(((((.......((((((....(........).......))))))......))))).))))..(((((((((((.......))))))).))))(((.(((((((.....))))))).))).(((((((........)))))))....))))).)))).
>AP001512.1/119931-120105
GGAUGAGGUAGAGGUGCAAUGCGAAUCAGUACCCACUUGGAGUUUGAUGGAACUAGGAAGAGUGGGGAAAGGUCAAUUUGCCGAAGUGAAUGUAUGUCCAUCCCAUACGUUUGCUGGGUCGUUUUUGAAUAAAAAACGAACUGCCGCUGACUGUUAGCGGAGAGCUAUCUGCCAA
......((((((...((...((((((.....(((((((..(((((....))))).....)))))))((....)).))))))...((((((((((((.......))))))))))))((.((((((((.....)))))))).)).(((((((...)))))))...))..))))))..
>AP001517.1/215539-215348
AGUGAUGGUAGAGGUGCGAAAACCAAGAGUACACAGUCUGAGAGAAAUGAGAAUCGUUGACGACUGUUGGAAAGGGGGAUUCGCCGAAGUGCAGAUCGGGGCUCAUUCCCAUUUGCGCUGGACCUAUGUUGAAUAAGCAUAGGGCUGUCACAACACUAGCCCCAACUAGUGCUGUGGAGAACUAUCUCACGU
.((((.(((((....(((((..((.......(((((((.......((((.....))))...))))).))......))..)))))...(((((((((.((((.....)))))))))))))((.((((((((.....)))))))).)).(((((.((((((......)))))).)))))....)))))))))..
>AF269536.1/680-500
AAUAGAGUUAGAGGUUGCAUUAUUAAUGACUAACUUAUCAGAAGUCGUAUGGGACAUGUGUUGAAUAAGUGAAAGGUAAUAAUGCCGAAAUGAUGUUAUUUCCAUAAAUUAGCAUUGUGAAGUUGGUUGAACAAUAAAAACAUCACAACCACGAAUGCUUUCUUCAAUAUUUAUUUGAAUU
...(((((..(.(((((((((((((.......(((((((((..(((......))).....))).))))))......)))))))))......(((((((.((.....)).)))))))((((.(((.(((....)))...))).)))))))).)....))))).(((((.......)))))..
>AP004598.1/253855-254037
GUUUUGGAUAGAGGUGCGGAGACCAUCAGUAUAUACGCGGAAGGGAAAUGAGCCCUAGUGAAGCGUAUGGAAAGGGGAAUCUGCCGAAGCGAGUGAAAUACUCAUUCAUUAACUCGUUGGUGCUGCUAUUGAACAAAUAACAGUGCUGUCAUAUAGGAGACUAUAUGGAGGGCUAUCGAGCUG
(((((((.((((((((.(....)))))....(((((((....(((.......))).......)))))))..........)))))))))))((((((.....)))))).....((((.((((((((.((((.....)))).)))).((.((((((((....)))))))).)))))).))))...
>Z99121.2/6040-5861
CAGUGAGGUAGAGGUUGCGCGGAUGAUGAGUCACACAUGCUAGGCUGACAGGGGCUGUUAAACAUGUGUAAAAGGCAUCAGCGCCGAAGUGUGGAGAAAGCCGAUCCUUCUCUAUGCUGGGACUGUAUCUGAAUAAGUGCAGGACUGCCGCGUGCUUUUUCGCGGAGGGCUAUCCGGAGA
....(.(((((...((.(((((((((((....(((((((...((((......))))......)))))))......)))))((((((.((((((((((.((......))))))))))))((..(((((.((.....)))))))..))..)).))))...)))))).))..)))))).....
>AE016747.1/182196-182375
AGAUUUUGAUGAGGCGCAUCAAUCAUGAGUAAACUUUAGAUAAUUUGUCUGCUAACAAUUAUAGAGUUAAAAGGGUGAGAUGCCGAAAUGAUUCAUAAUAGCAGUUAUGAAUCGUUGGACUUAAUGGUUAAGAGCUAUAAGUUUGUCAUUAUUAUUAAAUAAUGGAGUGCAUCACUUGUA
.....((((((.....))))))..(..(((.(((((((......((((......))))...)))))))..........(((((...(((((((((((((....)))))))))))))((((((.(((((.....))))))))))).((((((((....))))))))...))))))))..).
>AP005342.1/28132-28310
UUUUGCAGAAGAGGAGCACUGCCCAGGCAGAUGUUUUGUGGAGCCGCAACUCCAACACAGAACAUUCAGGGGGAGUAGUGCCGAGGUAGAUCAAAAUUGCAGGAUUUGAUCUGUCGGUUGACUUGGGUUGAGUCCCAUCAACUGUCAUCAGCUCAGCCUGAUGAAGAGCUUCUGAGAUG
.....((((((..(.(((((((((.....((((((((((((((......))))...)))))))))).....)).))))))))..((((((((((.(((....)))))))))))))((((((..((((......)))))))))).(((((((......)))))))....)))))).....
>AE010489.1/2647-2468
AUAAAAAAUAGAGGUGCAUAUAUGUAGGUAGUGUGAAAAUGUUAAGGUAUAAGCCACCAAUGUUUCACAUGAAGGGCAUAGUUGCCGAAAGAAAGUUAAUUGCUUAUGAUUAAUUUUCUUGGUCAAUGUCAACAAGCAUUGACUGUCAUAUUCUUUUGAAUAUGGAGAGCUAUUUAUAGU
.....((((((.((((.((.(((((.....((((((((.......(((....))).......)))))))).....)))))))))))..(((((((((((((......)))))))))))))(((((((((......))))))))).((((((((....))))))))....)))))).....
>AE004193.1/5679-5861
UUUCGCCGUAGAGGAGCGGUUACGAAAAGUAUCCACAGUUGGGGUGAUGCCAAUGAAUUGUGGAAAAAGGCGUUGCCGCCGAAGUCAACUUGCCCAUCAACGCAGUUGGCUGGGGUUACAUUCAAUAGGUGUAACACUGCCAUAGUCUAUAUUGUUGUUAAACUAUGGAGCGCUACUGUAGGG
.....((.((.((.((((((.(((.......(((((((((..(((...)))....)))))))))......))).)))((...(((((((.(((........)))))))))).((((((((((.....)))))))).)).(((((((..(((....)))...))))))).))))).)).)).))
/home/tirza/YairProject/AL /home/tirza/YairProject/FoldalignM/DATA/lysine_10_3.set 150 5 
Sample 0:322 2425
Sample 1:471 2780
Sample 2:416 2297
Sample 3:413 2349
Sample 4:450 2356
Cost: 2297
>AE017267.1/95018-94836
CGGUGAGGUAGAGGUUGCAGUCAUUAAGAGUAUCAUUUCAGGAGAUGUAGUGGCAUUGAUGAACGAAUGAGAAAGGAAUGAUUGCCGAAGUAAGCCCGUGUCCACCAUGCACGCUUGCUGGGUCUGCAUUGAAUAAGUGCAGAACUGUCACAAACGUUUCGUUUGUGGAGAGCUAUCGAGAGG
......(((((.....(((((((((.......((((((((...(((((....)))))..)))...)))))......)))))))))...(((((((..((((.......)))))))))))((.((((((((.....)))))))).)).((((((((.....))))))))....)))))......
>AP003187.2/139222-139393
GACCAAAGUAGAGGUGCCGUAAUUAAGAGUAGUCAUAAGUAGCUGACAAGUGUUUUAUGUAUGAUGAAAGGGAUUAUGGCCGAAGAGAUAUUAAUGGUGAUUAAUAUUUCUGGGUAUAUGUAUAAUAUGCAUAUAACUGUCACUUUGAAAAAAGUGGAGUGCUACAAGGUAC
.(((...((((....(((((((((.......((((((.((((..(((....))))))).))))))......)))))))))(..((((((((((((....)))))))))))).).((((((((.....))))))))(((.(((((((....)))))))))).))))..)))..
>AL935254.1/261916-262097
AUCGAAAGAAGAGGAUGCGGUUAACAAUAGUAGCCGGCUGGAAGUGGGUCACCACUUAUGAAGGUCAGUGAACGGGGCAACCGCCGAAAUCGAUGGAUCAGUGACCGAUUCAUCCGUUGGGCCUUGGUUGAAUAAAUCAUGGACUGUCGCAGCUAGAAUAGUUGCGGGGCGCUAUCGACGAU
.((....))....((((((((((.......))))).(((..((((((....)))))).....((((.((((......((((((((..(((.((((((((.......)))))))).))).)))...)))))......)))).)))).((((((((.....))))))))))))).)))......
>U00006.1/98763-98567
CAGGCCAGAAGAGGCGCGUUGCCCAAGUAACGGUGUUGGAGGAGCCAGUCCUGUGAUAACACCUGAGGGGGUGCAUCGCCGAGGUGAUUGAACGGCUGGCCACGUUCAUCAUCGGCUACAGGGGCUGAAUCCCCUGGGUUGUCACCAGAAGCGUUCGCAGUCGGGCGUUUCGCAAGUGGUGGAGCACUUCUGGGUGA
...(((......)))...((((((.......(((((((.((((.....))))....)))))))...((..((((..(((((.(((((.((((((........))))))....(((((.((((((......)))))))))))))))).((((((..((....))..)))))).....)))))..))))..))))))))
>AP005082.1/169934-170112
UUAUGUAGAAGAGGAGCACUGCCCAGGCAGAUGAUUUGUGGAACCGCAAUUCCAAUACCAAUCAUUCAGGGGGAGUAGUGCCGAGGUAAGUCAAAAUUGCAGGGUUUGGCUUGUCGGUUGACUUGGGUUGAGUCCCAUCAACUGUCAUCAGCACCGUCUGAUGAAGAGCUUCUGAGGGU
.....((((((..(.(((((((((.....(((((((..(((((......))))).....))))))).....)).))))))))..(((((((((((.........)))))))))))((((((..((((......)))))))))).(((((((......)))))))....)))))).....
>AE006126.1/222-48
UACUUGUGUAGAGGAGCGAUCACUAUAAGUAUUUUUUCUGAGUGGAUAACGAAGAGGAAAAAGGAAAGGAGUGACCGCCGAAAUCAAUUGAAAGUCAUUUUGAUUGGUUGGUGGCGUAUUCGAAAGGAACGUCAUUGUCAUAGUCUUUUUUAAACUAUGGAGCGCUACUGGUUGG
.(((...((((.((.(((.(((((.......((((((((...((.....))....))))))))......))))).))))..(((((((..(((....)))..)))))))((((((((.(((....))))))))))).(((((((.........)))))))..).)))).)))...
>AP004826.1/205532-205707
AUAUUUUGAUGAGGCGCAUCAAUCAUGAGUAAAGUUUAGAUUACUGUCUGCUAACAGCUAAAUUUGAAAGGGUGCGAUGCCGAAGCGAUUAUAAUAGCAGUUAUAAUUUGUUGGACUUUUUGGUUAAGAGCUGAGAGUUUGUCAUUAUUUAAAAAUAAUGGAGUGCAUCACUUGUA
.....((((((.....))))))..(..(((.((((((((....((((......)))))))))))).....(((((....((((...(((((((((....)))))))))..))))((((((((((.....))))))).....((((((((....)))))))))))))))))))..).
>AE004361.1/7554-7382
CCUUUAAGUAGAGGCGCGCUGUUCAUGAGUCGCCAGUCGUAGGUUGACCCCGAUGAUGACUGGUUAAAGGGUACAGCGCCGAAGUGAUCGUUGCGUCAUCAACGUUCGCUGGGCCAGCAUUGAACAAAUGCCGGACUGCCAUAGUGUGUUGUCUAUGGAGCGCUACCUUGAAG
.((((((((((..(((((((((((.......(((((((((.((......))....))))))))).....)).)))))))...(((((.(((((......))))).))))).((((.(((((.....))))).)).)).((((((........)))))).)).))).)))))))
>AE017028.1/200117-200298
CUCAAAGGUAGAGGCCGCGAUAGGAAAGAGUAAGCUAUGGGAGAUUUAAUGGAAUCUGUGAUCAUAGGUUGAAAGGGACUAUUGCCGAAAUAUAAGAAUAACCAUCUUAUUCAUAUAUUGGGACUGCAUUGAAUAAAUGUAGUACUGUCAUAAGAUUUAUUUUAUGGAGAGCUAUUUGGAGA
(((...(((((((.(((((((((.......(((.((((((.(((((......)))))....)))))).))).......)))))))...((((((.((((((.....)))))).)))))))).((((((((.....)))))))).)).((((((((....))))))))....)))))..))).
>AP001518.1/272531-272358
AGAUGGGGUAGAGGAGCGGGUUUUAAGAGUAAGCGCUUGGAGGAUGACAACGAGGAUAAGCGCCGAAAGGAAAACUCGCCGAAGCGGAAGAUGAGUCAAGCGUCUUCUUGCUGGGGUUGCAUUGAAUAAAUGUAACACUGUCACAGCAGAUUGCUGUGGAGAACUACUAACGUU
......(((((..(.(((((((((........(((((((..(........).....)))))))(....).))))))))))..(((((((((((.......))))))).))))((.((((((((.....)))))))).)).(((((((.....)))))))....)))))......
/home/tirza/YairProject/AL /home/tirza/YairProject/FoldalignM/DATA/lysine_10_4.set 150 5 
Sample 0:314 1933
Sample 1:329 1840
Sample 2:360 1941
Sample 3:353 1915
Sample 4:313 1904
Cost: 1840
>U32832.1/9495-9319
UACAAAAGUAGAGGCGCAAUUAUUAUAAGUAUUUUUUCAGAGUGGAUAACGAAGAAGAAAAAAGAAAGGAAUAGUUGCCGAAAUCAAAUAAAAGUCGUUUUGUUUGGUUGGUGGCGUGCUCGAAAGGGGCGACACUGUCAUAGUUUUUCUGAUUAACUAUGGAGUGCUACGGUUGUU
..(((..((((..(((((((((((.......(((((((....((.....)).....)))))))......)))))))))...((((((((((((....))))))))))))((((.(((.(((....)))))).)))).((((((((.........)))))))).)).))))..)))..
>AE007576.1/1562-1747
ACCUUUUGUAGAGGUGCUUUAAGUCAAGAGUAACCGUUUGGAGUUGGCAAACUUAGAUGAACGGUAAAAGGGGCUUUUAGCCGAAGCAUUUAGAUUGGCAGAUUUAUUUGCUGGCUUUUCAUACAACAUAUGAAUGGCUGUCACUUUAUUAGUUAGUUAUUAGGUAAGUGGAGCGCUACAAGGUAC
.(((..(((((..(((((..(((((.......(((((((.(((((....)))))....)))))))......)))))..)))...((((..((((((....))))))..))))((((.((((((.....)))))).)))).((((((..(((((.....)))))..)))))).)).))))))))...
>AE017033.1/217118-217310
CGAUGAGGUAGAGGUUGCGACUUUUAAGAGUAAAACGGACGAGAUACAGAGAAUGUCUAAGACUCCGUUUGAAAGGAAAAGUUGCCGAAGUUUAUAUUUCUUCUCUGGAAAUAUGAGCUGGGGCUGUGUCUGAAAGGAACAGAACUGUCACGUUUACAAAAUUACCGUGUAAACGUGGGGUGCUAUCUUAACG
...((((((((.....(((((((((.......(((((((..(((((.......))))).....)))))))......)))))))))...((((((((((((.......))))))))))))((..((((.(((....)))))))..)).(((((((((((.........)))))))))))....))))))))...
>AE017029.1/246029-245843
ACGUGAGAUAGAGGUUGCGAUACUUAUGAGUAUUCUAAUGGAGACACAGAGAGGUCCAUGAAAUUAGAUGAAAGGAAGUAUUGCCGAAAUCGAUAUAUUUCUCUGUAUGUAUCGAUUGGGGCUGUUUUCGAAUAGAAACAGAACUGUCAUAUGUACAGACAUGUACGUAUGAAGAGCUAUCUACAAA
..(((.(((((.....(((((((((........((((((.(.(((........)))).....)))))).......)))))))))...(((((((((((........)))))))))))((..((((.(((.....)))))))..)).(((((((((((....)))))))))))....))))))))...
>AP005335.1/123141-123320
UAUCGACGUAGAGGCGCAAUGGUAAAGAGUAACUAUUAUUGGGGUGAUGCCAAUGAAUAAUAGUGAAAGGUAUCCAUUGCCGAAGUGAAUUGCAUAUCAAAGCAGUUUGCUGGGGUUGCAUCCGAAAGGAACAACACUGCCAUAGUAUUUAAUGUAUAACUAUGGAGCGCUACUGUAGGU
.(((.((((((..(((((((((((.......(((((((((..((.....))....)))))))))......)).)))))))...((..((((((........))))))..)).((((((..(((....))).)))).)).(((((((((.......))).)))))).)).)))).)).)))
>AE017269.1/77627-77808
CUCAAAGGUAGAGGCCGCGAUAGGAAAGAGUAAGCUAUGGGAGAUUUAAUGGGAUCUGUGAUCAUAGGUUGAAAGGGACUAUUGCCGAAAUAUAAGAAUAACCAUCUUAUUCAUAUAUUGGGACUGCAUUGAAUAAAUGUAGUACUGUCAUAAGAUUUAUUUUAUGGAGAGCUAUUUGGAGA
(((....((((...(((((((((.......(((.((((((.((((((....))))))....)))))).))).......)))))))...((((((.((((((.....)))))).)))))))).((((((((.....)))))))).((.((((((((....))))))))))..))))...))).
>AE017000.1/234265-234084
CGGUGAGGUAGAGGUUGCAAUCAUUAAGAGUAUCAUUUCAGGAGAUGUAGUGGCAUUGAUGAAGGAAUGAGAAAGGAAUGGUUGCCGAAGUAAGUCGUGUCCACCAUGCACGCUUGCUGGGUCUGCAUUUAAUAAGUGCAGAACUGUCACAAACGUUUCGUUUGUGGAGAGCUAUCGAGAGG
......(((((...(((((((((((.......(((((((.(..(((((....)))))..)...)))))))......)))))))))...((((((.(((((.......)))))))))))((.((((((((.....)))))))).)).(((((((((...)))))))))))..)))))......
>AF306669.1/1019-1194
AUAUUUUGAUGAGGCGCAUCAAUCAUGAGUAAAGUUUAGAUUACUGUCUGCUAACAGCUAAAUUUGAAAGGGUGCGAUGCCGAAGCAAUUAUAAUAGCAGUUAUAAUUUGUUGGACUUUUUGGUUAAGAGCUGAGAGUUUGUCAUUAUUUAAAAAUAAUGGAGUGCAUCACUUGUA
........(((((..(((((..(((.......(((((((....((((......))))))))))))))...)))))((((((..((((((((((((....)))))))).))))((((.(((..((.....))..))))))).((((((((....)))))))).).))))).))))).
>AE017154.1/86844-87014
ACAAAUUGUAGAGGUGCAAAUCCGAUAAGUAUUUCUUCUGAGUGGAAAGCGAUGAAGGGGAAGGAAAGGCGUAUUUGCCGAAAUCAAUUAAGCGUCAUCUUAGUUGGUUGGGGUCGUUGCCGAAAGGGACGACACUGUCGUAAUUCAAUAUUACGGAGUGCUACUAUUAGG
.......((((..((((...(((........((((((((..((.(....).))..))))))))....((((....))))..(((((((((((......))))))))))))))((((((.((....))))))))....(((((((.....))))))).))))..))))....
>AE016947.1/224792-224618
AAAAGAGGUAGAGGUCGCGGUUUUUAUUACGCUUGUGGAGUGAGAGGACACUGGGAAGCAAGUUUAGGAUCAAUCGCCGAAAUGCAUAACGGAGCCUCUUCUGUUGUGUGUUGGGACGUAAGUUAAGAGCUUGCGGACUGUCUUAGUAGUGAUGCUAAGUUGUGCUAUGUUUCGU
...(((.((((...((((((((....(((.((((((..((((......)))).....)))))).)))....))))).)))((((((((((((((....))))))))))))))((..(((((((.....)))))))..))..(((((((....))))))).....)))).)))...
/home/tirza/YairProject/AL /home/tirza/YairProject/FoldalignM/DATA/lysine_10_5.set 150 5 
Sample 0:205 2255
Sample 1:398 2043
Sample 2:404 2053
Sample 3:378 2005
Sample 4:374 2075
Cost: 2005
>AP003194.2/187997-187828
AAAAGAGGUAGAGGCGCGAGAAUCAAGAUUACUAAAAUGGAGUUAAGUAGCGUAGAAGUUUUAGGAAAGGGAUUAUCGCCGAAGUUUUUGGCUAAUACUUUAAGGCUAAAUGCUGGGGUUGUAUAGAAUAUAUACAACACUGUCACAAAAUGUGGAGAGCUAUCAUCUUA
..(((((((((..(.((((.((((.......(((((((...((......))......)))))))......)))).)))))..(((.(((((((..........))))))).))).((((((((((.....)))))))).)).((((.....))))....))))).)))).
>AE015829.1/4454-4280
AGGAACAGAAGAGGAGCGUUAACUAGGUAGUCAAUCAGAGGAGCACAAACUCCAGCGAUGAUUGAUGAGGGAGAUUAGCGCCGAGGCAUAGAUGUGGUUGCUGCAUGUUUAUGUCGGUCGCUUAGGCUGAAUCCUAACGAUUGUCACCUGUAAUUGGUGGAGAGCUUCUGGUGAC
.(..(((((((..(.(((((((((.....((((((((..((((......)))).....)))))))).....)).))))))))..((((((((((((.......))))))))))))(((((.(((((......)))))))))).(((((.......)))))....))))).))..)
>AE015937.1/285886-286061
UAGAAAGGUAGAGGCGCGGUAUUUAAUAGUAUCUGUACAGAUAAAAGCAAGAUGAUGUACAGUGAAAGGAAAUAUCGCCGAAGCAUGCAGUUAAAGCUUUGAUACUGUAUGACUGGUCUUAUUUAAAAUAUGAAUAAGAUUGUCACAAAAUGAAUUUGUGGAGAGCUAUCAUUCAA
..(((.(((((..(.(((((((((........(((((((.((.........))..))))))).......))))))))))..((((((((((............)))))))).))(((((((((((.....))))))))))).(((((((.....)))))))....))))).)))..
>AE017003.1/180245-180059
ACGUGAGAUAGAGGUUGCGAUACUUAUGAGUAUUCUAAUGGAGACACAGAGAUGUCUAUGAACUUAGAUGAAAGGAAGUAUUGCCGAAAUUGAUAAAUUUCUCUGCAUUUAUCAAUUGGGGCUGUUUUCGAAUAGAAACAGAACUGUCAUAUGUACAGACGUGUACGUAUGAAGAGCUAUCUACAAA
..((.((((((.(((((((((((((........(((((.(.(((((......))))).....)))))).......)))))))))(..(((((((((((........)))))))))))..).(((((((......))))))))))).((((((((((......))))))))))....))))))))...
>AL591976.1/186683-186486
UGGUGAGGUAGAGGUUGCGAGAUGCACUAGUAAUUUUUUCGAGGCGAAACAAAGACGCCGACGACAAAGAAUGAACAGGUUGAUCGCCGAAGUGACUAUUUUCUCUUUGUUUAGAAAUAGUUGUUGGGACAGUUUCCUAAAGGGGCUGGACUGCUAUAAGAAUUUGUCGAAAUUUCUUAUAGGUGUGCUAUCUGACAA
..((.((((((.....((((...((.......(((((((((.((((.........))))..)))..))))))......))...))))...((..((((((.(((........)))))))))..))((..((((..(.....)..))))..)).(((((((((.((.....)).))))))))).....)))))).))..
>AP005076.1/290738-290918
UGUUGCCGUAGAGGCGCAGUCUCGAAGAGUAGCUAUUAUUGGGGUGAUGCCAAUGAAUAAUAGUGGAAGGCGAAGAUUGCCGAAGUAAGUCGUAUAUCAAAACGCCUUGCUGGGGUUGUAUCUGAAAGGAACAACACUGCCAUAGUAUAUUUACAUUAAACUAUGGAGCGCUACUGUAGGG
..((((.((((..(((((((((((.......((((((((...((.....)).....))))))))......)).)))))))...((((((.(((........))).)))))).(((((((.(((....)))))))).)).(((((((.((.......)).))))))).)).)))).))))..
>AP004827.1/261938-261763
AAUUGAGUUAGAGGUUGCAUGUUUAAUUAGUAACUUGUCAGAAGUAUUUAUGGUACAUAAGUUGAACAAGUGAAAGGUAAAGAUGCCGAAAUAGAUAUAAACCAUAAAUUAUAUCUAUUGGGACAGUUUUCGAAUAGGAACUGUACUGUCACAGAAUGUGAUGUGCUACCUUAUAU
..........(((((.((((.((((.......(((((((((..((((.....)))).....))).))))))......))))....((..(((((((((((........))))))))))).))((((((((......))))))))...(((((.....))))))))).)))))....
>AE013039.1/9145-9323
CGCAUAAAUAGAGGAGCUGCCAAGCAUGUAUUUGGCGAGGUGUUAAGGAGAAGAACCUCCAAUACUCGCUGAAGAAGGUUUGGCUGCCGAAAGGGUGAGCUUGUUCUUGAGCUCAUCCUUGGUGGUAAACACAAAGUUUACCACUGUCAUGGGACCUCCCAUGAAGCGCUAUUUAUGCA
.((((((((((.((.((.(((((((.....((..((((.((((...((((......)))).))))))))..))....))))))).)))..((((((((((((......))))))))))))((((((((((.....)))))))))).(((((((....)))))))..).)))))))))).
>J03294.1/2297-2476
GGUGAAGAUAGAGGUGCGAACUUCAAGAGUAUGCCUUUGGAGAAAGAUGGAUUCUGUGAAAAAGGCUGAAAGGGGAGCGUCGCCGAAGCAAAUAAAACCCCAUCGGUAUUAUUUGCUGGCCGUGCAUUGAAUAAAUGUAAGGCUGUCAAGAAAUCAUUUUCUUGGAGGGCUAUCUCGUUG
..(((.(((((((((....)))))........((((((.(((.(((((((.((((.(((....(((.((...(....).)))))..(((((((((.(((.....))).)))))))))((((.((((((.....)))))).)))).))))))).)))))))))).)))))))))))))...
>M93419.1/332-511
AGUGAAGAUAGAGGUGCGAACUUCAUCAGUAAAAGCUUGGAGAAGAAUGAGCUUCAAUGAAAAGCUUUGAAAGGGAACGUUCGCCGAAGUGAAGAAAAACUCAUUUUUUUCUUUGCUGGUCCUGCAUUUAAGAGAUGCCGGAUUGUCAAGGCGGUGCCGCCUUGGAGAGCUAUCUCACUG
.(((.((((((..(.(((((((((.......(((((((...((((......))))......)))))))......))).)))))))..((((((((((((......))))))))))))(((((.(((((.....))))).))))).((((((((....))))))))....)))))))))..

trna.RNASpa_150_5
/home/tirza/YairProject/AL /home/tirza/YairProject/FoldalignM/DATA/trna_10_1.set 150 5 
Sample 0:67 561
Sample 1:80 434
Sample 2:79 406
Sample 3:65 472
Sample 4:71 398
Cost: 398
>AC008670.6/83597-83665
GUAAAUAUAGUUUAACCAAAACAUCAGAUUGUGAAUCUGACAACAGAGGCUCACGACCCCUUAUUUACC
(((((((..((((.....)))).((((((.....))))))....((.((.......)).))))))))).
>AL589879.21/171955-172027
GCCUGGAUAGCUCAAUUGGUAGAGCAUCAGACUUUUAAUCUGAGGGUUCAGGGUUCAAGUCCCUGUUCAGGCG
(((((((..((((........)))).(((((.......))))).....(((((.......)))))))))))).
>AE005128.1/6659-6734
GCCAAGGUGGCAGAGUUCGGCCUAACGCGGCGGCCUGCAGAGCCGCUCAUCGCCGGUUCAAAUCCGGCCCUUGGCU
(((((((.(((........))).......(((((.......))))).....(((((.......)))))))))))).
>U51030.1/22201-22130
UCCGAUGUAGUGUAACGGCUAUCACAUCACGUUCUCACCGUGGAGACCGGGGUUCGACUCCCCGCUUCGGAG
(((((.((.(((..........))).(((((.......))))).....((((.......)))))).))))).
>X72895.1/1-72
GGCGACAUGGCCGAGUGGUAAGGCAGAGGACUGCAAAUCCUUUUUUCCCCAGUUCAAAUCCGGGUGUCGCCU
(((((((..(((.........))).(((((.......))))).....(((.(.......).)))))))))).
>M68929.1/79613-79540
GCAUUCUUAGCUCAGUUGGAUAGAGCAACAACCUUCGAAGUUGAUGGUCACAGGUUCAAAUCCUGUAGGAUGCG
(((((((..((((.........))))..((((.......))))......(((((.......)))))))))))).
>M68929.1/152677-152605
GUCGGAAUAGUUUAGUAGGGUAGAACAGCGGGAUCAUAAUUCGCACACGGGGGUUCAAAUCCCUCUUCCGAUA
(((((((..((((.........)))).(((((.......)))))....(((((.......)))))))))))).
>J01435.1/4494-4561
ACUCCCUUAGUAUAAACAAUACAACUGACUUCCAAUCAGUUAAUUCUGAAAAAACUCAGAAGAGAGUA
((((.((..((((.....)))).(((((.......)))))....(((((......))))))).)))).
>AC008443.10/9027-8955
GUUUCCGUAGUGUAGUGGUCAUCACGUUCGCCUAACACGCGAAAGGUCCCCGGUUCGAAACCGGGCGGAAACA
(((((((..(((..........))).(((((.......))))).....((((((.....))))))))))))).
>M25659.1/553-621
GUCUACGUAGCUUAACCCCCAAAGCAAGACACUGAAAAUGCCUAGAUGGAUUCACACAUCCCAUAGACA
(((((....((((........)))).((.((.......)).))....((((......))))..))))).
/home/tirza/YairProject/AL /home/tirza/YairProject/FoldalignM/DATA/trna_10_2.set 150 5 
Sample 0:68 609
Sample 1:75 481
Sample 2:85 529
Sample 3:84 445
Sample 4:83 578
Cost: 445
>AC067849.6/4771-4840
CACUGUAAAGCUAACUUAGCAUUAACCUUUUAAGUUAAAGAUUAAGAGAACCAACACCUCUUUACAGUGA
(((((((..(((.....))).(((((.......))))).....(((((.........)))))))))))).
>L36887.1/650-721
UGAGUCGUAGACAAUAGGUAAGUUACCAAAAUUUGAGUUUGGAGUUUGUUUGUUCGAAUCAAACCGAUUCAA
(((((((..................(((((.......))))).....(((((.......)))))))))))).
>Z74072.1/3173-3245
GGGCGUGUGGCGUAGUCGGUAGCGCGCUCCCUUAGCAUGGGAGAGGUCUCCGGUUCGAUUCCGGACUCGUCCA
(((((.(..((((........)))).(((((.......))))).....(((((.......)))))).))))).
>X54300.1/105-177
GGGGGUAUAGCUUAGUUGGUAGAGCGCUGCUUUUGCAAGGCAGAUGUCAGCGGUUCGAAUCCGCUUACCUCCA
(((((((..((((........)))).(((((.......))))).....(((((.......)))))))))))).
>D11467.1/1-72
UGGGGCGUGGCCAAGCGGUAAGGCAGCAGGUUUUGAUCCUGUUAUUCGGAGGUUCGAAUCCUUCCGUCCCAG
(((((((..(((.........))).(((((.......))))).....(((((.......)))))))))))).
>AL021918.1/94597-94678
GUAGUCGUGGCCGAGUGGUUAAGGCGAUGGACUUGAAAUCCAUUGGGGUUUCCCCGCGCAGGUUCGAAUCCUGCCGACUACG
((((((...(((..........)))((((((.......))))))(((.....)))(.(((((.......)))))))))))).
>AF041468.1/43811-43739
GGGCUCAUCGUCUAAUGGAUCAGGACAGGGACCUUCUAAGUCUCUAAUGUAGGUUCGAAUCCUACUGAGCCUA
(((((((..(((...........))).(((((.......)))))....(((((.......)))))))))))).
>X05914.1/238-306
UAUAUUUUGGUGUACGAUGCACAAAAGUUUUUGAUACUUUUAGUAAUAGUUUAAUUCUAUUAAAUAUAA
((((((...(((.......)))((((((.......))))))..((((((.......)))))))))))).
>AE003556.3/16759-16677
GUCAGGAUGGCCGAGUGGUCUAAGGCGCUGCGUUCAGGUCGCAGUCUACUCUGUAGGCGUGGGUUCGAAUCCCACUUCUGACA
(((((((..(((..(..(.....((.((((((.......))))))))...)..).)))(((((.......)))))))))))).
>AF074839.1/52-124
GGGGAAUUAGCUCAGCUGGGAGAGCGCCUGCUUUGCACGCAGGAGGUCAGCGGUUCGAUCCCGCUAUUCUCCA
(((((((..((((........)))).(((((.......))))).....(((((.......)))))))))))).
/home/tirza/YairProject/AL /home/tirza/YairProject/FoldalignM/DATA/trna_10_3.set 150 5 
Sample 0:104 783
Sample 1:117 735
Sample 2:113 702
Sample 3:130 833
Sample 4:131 762
Cost: 702
>M86495.1/1026-1092
CAAGAUAUAGCUUAAACAAAGCACCUAGUUUACACCUAGAAGAUUUCACACACUAUGAAUAUCUUGA
.((((((..((((.....))))..((((.......)))).....((((.......))))))))))..
>J04815.1/1380-1448
UGGGUUGUAGCUAAAUGUAAAGGCGCUUGGCCGUUAACCAAGAAAUAGUAGGAUAAAAACCUAUCUUCC
..(((((..((.....))...(((.....)))..)))))..(((...(((((.......))))).))).
>D00552.1/73-146
GCCCAUGUAGCUCAGUAGGAUAGAGCACGCGCCUUCUAAGCGUGAGGUCGGAAGUUCGAGCCUUCUCGUGGGCA
(((((((..((((.........)))).(((((.......))))).....(((((.......)))))))))))).
>X04821.1/1-73
GUUUCUGUAGUGUAGCGGUUAUCACGUUCGCCUCACAUGCGAAAGGUCCCCGGUUCGAAACCGGGCAGAAACA
((((((((........((....(...(((((.......)))))..).))(((((.....))))))))))))).
>X61068.1/393-465
GGAGGAUUAGCUCAGUUGGGAGAGCACCUGCCUUACAAGCAGGGGGUCGGCGGUUCAAGCCCGUCAUCCUCCA
(((((((..((((........)))).(((((.......))))).....(((((.......)))))))))))).
>X52392.1/11128-11195
AGAAAGUUAGUCUAACUAAGACAGCUGGUUUCGACCCAGCAAAUUAUAGACCCACCUAUAACUUUCUU
(((((((..(((.......))).(((((.......)))))....(((((......)))))))))))).
>X59562.1/71-144
GGGACUAUAGUUUAGUUGGAUAUAACGACCGGCUACGAACCGGUAGGUCUCAGGUUCGACCCCUGAUGGUCUCG
((((((((.........((((......(((((.......)))))..))))((((.......)))))))))))).
>X14822.1/1-73
UGAAUCGUAGACUAAUAGGUAAGUCACCAAAAUUUGAGUUUGGAAUUUGUUUGUUCGAAUCAAACCGGUUCAA
(((((((..((((........)))).(((((.......))))).....(((((.......)))))))))))).
>V00676.1/23-88
GGUAAAAUGGCUGAGUAAGCAUUAGACUGUAAAUCUAAAGACAGGGGUUGAGCCCCCUUUUUACCA
(((((((..(((.....))).(((((.......)))))....(((((......)))))))))))).
>AE008747.1/6317-6401
GGAAGUGUGGCCGAGCGGUUGAAGGCACCGGUCUUGAAAACCGGCGACCCGAAAGGGUUCCAGAGUUCGAAUCUCUGCGCUUCCG
(((((((..((((.(...((.(((((....))))).))..)))))(((((....))))).(((((.......)))))))))))).
/home/tirza/YairProject/AL /home/tirza/YairProject/FoldalignM/DATA/trna_10_4.set 150 5 
Sample 0:103 781
Sample 1:103 787
Sample 2:122 744
Sample 3:117 755
Sample 4:123 876
Cost: 744
>X04465.1/57877-57950
GGGUUUGUAGCUCAGUGGAUUAGAGCUCAUGGUUCCGAAUCAUGAAGUCAAGGGUUCGAAUCCCUUCUAACCCU
(((((.(.(((((.........)))))((((((.....)))))).....(((((.......)))))).))))).
>X02173.1/256-326
GAGAGUAUUGUUUAAAGGUAAAACAGUUGUCUUUUAAGCAACCCAUGCUGGUUCGAAUCCAGCUAUUCUCA
(((((((((((.((((((............)))))).)))).....(((((.......)))))))))))).
>X15090.1/41-114
GGGUGUGUAGCUCAGUGGACUAGAGCACGUGGCUACGAACCACGGUGUCGGGGGUUCGAAUCCCUCCUCGCCCG
(((((.(..((((.........)))).(((((.......))))).....(((((.......)))))).))))).
>X55342.1/30-101
GUUCCGUUGGCGUAAUGGUAACGCGUCUCCCUCCUAAGGAGAAGACUGCGGGUUCGAGUCCCGUACGGAACG
(((((((..((((.......)))).(((((.......))))).....(((((.......)))))))))))).
>AB042809.1/5159-5089
UAGAUUGAAGCCAGUAAUAGGGUAUUUAGCUGUUAACUAAAUUUUCGUAGGUUUAAUUCCUGCCAAUCUAG
(((((((..(((........)))((((((.......))))))....(((((.......)))))))))))).
>X54552.1/167-241
ACGAUAGAAACAUGUAUUGGUUCAUGUACUUGCUUUGGGUGUGAGAGUUUGUUAGUUCGAAUCUAACCUAUCCGA
.((((((..(((((........))))).(((((.......))))).....(((((.......))))))))).)).
>X00432.1/816-751
AUUCAAAUAGCUUAUAUUUAGAGUAUGACACUGAAGAUGUUAUGGAGAUUAAUUAAUCUUUGAAUA
(((((((..((((.......))))(((((((....).))))))...((((....))))))))))).
>X54421.1/14394-14476
GCCUAAAUGCUGGAAUUUGGUAGACAGAACAAACUUAAGAUUUGUCGCUUUCGAGCGUGUUGGUUCGAGUCCAACUUUAGGUA
(((((((((((.(((....((.((((((............)))))))).))).)))).(((((.......)))))))))))).
>AF067200.1/16-89
GUUCGGAUGGUGUAGUCGGUUAUCACGAAUCCUUAACACGGAUUAGGUCGUGGGUUCGAUUCCCGCUCUGAAUA
((((((((((.(.(((((.....(((((((((.......))))....)))))....))))))))).))))))).
>J01395.1/3006-3078
GGGGAUAUAGCUCAGUUGGUAGAGCGCUGCCUUUGCAAGGCAGAUGUCAGCGGUUCGAAUCCGCUUAUCUCCA
(((((((..((((........)))).(((((.......))))).....(((((.......)))))))))))).
/home/tirza/YairProject/AL /home/tirza/YairProject/FoldalignM/DATA/trna_10_5.set 150 5 
Sample 0:97 593
Sample 1:83 513
Sample 2:90 503
Sample 3:94 667
Sample 4:96 523
Cost: 503
>D85268.1/459-527
GUAGAUAUAGUUUAACUAAAACACUAGAUUGUGAAUCUAACCAUAGAGACUCACCACCUCUUAUUUACC
(((((((..((((.....))))..(((((.....))))).....((((.........))))))))))).
>X58792.1/174-245
GGUCCCAUGGUGUAAUGGUUAGCACUCUGGACUUUGAAUCCAGCGAUCCGAGUUCAAAUCUCGGUGGGACCU
(((((((..(((..........))).(((((.......)))))....(((((.......)))))))))))).
>X55514.2/3882-3954
AAGAAAUUAGUUAAACCUAAUAACAUUGGGAUUGUCAGACCAAAGUUACUGGUAAUCAACCCAGUAUUUCUUA
(((((((..((((.......))))((((((........((((.......))))......))))))))))))).
>V00654.1/15791-15726
CAGGGAAUAGUUUAAAUAGAACUUCAGCUUUGGGGGUUGAUGGUGAGACUGCAGUUUCUUCCUUGA
(((((((.((((.......))))(((((.......)))))....(((((....)))))))))))).
>J01390.1/11933-12004
AAGAAAUUAGCUCAGUUGGUAGAGCGUUCGUUUUACACACGAAGGUCAGGUGUUCAAAUCACCUAUUUCUUA
(((((((..((((........)))).(((((.......)))))....(((((.......)))))))))))).
>AL021918.1/81116-81197
GUAGUCGUGGCCGAGUGGUUAAGGCGAUGGACUAGAAAUCCAUUGGGGUUUCCCCACGCAGGUUCGAAUCCUGCCGACUACG
(((((((..(((..........))).(((((.......)))))((((.....)))).(((((.......)))))))))))).
>L00194.1/685-756
GGGGCCAUAGCUCAGUUGGUAGAGCGCCUGCUUUGCAAGCAGGUGUCGUCGGUUCGAAUCCGUCUGGCUCCA
(((((((..((((........)))).(((((.......)))))....(.(((.......))).)))))))).
>X15245.1/236-309
CGGGAAGUGGCUCAGUUUGGUAGAGCACCUGGUUUGGGACCAGGGGGUCGCAGGUUCAAAUCCUGUCUUCCCGA
(((((((..((((.........)))).((((((.....)))))).....(((((.......)))))))))))).
>X03602.1/660-731
UCCCGUAUGGUCUAGUGGUUAGGAUACCUGGCUUUCACCCAGGAGGCUCGGGUUCGAUUCCCGGUACGGGAA
((((((((.((((........)))).(((((.......))))).....((((.......)))))))))))).
>AF490528.1/4630-4697
GAGGUGUUAGUAAAACAUUAUAUAAUUUUGUCAAAGUUAAGUUACAAGUGAAAGUCCUGUACACCUCA
(((((((...............((((((.....))))))....(((.(.......).)))))))))).

fmn.RNASpa_150_5
/home/tirza/YairProject/AL /home/tirza/YairProject/FoldalignM/DATA/rfn_10_1.set 150 5 
Sample 0:210 1953
Sample 1:331 1702
Sample 2:292 1624
Sample 3:324 1622
Sample 4:305 1632
Cost: 1622
>AF269345.1/3001-2863
UAUUUCUUUCGGGGCAGGGUGAAAUUCCCAACCGGCAGUAAAUUGAGCCUGCGACCCACUAAUAUUGUUUUUGAUGUUAGUGGCUGAUCUAGUGUGAAUCUAGAGCCGACAGUUAGAGUCUGGAUGGGAGAAAGAAGUU
.(((((((((...((((((.......)))....(((..........))))))..((((((((((((......)))))))))(((...(((((.......))))))))..(((.......)))...))).))))))))).
>AE008399.1/8878-8764
AACUAUCUUCAGGGCAGGGUGCAAUUCCCUACCGGUGGUAUAGCCCACGAGCCGAAAGGCAUGAUUUGGUGAAAUUCCAAAGCCGACAGUAUAGUCUGGAUGAAAGAAGAUAAAA
...(((((((..(((((((.......))))..((((((......))))..(((....))).)).(((((.......))))))))..(((......))).......)))))))...
>AF269712.1/1300-1435
AUUCAUCUUCGGGGUAGGGUGUAAUUCCCAACCGGCAGUAAUCUAAGCCUGCGACGACAACGUAUUAAUUUUUGCUUUGUCUUGAUUCAGUGAGAGUCUGAAGCCGACAGUAUAGUCUGGAUGGGAGAAGAUGGAG
.(((((((((..(((.(((.......))).)))(((.(((.........)))...(((((.(((........))).)))))....((((((....).))))))))..(((......))).......))))))))).
>AE001878.1/30-178
GACCUCUUUCGGGGCGGGGCGAAAUUCCCCACCGGCGGUAAGUUCUCCCGAACAAGCCCGCGAAGCCCGCGCAAACCGCACCACGCGCCGGGCCCGAUGCCGCGCAACUCGGCAGCCGACGGUCACAGUCCGGACGAAAGAAGGAGGAG
..((((((((.((((((((.......)))).((((((((..((((....)))).....((((.....))))...)))((.....)))))))))))(.(((((.......)))))..)..(((.......))).......))))))))..
>AE014142.1/1906-2030
AAGUGUCUUCAGGGCAGGGUGUGAUUCCCGACCGGCGGUGACUAGGUAACUAGAAGUCCGCGAGCGCAAGCUGAUGUGGUGUAACUCCACAACCGACAGUAUAGUCUGGAUGAGAGAAGACCGGG
..(.((((((.(((..(((.......)))..)).((((...((((....))))....)))).(((....)))..(((((.......)))))..)..(((......))).......)))))))...
>X51510.1/938-1082
UGUAUCCUUCGGGGCAGGGUGGAAAUCCCGACCGGCGGUAGUAAAGCACAUUUGCUUUAGAGCCCGUGACCCGUGUGCAUAAGCACGCGGUGGAUUCAGUUUAAGCUGAAGCCGACAGUGAAAGUCUGGAUGGGAGAAGGAUGAU
..((((((((..((..(((.......)))..))((((((..((((((......))))))..))).....(((((((((....)))))))).)..((((((....)))))))))..((((....).))).......))))))))..
>AP003011.2/168184-168036
UAAAGUUCUCAGGGCGGGGUGAAAGUCCCCACCGGCGGUAAGGGCCUCAAACCCAAGCCCGCGAGCGCUUUCCAAGACAAUUGGAAAGGUCAGCAGAUCCGGUGUGAUUCCGGAGCCGACGGUUAGAGUCCGGAUGAAAGAGGACGAAA
....((((((..((.((((.......)))).))((((((..(((.......)))..))).((..((.((((((((.....))))))))))..))...(((((.......))))))))..(((.......))).......))))))....
>AL766847.1/1-103
CUUCGGGGUCAGGUGAAAAUCCUAACCGGCGGUAUAGUCCGCGAGCUUUCGAGCAUGAACUGGUGUGAUUCCAGUACCGACAGUAAAGUCUGGAUGAGAGAAG
(((((((((.(((.......))).))).((((......))))..(((....)))....(((((.......))))).))..(((......))).......))))
>AE006333.1/7352-7468
AUAAAUCUUCAGGGCAGGGUGUAAUUCCCUACCGGCGGUAUAGCCCGCGAGCUGCUUGCAGCAUGAUUCGGUGAAACUCCGAGGCCGACAGUAUAGUCUGGAUGAAAGAAGAUAAUA
....((((((..(((((((.......))))..((((((......))))..((((....)))).)).(((((.......))))))))..(((......))).......))))))....
>AP004604.1/48939-48801
UGUAUUCUUCGGGGCAGGGUGUAAUUCCCGACCGGCGGUGACAAGUCAUCAGAACUUGAAGUCCGUGACCCGCUUUUAUGCGGUGGAUCUAGUGAGAAUCUAGAGCCGACAGUAAUAGUCUGGAUGGGAGAAGAAUAGC
..((((((((((((..(((.......)))..))...(((((....)))))....))....(((((.(((((((......)))).((.(((((.......))))).))..........))))))))....))))))))..
/home/tirza/YairProject/AL /home/tirza/YairProject/FoldalignM/DATA/rfn_10_2.set 150 5 
Sample 0:274 2125
Sample 1:340 2012
Sample 2:348 1983
Sample 3:403 2069
Sample 4:388 2090
Cost: 1983
>M64472.1/901-1048
GCUUAUUCUCAGGGCGGGGCGAAAUUCCCCACCGGCGGUAAAUCAACUCAGUUGAAAGCCGCGAGCGCUUUGGGUGCGAACUCAAAGGACAGCAGAUCCGGUGUAAUUCCGGGGCCGACGGUUAGAGUCCGGAUGGGAGAGAGUAACG
...(((((((..((.((((.......)))).)).(((((...(((((...)))))..)))))..((.((((((((....))))))))....))..((((((.......(((.......))).......))))))....)))))))...
>AL591981.1/267609-267487
GUUCAUCUUCGGGGCAGGGUGCAAUUCCCGACCGGUGGUUAAAGUCCACGAUCUGCUUUUUUAGCAGUUGACUCUGGUGUAAUUCCAGGACCGACAGUAUAGUCUGGAUGGGAGAAGAUGUUG
...(((((((.((((.(((.......)))((((...))))...)))).(((.(((((.....))))))))..(((((.......))))).(((.(((......)))..)))..)))))))...
>AE006360.1/976-840
AAAUAUCUUCAGGGCACCGUGUAAUUCGGGACCGGCGGUAAAUAGGGCUUUGACCUUAUGACUCCGCGAUUCGCUACGGCGAUUGAAGCAGUGAGAAUCUGCUAGCGACAGUAAAGUCUGGAUGGAAGAAGAUGAAC
...(((((((..((..(((.......)))..)).((((...((((((......))))))....))))((.((((....))))))..(((((.......))))).....(((......))).......)))))))...
>AP004827.1/34791-34657
AUUCAUCUUCGGGGUCGGGUGUAAUUCCCAACCGGCAGUAAAUUAAGCCUGCGACCUGCUAGUAUGUAUCAUAUUAGUGGCUGAUCUAGUGAGAUUCUAGAGCCGACAGUAUAGUCUGGAUGGGAGAAGAUGGAG
..((((((((.((((((((.......))).....((((..........)))))))))((((((((.....))))))))(((...(((((.......))))))))..(((......))).......))))))))..
>AE007781.1/7704-7588
AAUGAUCUUCAGGGCAGGGUGAAAUUCCCUACCGGCGGUAUAGCCCGCGAGCCUUUUUAGGUAUGAUCCGGUUUGAUUCCGGAGCCGACAGUAAAGUCUGGAUGAAAGAAGAUAUAU
....((((((.((((((((.......))))....((((......))))..)))).....(((....(((((.......))))))))..(((......))).......))))))....
>AL591790.1/15823-15987
AAGCGUUCUCAGGGCGGGGUGAAAUUCCCCACCGGCGGUAGCGAACACAGGAUCGGGAAUGGUCGGUGGUCGGAGCCCGCGAGCGCUUCGCAUUUCGUGCGAAGGUCAGCAGAUCCGGUCGAAUUCCGGAGCCGACGGUUAUAGUCCGGAUGGAAGAGAGCAAGC
....((((((.((((((((.......))))(((...)))..(((.(((..(((((....))))).))).)))..))))((..((.((((((((...))))))))))..))..((((((.(.....(((.......))).....).))))))....))))))....
>AE010459.1/1615-1730
AAUAAUCUUCGGGGCAGGGUGAAAUUCCCGACCGGUGGUAUAGUCCACGAAAGUAUUUGCUUUGAUUUGGUGAAAUUCCAAAACCGACAGUAGAGUCUGGAUGAGAGAAGAAAAGA
.....(((((((((..(((.......)))..)).((((......)))).(((((....)))))..(((((.......))))).))..(((......))).......))))).....
>X95955.1/376-523
UGUAUCCUUCGGGGCUGGGUGAAAAUCCCGACCGGCGGUAAUAAGGCGCUCCUGCGCUUUACAGCCCGUGACCCGUAUGCAUCUGUAUACGGUGGAUUCAGUGAAAAGCUGAAGCCGACAGUGAAAGUCUGGAUGGGAGAAGGAUGAG
..((((((((.((((((((((.......).)))........((((((((....))))))))))))))....(((((((((....))))))..(((.((((((.....)))))).))).((((....).)))...))).))))))))..
>AP005214.1/86557-86391
GGGUGUUCUCAGGGCGGGGUGUAAUUCCCCACCGGCGGUGAGAGUGUCCUCCAGAUGGGGAGGCUCAAGCCCGCGAGCGCCACCGUAUUCCGCUUAUGGAGGGUGGGUCAGCAGAUCCGGUGUGAUUCCGGAGCCGACGGUCAUAGUCCGGAUGGAAGAGAACCGUG
....((((((.((((((((.......))))(((...)))..((((.(((.((....))))).))))..))))((..((.(((((...(((((....))))))))))))..))..((((((.((((..(((.......)))))))...))))))....))))))....
>L09228.1/7992-8136
UUGUAUCUUCGGGGCAGGGUGGAAAUCCCGACCGGCGGUAGUAAAGCACAUUUGCUUUAGAGCCCGUGACCCGUGUGCAUAAGCACGCGGUGGAUUCAGUUUAAGCUGAAGCCGACAGUGAAAGUCUGGAUGGGAGAAGGAUGAU
.....(((((.((((..(((((.....)).)))........(((((((....)))))))..))))....(((((((((....))))))..(((.((((((....)))))).))).((((....).)))...))).))))).....
/home/tirza/YairProject/AL /home/tirza/YairProject/FoldalignM/DATA/rfn_10_3.set 150 5 
Sample 0:277 2057
Sample 1:378 2075
Sample 2:335 2112
Sample 3:332 2066
Sample 4:348 2019
Cost: 2019
>AE014618.1/8796-8645
UGUCAGUUUCAGGGAAGGUGCAAUUCCUUACUGGCGGUAACCUGCACCCCGGGUUUCAUAACGGGGAUGGCAGGAAGCCCGCGACCCGCGCAAGCGGCUGAUCCGGUGAGAUUCCGGAGCCAACGGUAUAGUCCGGAUGGAAGAAACGAGGG
(((((((...((((((.......)))))))))))))....(((((.(((((..........)))))...)))))...(((.(((.((((....)))).).((((((....((.(((.......))).))...))))))........)).)))
>AJ010128.1/362-218
CAGCAUCUUCGGGGUCGGGUGAAAUUCCCAACCGGCGGUGAUGAAGUGCAAACUUCUAAGUCCGUGACCCGUUUUCAACUCGAAAACGGUGGAUCUAGUGAAACUCUAGGGCCGACAGUAUAGUCUGGAUGGGAGAAGGAUAUGU
..(((.(((((..(((((.((.......)).))))).....))))))))...(((((..((((.....((((((((.....)))))))).((.(((((.......))))).))(((......))).))))...))))).......
>AE007574.1/3571-3685
GAUGUUCUUCAGGGAUGGGUGAAAUUCCCAAUCGGCGGUAAAGCCCGCAAGCCAUUUGGCAGAUCCGGUUAAACUCCGGGGCCGACAGUUAAAGUCUGGAUGAAAGAAGAAAUAG
....((((((.((((((((.......)))).)).((((......))))..(((....)))...(((((.......))))).))..(((.......))).......))))))....
>Z99116.2/921-787
AUCAAUCUUCGGGGCAGGGUGAAAUUCCCUACCGGCGGUGAUGAGCCAAUGGCUCUAAGCCCGCGAGCUGUCUUUACAGCAGGAUUCGGUGAGAUUCCGGAGCCGACAGUACAGUCUGGAUGGGAGAAGAUGGAG
....((((((..(((((((.......)))).((.((((.(..(((((...)))))....)))))..(((((....))))).(((.((.....)).))))).)))..(((......))).......))))))....
>AE007333.1/6190-6076
AACUAUCUUCAGGGCAGGGUGAAAUUCCCUACCGGUGGUAUAGCCCACGAGCCGAAAGGCAUGAUUUGGUGAAAUUCCAAAGCCGACAGUAUAGUCUGGAUGAAAGAAGAUAAAA
...(((((((..(((((((.......))))..((((((......))))..(((....))).)).(((((.......))))))))..(((......))).......)))))))...
>AP003135.2/27380-27245
UAAUUCUUUCGGGGCAGGGUGAAAUUCCCAACCGGCAGUAAAUAAAGCCUGCGACCUGCUAAUAUGUUUCAUAUUAGUGGCUGAUCUAGUGAGAUUCUAGAGCCGACAGUUAAAGUCUGGAUGGGAGAAAGAAUGU
..((((((((..((..(((.......)))..)).((((..........))))..((((((((((((...)))))))))(((...(((((.......))))))))..(((.......)))...))).))))))))..
>AL939108.1/337004-336876
CAGCGCACUCCGGGGUCGGUGAAAGUCCGAACCGGCGGUUACAGUCCGCGACCCGGUCGCCUCCAGCGACCGGUUGACCAGGUGAAAUUCCUGGACCGACGGUUAAAGUCCGGAUGGGAGGCAGUGCGC
..((((((((((((..(((.......))).....((((.......))))..)))))..((((((..(...((((...(((((.......))))))))).(((.......))))...)))))))))))))
>AP004600.1/281754-281631
UCCAAUCUUCGGGGCAGGGUGCAAUUCCCGACCGGCGGUAAAGUCCGCGAGCUGCAUACAUAUUGUGGUUGAUCUGGUUAAAUUCCAGUACCGACAGUUAUAGUCUGGAUGGGAGAAGAUGUCG
....((((((...((.....))...((((..(((((((......)))).((((((..(((...)))(((....((((.......)))).)))).)))))......)))..))))))))))....
>AP003187.2/100445-100560
AAAAUUCUUCAGGGCAGGGUGAAAUUCCCUACCGGCGGUAAAGCCCGCGAGCUAGUUUAGCAUGAUUCGGUGAAAUUCCGAGGCCGACAGUAAAGUCUGGAUGAAAGAAGAAUAUC
....((((((..(((((((.......))))....((((......))))..((((...))))....(((((.......))))))))..(((......))).......))))))....
>AE006176.1/9504-9349
GCGCAUUCUCAGGGCAGGGUGAAAUUCCCUACCGGUGGUAAAUGUAUAACAUAAGCCCACGAGCGUUUACUAUUUCAUGUCACAAGAGAUAGUAAAGUCAGCAGAUUUGGUGAGAAUCCAAAGCCGACAGUAUAGUCUGGAUGAAAGAGAAUAAGC
((..((((((.((((((((.......))))(((...)))...............)))).((.((.(((((((((((.((...)).))))))))))).........(((((.......))))))))).(((......))).......))))))..))
/home/tirza/YairProject/AL /home/tirza/YairProject/FoldalignM/DATA/rfn_10_4.set 150 5 
Sample 0:456 2785
Sample 1:484 2754
Sample 2:494 2732
Sample 3:556 2762
Sample 4:430 2836
Cost: 2732
>AP003193.2/79921-79804
AAAAGUCUUCAGGGCGGGGUGUGAGUCCCCACCGGCGGUAAAGCCCGCGAGCUAGUUUUUAGCAUGAUUCGGUGAAAUUCCGAGGCCGACAGUAUAGUCUGGAUGAAAGAAGAUGAGU
....((((((..(((((((.......))))....((((......))))..(((((...)))))....(((((.......))))))))..(((......))).......))))))....
>AP001512.1/135315-135462
UUUAUCCUUCGGGGCUGGGUGGAAAUCCCGACCGGCGGUGAUGAAGCGAAUGCUUCUUAGUCCGUGACCCGGUUGCUGAUAUCAGUAAGCGGUGGACCUGGUGAAAAUCCGGGACCGACAGUGAAAGUCUGGAUGGGAGAAGGAAACG
....((((((...(((((.(((.....))).)))))......(((((....)))))....((((.((((((.((((((....)))))).))).((.(((((.......))))).))..........))))))).....))))))....
>AP005274.1/66442-66279
UUUUGUUCUCAGGGCGGGGCGAAAUUCCCCACCGGCGGUAAGACGAAUCAUCAGAUAUGACUAGUUGAGCCCGCGAGCGCCACCAACUAGCAAUGGUUUGUGGGUCAGCAGAUCCGGUUAAAUUCCGGAGCCGACGGUCAUAGUCCGGAUGCAAGAGAACCGUG
....((((((...((((((.......)))).(((((..........(((....))).(((((.((((.((..((..((.((((.(((((....))))).))))))..))...(((((.......))))))))))))))))..).))))..))..))))))....
>AL766851.1/11027-10882
AGGUGUCUUCAGGGCAGGGUGUAAUUCCCGACCGGCGGUAAUCGCUUCCAACUUAUUUGUCAGUUGUGAAGCAUCAGUCCGCGAGCGAAAGCUGAUGUGGUGAGAUUCCACAACCGACAGUAAAGUCUGGAUGGGAGAAGACAAAG
....((((((..((..(((.......)))..))........((.(.((((((((..(((((.((((((.....(((..((((((((....)))..)))))))).....)))))).)))))..)))).)))).).))))))))....
>AE009695.1/6814-6651
GCUUGUUCUCGGGGCGGGGUGAAACUCCCCACCGGCGGUAUGAAAAGCAAUUUUCAAGCCCGCGAGCGCCUGAAAUGGAAGCCGAUUCGCAUGCCAUUUCAGGGUCAGCAGAUCCGGUGAGAUGCCGGAGCCGACGGUUAAAGUCCGGAUGGAAGAGAGCGAAU
..((((((((.((((((((.......))))..........((((((....)))))).))))((..((.((((((((((..((......))...))))))))))))..))..((((((......((((.......))))......))))))....))))))))..
>AE012168.1/3092-3260
GAACGUCUUCAGGGCGGGGUGCGAUUCCCCACCGGCGGUAUGCAUGCGCAAGCGUGUGAGCCCGCGAGCGCUUCGCUGCCGAUCUCUCGCUGAGAGCACGGCGGUGAAGGUCAGCAGAUCCGGUGCGAUGCCGGGGCCGACGGUAUAGUCCGGAUGAAAGAAGACGGCC
...(((((((.((((((((.......))))..........(((((((....))))))).))))((..((.(((((((((((.((((.....))))...)))))))))))))..))..((((((....((((((.......))))))...))))))....)))))))...
>AE013024.1/1-102
CGGGGCAGGGUGGAAUUCCCGACCGGCAGUGAAAGCCUGCGAGCCGCAUAUGCGGUUGACUCGGUGAAAUUCCGAGGCCGACGGUAAAAGUCCGGAUGGGAG
..((((.(((.......))).(((((((((....).))))..(((((....)))))((.(((((.......)))))..)).))))....)))).........
>AE001820.1/156-35
AAACGCUCUCGGGGCAGGGUGGAAUUCCCGACCGGCGGUGAAAGCCCGCGAGCCCUCUCAGGAGGGUUGACCCGGUGGAAUUCCGGGGCCGACGGUGAAAGUCCGGAUGGGAGAGAGCGUGA
...(((((((..(((....(((((((((..(((((((((....).)))).(((((((....)))))))....)))))))))))))..)))..(((.......))).......)))))))...
>AE004822.1/2219-2057
UAACGUUCUCAGGGCGGGGUGAAAGUCCCCACCGGCGGUAAUGGCGCGCAAGGCGCCUAGCCCGCGAGCGCUUGCCGGACCGGCCACCGCCGGACGACAAGGUCAGCAGACCCGGUGCGAUUCCGGGGCCGACGGUCAUAGUCCGGAUAAAGAGAGAACGGGA
...(((((((.((((((((.......))))....((((....(((((.....)))))....))))....)))).((((((((((....)))))..(((...(((.((...(((((.......))))))).))).)))....))))).......)))))))...
>U32760.1/7642-7819
UCGCAUUCUCAGGGCAGGGUGAAAUUCCCUACCGGUGGUAAAGCCCACGAGCGUUUAAAAGUGCGGUCAAUUUUUGGCAAAUUUUUCCUGCGAAAUUGUCCUGAUUUUCACUUUUAAAGUCAGCAGAUUUGGUGAAAUUCCAAAGCCGACAGUAAAGUCUGGAUGAAAGAGAAUAAAA
....((((((.((((.(((.......)))((((...))))..)))).....(((..((((((...(((((...)))))..))))))...)))...(..(((.((((((.(((......(((.((...(((((.......))))))).)))))))))))).)))..)..))))))....

purine.RNASpa_150_5
/home/tirza/YairProject/AL /home/tirza/YairProject/FoldalignM/DATA/purine_10_1.set 150 5 
Sample 0:143 853
Sample 1:146 796
Sample 2:136 795
Sample 3:137 858
Sample 4:142 835
Cost: 795
>AF270087.1/2580-2679
AAAAUAAUUUAUAUGACUCAUAUAAUCUAGAGAAUAUGGCUUUAGAAGUUUCUACCGUGUCGCCAUAAACGACACGACUAUGAGUAACAAUCCAAUACAU
......(((......(((((((...(((((((.......))))))).........(((((((.......)))))))..)))))))...))).........
>AP001509.1/51442-51541
ACAUGUAGAUAUCAUCCCUUUCGUAUAUACUUGGAGAUAAGGUCCAGGAGUUUCUACCAGAUCACCGUAAAUGAUCUGACUAUGAAGGUGGAAUGGCUCG
...............((((((((((....((((((.......)))))).........(((((((.......)))))))..)))))))).)).........
>AP003186.2/121422-121520
UGUACUUAUAUAAGUAUAUCGUAUAUGCUCGACGAUAUGGGUUGAGUGUUUCUACUAGGAGGCCGUAAACAUCCUAACUACGAAUAUAUAGGUGAUUUC
..(((((((....((((.(((((.(..((((((.......))))))..)......((((((........).)))))..)))))))))))))))).....
>AE015944.1/141656-141558
CUCUAUAAUAAAUUAUUGACUCAUAUAUCCCCUUAAUAAGGUAGGGAGUAUCUACCAGAAGCCUUAAACUUCUGACUAUGAGUGAAUAAAGCAUUGUCA
.....((((...(((((.(((((((..((((((......))..))))........((((((.......))))))..))))))).)))))...))))...
>AL591975.1/251119-251020
AAUCCGCUACAAUAAUAUAGUCGUAUAAGUUCGGUAAUAUGGACCGUUCGUUUCUACCAGGCAACCGUAAAAUGCCAGGCUACGAGCUAUUGUAAAAUUU
.......((((.....(((((((((...(..((((.......))))..).......((.((((.........)))).)).))))).))))))))......
>U51115.1/15592-15691
GAAAUCAAAACACGACCUCAUAUAAUCUUGGGAAUAUGGCCCAUAAGUUUCUACCCGGCAACCGUAAAUUGCCGGACUAUGCAGGGAAGUGAUCGAUAAA
..........(((..(((((((((....((((.......)))))).........(((((((.......)))))))..)))).)))...))).........
>AP001509.1/209873-209971
UUAAUCGAGCUCAACACUCUUCGUAUAUCCUCUCAAUAUGGGAUGAGGGUCUCUACAGGUACCGUAAAUACCUAGCUACGAAAAGAAUGCAGUUAAUGU
.......((((.....((.((((((...((((((.......)).))))........(((((.......)))))...)))))).)).....)))).....
>AE013027.1/8237-8336
AAAAAUUUAAUAAGAAGCACUCAUAUAAUCCCGAGAAUAUGGCUCGGGAGUCUCUACCGAACAACCGUAAAUUGUUCGACUAUGAGUGAAAGUGUACCUA
.........(((.....((((((((...((((((.........))))))........(((((((.......)))))))..))))))))....))).....
>AE007768.1/1788-1690
AAUCGUUAAUAUAGUUUAACUCAUAUAUUUCCUGAAUAUGGCAGGAUGUUUCUACAAGGAACCUUAAAUUUCUUACUAUGAGUGAUUUGUUUGUAUGCA
....((....((((....(((((((....(((((.......))))).........((((((.......))))))..)))))))...))))......)).
>AE016809.1/202496-202595
ACUUUCGGCGAUCAACGCUUCAUAUAAUCCUAAUGAUAUGGUUUGGGAGUUUCUACCAAGAGCCUUAAACUCUUGAUUAUGAAGUCUGUCGCUUUAUCCG
.......((((.....((((((((...((((((.........))))))........((((((.......))))))..))))))))...))))........
/home/tirza/YairProject/AL /home/tirza/YairProject/FoldalignM/DATA/purine_10_2.set 150 5 
Sample 0:108 763
Sample 1:116 684
Sample 2:129 708
Sample 3:115 637
Sample 4:102 622
Cost: 622
>Z99107.2/86084-86183
GAAAUCAAAACACGACCUCAUAUAAUCUUGGGAAUAUGGCCCAUAAGUUUCUACCCGGCAACCGUAAAUUGCCGGACUAUGCAGGAAAGUGAUCGAUAAA
...............(((((((......((((.......))))...........(((((((.......)))))))..)))).)))...............
>AP003194.2/163700-163601
UAAAAAAAUAAAUUUUGCUUCGUAUAACUCUAAUGAUAUGGAUUAGAGGUCUCUACCAAGAACCGAGAAUUCUUGAUUACGAAGAAAGCUUAUUUGCUUU
.................(((((((...(((((((.......)))))))........((((((.......))))))..)))))))...((......))...
>AE014152.1/30424-30520
UGAAUUCAAUAAUGACAUACUUAUUUAUGCUGUGAAUUGGCGCAGCGUCUCUACAAGACACCUUAAUGUCUAACAAUAAGUAAGCUUUUAGGCUUGC
.................((((((((..(((((((......)))))))........(((((......)))))...))))))))(((......)))...
>AP004595.1/169586-169685
UGAUGUAAUUGAAUAGAAAUGCGUAUAAUUAAGGGGAUAUGGCCCACAGUUUCUACCAGACCACCGUAAAUGGUUUGACUACGCAGUAAUUAUAUUUGUA
....(((((((........((((((.......(((.......)))...........(((((((.......)))))))..)))))).))))))).......
>AP004595.1/160373-160472
CAAUUUUUAUCCAAUGCCUUUCGUAUAUCCUCGAUAAUAUGGUUCGAAAGUAUCUACCGGGUCACCGUAAAUGAUCUGACUAUGAAGGCAGAAGCAGGUU
..............((((((.((((.....((((.........))))..........(((((((.......)))))))..))))))))))..........
>AP001512.1/93773-93674
UUUACAUUAAAAAAAGCACUCGUAUAAUCGCGGGAAUAGGGCCCGCAAGUUUCUACCAGGCUGCCGUAAACAGCCUGACUACGAGUGAUACUUUGACAUA
..............(.((((((((.....(((((.......)))))..........(((((((.......)))))))..)))))))).)...........
>AP004596.1/203844-203943
AACCUUAUAUAUAGUUUUUUCAUAUAAUCGCGGGGAUAUGGCCUGCAAGUUUCUACCGGUUUACCGUAAAUGAACCGACUAUGGAAAAGCGGAAAAUUCG
.............((.((((((((.....(((((.......)))))..........(((((((.......)))))))..)))))))).))..........
>AE006347.1/1212-1310
UAGUCUAUAAUAGAACAAUCUUAUUUAUACCUAGGAUAUGGCUGGGCGUUUCUACCUCGUACCGUAAAUGCGAGACAAUAAGGAAAUUCGAUUUUUUAG
..................((((((.....(((((.......))))).........((((((.......))))))...))))))................
>AP004595.1/186669-186768
GACAAUUGAAAAUGAACCUCAUAUAAAUUUGAGAAUAUGGCUCAGAAGUUUCUACCCAGCACCGUAAAUGGCUGGACUAUGAGGGAAGAUGGAUCAUUUC
................(((((((.....(((((.......)))))..........(((((.(.......))))))..)))))))................
>AP001509.1/79478-79577
UCUUUAUAUAAAGUACCUCAUAUAAUCUUGGGAAUAUGGCCCAAAAGUUUCUACCUGCUGACCGUAAAUCGGCGGACUAUGGGGAAAGAUUUUGGAUCUU
...............(((((((.....(((((.......)))))..........(((((((.......)))))))..)))))))................
/home/tirza/YairProject/AL /home/tirza/YairProject/FoldalignM/DATA/purine_10_3.set 150 5 
Sample 0:102 676
Sample 1:104 702
Sample 2:124 682
Sample 3:115 704
Sample 4:117 689
Cost: 676
>AP003193.2/214121-214023
AAAACGGAAUAUAAACAAACUCGUAUAAGCUUUGAAUAAGGCAAGGCGUUUCUACCGGAAACCUUAAAUUUCCGUCUAUGAGUGAAUUUGAUAUACUAU
..................(((((((...((((((.......))))))........((((((.......))))))..)))))))................
>Z99107.2/14363-14264
AAUUAAAUAGCUAUUAUCACUUGUAUAACCUCAAUAAUAUGGUUUGAGGGUGUCUACCAGGAACCGUAAAAUCCUGAUUACAAAAUUUGUUUAUGACAUU
....................(((((...((((((.........))))))........(((((.........)))))..))))).................
>AL591981.1/205922-205823
AUAACUUAAAACCGAAAUACUUGUAUAAUAGUUGCGAUUGGGCGACGAGUUUCUACCUGGUUACCGUAAAUAACCGGACUAUGAGUAGUUUGUAUAAAGA
.................((((((((.....(((((......)))))..........(((((((.......)))))))..)))))))).............
>AP003186.2/211688-211589
UAAGUGUAUUAAAUUUUAACUCGUAUAUAAUCGGUAAUAUGGUCCGAAAGUUUCUACCUGCUAACCGUAAAAUAGCAGACUACGAGGAGUUGUACUAUAA
...................((((((.....(((((......).))))..........((((((.........))))))..))))))..............
>X83878.1/168-267
UUACAAUAUAAUAGGAACACUCAUAUAAUCGCGUGGAUAUGGCACGCAAGUUUCUACCGGGCACCGUAAAUGUCCGACUAUGGGUGAGCAAUGGAACCGC
.................((((((((.....(((((.......)))))..........((((((.......))))))..))))))))..............
>AE007476.1/6452-6548
AAAAUUGAAUAUCGUUUUACUUGUUUAUGUCGUGAAUUGGCACGACGUUUCUACAAGGUGCCGGAACACCUAACAAUAAGUAAGUCAGCAGUGAGAU
.................((((((((.((((((((......)))))))).......(((((......)))))...))))))))...............
>Z99123.2/194904-195003
CUUAGAAAAAGACAUUCUUGUAUAUGAUCAGUAAUAUGGUCUGAUUGUUUCUACCUAGUAACCGUAAAAAACUAGACUACAAGAAAGUUUGAAUAAAUUU
..............((((((((.((((((((.........))))))))......(((((...........)))))..))))))))...............
>AL596170.1/223345-223246
AUAACUUAAAACCGAAAUACUUAUAUAAUAGUUGCGAUUGGGCGACGAGUUUCUACCUGGUUACCGUAAAUAACCGGACUAUGAGUAGUUUGUAUAAAGA
.................((((((((.....(((((......)))))..........(((((((.......)))))))..)))))))).............
>AB008757.1/115-16
AAUGAAUCACGCUGACUCACUCAUAUAAUCGCAAGAAUACGGCUUGCGAGUCUCUACCAGCCGACCGUAAAUCGGCUGACUAUGAGUGGCAAUGUCAGGA
...........(((((.((((((((.....(((((.......)))))..........(((((((.......)))))))..)))))))).....)))))..
>AE010606.1/4680-4581
UAAAUAAUUUUAAUAAAAAUUCGUAUAAGCCUAAUAUAUGGAAGGGUGUCCCUACGGUUAACCAUAAAUUAACCAGCUACGAAAAAUGUUUUACUGUGUU
...................((((((....((........))..((.....))...((((((.......))))))...)))))).................

tymo.RNASpa_150_5
/home/tirza/YairProject/AL /home/tirza/YairProject/FoldalignM/DATA/tymo_10_1.set 150 5 
Sample 0:59 410
Sample 1:77 463
Sample 2:84 437
Sample 3:65 457
Sample 4:59 446
Cost: 410
>AF035199.1/569-652
CCAGGUCGCCAGUGCGACACCCGUUCCCACACAACGGGCAUUGGGGUGCAACUCCCCCGUCUAUCCUGGACGUCACCAGGACCA
....(((((....))))).((((((.......))))))....((((........)))).....((((((......))))))...
>AF035202.1/598-681
GUAGUCGGCCAGUGCCGAGGCCCUUCACACACAAGGGUUAAUGGGGUGCAACUCCCCCGCCCAUCUCGAGCGUCAUCGAGACCA
....(((((....))))).((((((.......))))))....((((.......))))......((((((......))))))...
>AF035633.1/1296-1379
UAAUUGAGUCCAGUGACUCUCCCUCUAGCACACAGAGGUCAAACCGGGUGCAACCCCCCCUCCCCCCGUAGGUUAACGGGACCA
.....(((((....)))))..(((((.......))))).......(((.......)))......(((((......)))))....
>M24801.1/102-178
UCAGCUCGCCAGUUAGCGAAGUCUGUCCCCACACGACAGAUAAUCGGGUGCAACUCCCGCCCCUUUUCCGAGGGUCA
....(((((......)))).)((((((.......))))))....((((.......)))).(((((....)))))...
>M15284.1/14-96
AAUGAAGGCAGUCCUUCUCCCUUUAGCACACAAAGGUCAAAUGGGUGCGACUCCCCCCCUUUUCCGAGGGUCAUCGGAAACC
...(((((....)))))..(((((.......)))))......(((.......)))......((((((......))))))...
>D00637.1/6279-6362
UCAGGUCGCCAGUGCGACACCCGUUCCCACACAACGGGCAUUGGGGUGCAACUCCCCCGUCCAUCCUGGACGUCACCAGGACCA
....(((((....))))).((((((.......))))))....((((.......))))......((((((......))))))...
>U91413.1/613-696
UUAGCUCGCCAGUGCGAGGCCUCUUCCUACACAAGAGGUAUUGGGGUGCGACUCCCCCGUCUAUCCUGAACGUCAUCAGGACCA
....(((((....))))).((((((.......))))))....((((.......))))......((((((......))))))...
>AF035201.1/605-688
CCAGGUCGCCAGUGCGACACCCGUUCCCACACAACGGGCACUGGGGUGCAACUCCCCCGUCUAUCCUGGACGUCACCAGGACCA
....(((((....))))).((((((.......))))))....((((.......))))......((((((......))))))...
>AF035198.1/571-654
UCAGGUCGCCAGUGCGACACCCGUUCCCACACAACGGGCAUUGGGGUGCAACUCCCCCGUCUAUCCUGAACGUCAUCAGGACCA
....(((((....))))).((((((.......))))))....((((.......))))......((((((......))))))...
>M58311.1/2-83
UUCUCUCGAGUGCGAGGCCCAUUCACACACAAUGGGUAUUGGGUGCAACCCCCCCGUCCAUCUCGAACGGUCAUCGAGACCA
...((((((...(((((((((((.......)))))))...(((.....)))..........))))........))))))...
/home/tirza/YairProject/AL /home/tirza/YairProject/FoldalignM/DATA/tymo_10_2.set 150 5 
Sample 0:75 485
Sample 1:86 521
Sample 2:70 479
Sample 3:78 503
Sample 4:73 470
Cost: 470
>Y16104.1/6590-6672
UAAUUGAGGACAGUUCCUCUCCCUCUAGCACACAGAGGUCAAACUGGGUGCAACUCCCCCCCCUUCCGUGGGUAACGGAAACC
.....(((((....)))))..(((((.......))))).......(((.......))).....((((((.....))))))...
>X54354.1/598-681
UUAGCUCGCCAGUGCGAGGCUCGUUCCCACACAACAAGUAAUGGUGGUGCAACUCCCCCGUCCUCCCGAACGUCAUCGGGACCA
....(((((....)))))(((.(((.......))).)))...((.((........))))....((((((......))))))...
>M58313.1/1-81
AAUGAAGGCAGUCCUUCUCCCUUUAGCACACAAAGGUCAAUGGGUGCGACUCCCCCCCUUUUCCGAGGGUCAUCGGAAACC
...(((((....)))))..(((((.......))))).....(((........))).....((((((......))))))...
>J04374.1/6247-6330
UAAUUGCGGACAGUUCCGCUCCCUCUAGCACACAGAGGUCCAUUUGGGUGCGACUCCCCCCCCUCCCGUGGGUCAACGGGAACC
.....(((((....)))))..(((((.......))))).......(((........)))....((((((......))))))...
>AJ277556.1/2880-2963
GAAGAGCGGCCAGUUGCUGCUGCGAUCAAGACACGAUCGUUCAAAAGGGUGCAACUCCCCCCCCCUUGGAGGGUAUCCAAGACC
.....(((((.....))))).((((((.......))))))......(((........)))....((((((.....))))))...
>AF035200.1/578-659
UCAGUCGCCAGUGCGAGGCCCAUUCUCUCUCAAUGGGUAUUGGGUGCAACCCCCCCGUCCAUCUCGAACGUCAUCGAGACCA
....((((....))))((((((((.......))))))....(((........)))...)).((((((......))))))...
>M58314.1/2-79
GAACUACAGUUCCGCUCCUCUAGCACACAGAGGUCAAUUGGGUGCGACCCCCCCCUCUCCCGUGGGUCAACGGGAACC
((((....)))).(..(((((.......))))).)....(((........)))....((((((......))))))...
>U88847.1/591-676
UUAGCUCGCCAGUUAGCGAGGUCUGUCCCCACACGACAGAUAAUCGGGUGCAACUCCCGCCCCUUUUCCGAGGGUCAUCGGAACCA
....(((((......)))))(((((((.......)))))))....((((.........))))...((((((......))))))...
>M54918.1/75-159
UUAGCUCGCCAGUUAGCGAGGUCUGUCCCCACAGGACAGAUAAUCGGGUGCAACUCCCGCCCCUCUUCCGAGGGUCAUCGGAACC
....(((((......)))))(((((((.......)))))))....((((.........))))...((((((......))))))..
>M24802.1/87-163
UUAGCUCGCCAGUUAGCGAGGUCUGUCCCCACACGACAGAUAAUCGGGUGCAACUCCCGCCCCUUCUCCGAGGGUCA
....(((((......)))))(((((((.......)))))))...((((.......)))).(((((....)))))...

glms.RNASpa_150_5
/home/tirza/YairProject/AL /home/tirza/YairProject/FoldalignM/DATA/glms_10_1.set 150 5 
Sample 0:388 3166
Sample 1:501 2965
Sample 2:615 2927
Sample 3:485 3022
Sample 4:501 2998
Cost: 2927
>AE015944.1/292739-292466
AAAUAUAAUAAAGCGCCAGGACUUAGGUGAUGAAACUCAGACUAUGGUCUGAGUAAGUUCGACUAACCAAAUCACAGAUUUGGAGUAAGAUUAAUGAAACUCAGACUAUGGUCUGAGUAAGUUCCACCAACCAAAUCACAGAUUUGGGGUGUCACUUAAGUUGACGAGGAUGGGGAGUAUCGAAUCUUCGGCGGGUGCCCCACGGUACUGCACUACCGUUAAAGAUUGACAAAACCAAGGAGUAAUUUUUGGUACAAAUCAAUCAGGUGUUAAA
...........((((((..(((((((((((....((((((((((((((((((((.((.....))..(((((((...)))))))...............))))))))))))))))))))......((((..(((((((...))))))))))))))))))))))......(((((..(((..(((....)))((.((((((....))))))))))).)))))...((((((....((((((((....)))))))).....)))))).))))))...
>AE017024.1/157527-157682
UAAAUUAUAGAAGCGCCAGAACUACAAGUAGUGUAGUUGACGAGGUGGGGUUUAUCGAGAUUUCGGCGGAUGACUCCCGGUUGUUCAUCACAACCGCAAGCUUUUACUUAAAUCAUUAAGGUGACUUAGUGGACAAAGGUGAAAGUGUGAUGAGAG
.............((((..(((((((.....)))))))........(..((((....))))..))))).....(((.(((((((.....)))))))...(((((((((....((((((((....)))))))).....))))))))).....)))..
>AL935254.1/94449-94600
UAAAGCGGAAUAGCGCCAGGACUUUAGAAUCUAAAGUUGACGAGGAUGACGUUUAUCGAUAAUCGACGGGUGACGUCAGGGACUGCACUCUACAGGUCAAUUACAAAAACCGACUGUGAGGUUGGUGACAGAUAUAUUGACCACGCAGCUAG
..........((((((.((((((((((...))))))))........(((((((..((((...)))).....)))))))....))))........(((((((.......(((((((....))))))).........))))))).....)))).
>AE010557.1/24-169
UAUGUAAAAGAAGCGCCAGAACUCUUUUUAGAGUUGACGAGGAUUGGAAUUAUCGAAGUUUUCGGCGGAUGUUCCAAAGGUGGUUACAACCAUUAUCAACAAAAACACAGAGCAAUUUGUGUAACAAAGAGAUAAUAGUAACAAUC
.............((((..((((((....))))))........(((((((..((((.....)))).....))))))).))))(((((....((((((.......(((((((....)))))))........)))))).)))))....
>AP001507.1/288766-288933
AUGACAGUUGAAGCGCCAGGACUAUUCCACGGACGGUAACGGAAUAGUUGACGAGGAGAGGGUUUAUCGAAGGUUCGGCGGAUGCCCUCCGGUUGCACAUGACAGCCGCAAGCUUUUGUAAAAAACAGAGGGGCGACCUUCUGGACAAAGGCAAAAGCGUUCAUGCUA
...........(((((...(((((((((............))))))))).....((((.(((((..((((....))))..))).))))))((((((....).)))))))..((((((((......(((((((....))))))).......))))))))......))).
>AE016998.1/163176-163331
UAAAUUAUAAAAGCGCCAGAACUACAAAUAGUGUAGUUGACGAGGUGGGGUUUAUCGAGAUUUCGGCGGAUGACUCCCGGUUGUUCAUCACAACCGCAAGCUUUUACUUAAAUCAUUAAGGUGACUUAGUGGACAAAGGUGAAAGUGUGAUGAGAG
.............((((..(((((((.....)))))))........(((((((....))))))))))).....(((.(((((((.....)))))))...((((((((((...((((((((....))))))))....)))))))))).....)))..
>AC078934.3/32621-32405
AGUACAGUUAAAGCGCCUGUGCAAAUAAAUAUUUGUAUUUGAAGAUUAAAGGUUAAUAUAUGAGUGGCCUUUAUAGAGUGCAAUAUAUGUAUUUGUAGACGAGGAGGAUAGUGAUCGAAUAGAUCGGCGGAUGCUAUCCCGGAUGUGGCUCAUUCGUUAGCUUAUUAAGUAAAACAUUAGGGUGACUUAAUGGACAAAGUUAAUAAGAUCGCCAGAA
............(((((((((((((((.((((((((((((......(((((((((.........)))))))))..)))))))).)))).)))))))..)).))).(((((((((((.....)))).......)))))))((((((.....))))))....((((((((.(....(((((((....))))))).....).))))))))..))).....
>AP004593.1/258876-259044
CUAUAAUCAAAAGCGCCAGGACUAUUCUUCGGACGGAUAGGAAGGAUAGUUGACGAGGUAGGAGGUUAUCGAAUUUUCGGCGGGUGCCUCCCGGCUGUCAUCACAGUCGAAACUUUAUCACUAAAACAGUAGGGUGACCUAUUGCACAAAAGGAUAAAGAAAGAUGUCU
............(((((..(((((((((((..........)))))))))))......(..(((((((....)))))))..).)))))....((((((......))))))...(((((((.......(((((((....)))))))........)))))))..........
>AE016953.1/223108-222961
CAAUAUCGGAUAGCGCCAGACCUGAACGUUCAGGUGACGAGGAGAGAGCUUAUCGAAGAUUCGGCGGGUGGCUCUAGGGACUGCACUCUACAGAUAACAAAGAAAAACUAAUUGUGAAGUUAGAACAAAGCGGUUAUCACGCAGGUAG
............(((((..((((((....)))))).......((((.(((..((((....))))..)))..)))).))..............((((((.........((((((....)))))).........)))))).)))......
>AE013165.1/2616-2459
UUUAAUUUAGAAGCGCCUGGACUUAAAGCCUUAAGGCUUUAAGUUGACGAGGGCAGGGUUUAUCGAGACAUCGGCGGGUGCCCUGCGGUCUUCCUGCGACCGUUAGAGGACUGGUAAAACCACAGGCGACUGUGGCAUAGAGCAGUCCGGGCAGGAAA
..............((((.(((((((((((....))))))))))).......((((((((..((((....))))..)..)))))))((((.......))))......((((((.(....((((((....)))))).....).))))))))))......

sam.RNASpa_150_5
/home/tirza/YairProject/AL /home/tirza/YairProject/FoldalignM/DATA/s_box_10_1.set 150 5 
Sample 0:192 1326
Sample 1:205 1444
Sample 2:238 1274
Sample 3:258 1366
Sample 4:237 1473
Cost: 1274
>AP003193.2/95783-95678
CUCUUAUCCAGAGAGGUGGAGGGAAAAAGGCCCUAUGAAACCCGGCAACCAGUGAGAAAUCACUACGGUGCCAAUUCCGGUAAAGAAAUUCUUUACAAGAUGAGAG
((((((((..(((.(((..((((.......)))).....))))((((.(((((((....)))))..))))))...))..((((((.....))))))..))))))))
>AE007554.1/96-198
UUCUUAUCAAGAGUGACGGAGGGAUAGGCCCUAUGAAGUCCGGCAACAUCCAAUUAUUUUGGAGAUGUGCUAAUUCCUACAGGUUUAUCCUGAGAGAUGAGAA
.(((((((..(((.(((..((((.....)))).....))))((((.(((((((.....)))))..))))))...))((.((((.....)))))).))))))).
>AF027868.1/5245-5154
UUUCUAUCCAGAGAGGUGGAGGGACUGGCCCUAUGAAACCUCGGCAACAUUAUUGUGCCAAUUCCAGCAAGCGCUAGCUUGAAAGAUAGGAA
((((((((..(((((((..((((.....)))).....)))))(((.(((....))))))...))...(((((....)))))...))))))))
>Z99111.2/13049-12893
CUCUUAUCGAGAGUUGGGCGAGGGAUUUGGCCUUUUGACCCCAAAAGCAACCGACCGUAAUUCCAUUGUGAAAUGGGGCGCAUUUUUUUCGCGCCGAGACGCUGGUCUCUUAAGGCACGGUGCUAAUUCCAUUCAGAUCUGAUCUGAGAGAUAAGAG
((((((((..((((((((.(((((......)))))....)))...(((.((((.((......(((((....)))))(((((.........)))))(((((....)))))....))..))))))))))))..((((((.....)))))).))))))))
>AP001518.1/300422-300310
CUCUUAUCAUGAGAGGUGGAGGGACUGGCCCGAUGAAGCCCAGCAACCGCCAAGCAGCAAAUCGCUUGGAAAAGGUGCUAAUUCCUGCAAAGCGAUGCUUUGAGAGAUGAGAG
((((((((..(((.(((...(((.....)))......))).(((.(((.((((((........))))))....))))))..)))...((((((...))))))...))))))))
>AE015944.1/267219-267117
UUCUUAUCAAGAGAGGCGGAGGGACUGGCCCUAUGAAACCCGGCAACCAAAAAUAAUAAUUUUAAGGUGCCAAUUCCAGCAGGUGAAACCUGACAGAUAAGAC
.(((((((..(((.((.(.((((.....))))......)))((((.((.(((((....)))))..))))))..)))..(((((.....)))).).))))))).
>AL596165.1/180914-180814
UUCUUAUCACGAAAGGUGGAGGGACUGGCCCUUUGAAGCCUUAGCAACCGGAAUUUAUUUUCACGGUGCUAAUUCCAGCAGUAUAUUCUGAAAGAUAAGUC
..((((((..(((.(((..((((.....)))).....)))((((((.((((((......))).))))))))))))...(((......)))...))))))..
>AP004828.1/56121-56010
CUCUUAUCCUGAGUGGUGGAGGGACAUGGACCCAAUGAAACCCAGCAACCUCUUUUUUUAUAAAAGAAAGGUGCCAAACCGUUUGCAGACAAAUAGGUCUGAACGAUAAGAG
((((((((..(((((((...(((.......)))...........((.(((((((((.....))))))..)))))...))))))).(((((......)))))...))))))))
>AE013132.1/12640-12541
CUCUUAUCAAGAGAGGUGGAGGGACUGGCCCGAUGAAACCCGGCAACCAGCCUUAGGGCAUGGUGCCAAUUCCUGCAGCGGUUUCGCUGAAAGAUGAGAG
((((((((..(((.(((...(((.....)))......))).(((.(((((((....))).)))))))..)))...(((((....)))))...))))))))
>AL591980.1/66651-66543
CUCUUAUCCAGAGCGGUAGAGGGACUGACCCUUUGAAGCCCAGCAACCUACACAUAUAAGUGAAAGGUGCUAAUCUGUUGCAGGAGUAUUAUCUUCUGAACGAUGAGAG
(((((((((((((.(((((((((.....))))))...))))(((.((((.(((......)))..)))))))..))))...((((((......))))))...))))))))
/home/tirza/YairProject/AL /home/tirza/YairProject/FoldalignM/DATA/s_box_10_2.set 150 5 
Sample 0:158 1732
Sample 1:304 1645
Sample 2:268 1637
Sample 3:312 1763
Sample 4:271 1618
Cost: 1618
>Z99123.2/188544-188650
UCCUUAUCAAGAGAGGUGGAGGGACUGGCCCUGCGAUACCCGGCAACCGCUGUUUAACAGAAUGGUGCUAAAUCCUUUAGAGCAAUGAUUGCUCUUGAAGAUAAGGU
.(((((((...(((((.(.((((.....)))).).......(((.((((((((...))))..)))))))....))))).(((((.....))))).....))))))).
>AE016745.1/287368-287470
CUCUUAUCGAGAGAGGUGGAGGGAUGUGCCCUAAGAAGCCCGGCAACCGUCUAAAAUAGAAAUGGUGCCAAUUCACAUAAAGUAUAACUUUAGAAGAUGAGAG
((((((((....(((((..((((.....)))).....))).(((.((((((((...))))..)))))))...))...(((((.....)))))...))))))))
>AE016744.1/15971-16071
ACCUUAUUUUGAGAAGCAGAGGGAUUUGGCCCGUAGAAGCUUCAGCAACCGACUUUAAAUAGCACGGUGCUAAUACCAACGAGCAACUCGAAUGAUAAGUA
..((((((....(((((...(((......)))......)))))(((.((((.((......))..)))))))........((((...))))...))))))..
>AE015937.1/3369-3474
CUCUUAUCGAGAGAGGUGGAGGGAAAGGGCCCUAUGAAACCCGGCAACCAAUAUUUUUAGAAGUAUUAAGGUGCCAAUUCCUGCAGAAAGUUCUGCAAGAUAAGAG
((((((((....(.(((..((((......)))).....))))((((.(((((((((....)))))))..)))))).......(((((....)))))..))))))))
>AE013162.1/3974-3865
CUCUUAUCAAGAGUGGUGGAGGGACUGGCCCGAUGAAACCCGGCAACCGGCACGUAAGUGCUUGGUGCCAAUUCCUGCAGGUUGGGGUUACCCAGCCUGAGAGAUGAGAG
((((((((....(.(((...(((.....)))......))))(((.((((((((....)))).)))))))........(((((((((....)))))))))...))))))))
>AL591980.1/89597-89491
CUCUUAUAAUGAGUGGUAGAGGGACUGGCCCGUUGAAACCCGGCAACCUUUCAAUACGUUGAAAAGGUGCUAAAUCCUGCGAAGUGUGAUGCUUCGAGAGAUAAGAG
(((((((.....(.(((...(((.....)))......))))((((.((((((((....)))).)))))))).....((.((((((.....))))))))..)))))))
>AE010547.1/5644-5538
AAACCAUCAAGAGAGAUUGAGGGACAGGCCCGUUGAGAUCUCAGCAACCUACGUAAAAUGUGUGGUGCUAAUUCCUGAUAGAUGGAAAAGAUUAUAAUACAUCUCUC
...(((((....((((((..(((.....))).....))))))(((.(((((((.....)))).))))))...........)))))...((((........))))...
>AL939119.1/177986-178133
CGCUCAUCCAGAGGGGCAGAGGGAUACGGCCCGAUGAAGCCCCGGCAACCCUCCAGUCGGUUCUUGUCACACGGACGUGGCGAGGCUCCCGGCUAGGGAAGGUGCCAAAUCCGUCUCACGGCGAGAUGCGUCGUGAGGAAGAUGAGGA
..((((((....((((((..(((......)))..)...)))))(((.(((.(((.(((((.(((((((((......)))))))))...)))))...))).))))))........(((((((((.....)))))))))...))))))..
>AE007573.1/4052-3947
AUCUUAUCAAGAGUGGUGGAGGGACUGGCCCUUUGAAACCCGGCAACCAGUAUAUUUUUUAAUAUAUGUGGUGCUAAAUCCUGCAGCAAACGCUGAUAGAUGAGAA
.(((((((....(.(((((((((.....))))))...))))(((.(((((((((((....))))))).)))))))......((((((....)))).))))))))).
>U52812.1/691-829
CUCUUAUCCCGAGCUGGCGGAGGGACAGGCCCUAUGAAGCCCAGCAACCGGUUUCUCUGUUAUUUAUUAUGUUCAAUUGAGUGAGACAACCAAGGUGCUAACCUGUUGCAAGGUUGUAUGAUUCCUUGAGCGAUAAGAG
((((((((......((((((((..((.((.....((.....))....)).))..))))))))........((((((..((((...((((((.((((....)))).......))))))...)))).))))))))))))))
/home/tirza/YairProject/AL /home/tirza/YairProject/FoldalignM/DATA/s_box_10_3.set 150 5 
Sample 0:254 1496
Sample 1:236 1459
Sample 2:224 1381
Sample 3:254 1422
Sample 4:254 1474
Cost: 1381
>AF270301.1/145-36
CUCUUAUCCUGAGUGGUGGAGGGACAUGGACCCAAUGAAACCCAGCAACCUCUUUAUUUAAAGAAAGGUGCCAAACCGUUUGCAGACAAAUAUGGUCUGAACGAUAAGAG
((((((((..(((((((...(((.......)))...........(((.(((((((....)))))..)))))...))))))).(((((.......)))))...))))))))
>Z99111.2/15242-15342
UUCUUAUCAAGAGCAGGCAGAGGGACGAGCCCGAUGAAGCCCGGCAACCGACUUAUAAAGCACGGUGCUAAUUCUUGCAGCUAGCGGCUGAGAGAUAAGAU
.((((((((((((..(((...(((.....)))......))).((((.(((.(((...)))..)))))))..))))).((((.....))))...))))))).
>AL591983.1/96176-96058
AUCUUAUCCAGAGUGGUGGAGGGAAAUGCCCUAUGAAGCCCAGCAACCUAAACAAUAAUUCAUUAUGUGUUUAAGGUGCUAAGUCAUGCAGAACAACUAAUUGUUCUGAAAGAUGAGAA
.(((((((..(((.(((..((((.....)))).....))))((((.((((((((((((....)))).))))).)))))))...))...(((((((......)))))))...))))))).
>AE007608.1/12720-12617
UCCUUAUCAAGAGAAACGGAGGGACUGGCCCAAUGAUGUUUCAGCAACCAAGGUUUUAUACUUAUGGUGCUAAUUCCAGCAGGAUAUUUUCUGAAAGAUGAGGA
((((((((..((((((((..(((.....))).....))))))(((.((((((((.....)))).)))))))...))...(((((....)))))...))))))))
>AL596166.1/166748-166844
AACUUAUCAAGAAAGGUGGAGGGUUCUGGCCCAGUGAAGCCUUGGCAACCGGACUUUUCACGGUGCCAAAUCCAGCAGUAUCACUGACAGAUAAGGC
..((((((........((((((((....))))..........((((.((((((....)).))))))))..))))((((.....))).).))))))..
>AP001512.1/200657-200766
UUCUUAUCCAGAGAGGUGGAGGGAACGGCCCGAAGAAACCUCAGCAACCAGCCACGAUCCUGUGGUCAGGUGCUAAUUCCUGCAAGCAUUAUUUGCUUGAGAGAUAAGAG
.((((((((((((((((...(((.....)))......)))))(((.(((.((((((....))))))..))))))...)).))((((((.....))))))...))))))).
>AP004597.1/118941-119041
UACUUAUCAAGAGAGGUGGAGGGACUGGCCCGCUGAAACCUCAGCAACAGAACGCAUCUGUCUGUGCUAAAUCCUGCAAGCAAUAGCUUGAAAGAUAAGUU
.(((((((..(((((((...(((.....)))......)))))(((.((((.(((....))))))))))...))...(((((....)))))...))))))).
>Z99110.2/47875-47995
UUCUUAUCGUGAGAGGUGGAGGGACUGGCCCUUAGAAACCUCAGCAACCGGCUUGUUUUGCAUUUGCAAAGCGCCAAGGUGCUAAAUCCAGCAAGCGUUUUUUAUGCUUGGAAGAUAAGAA
.(((((((..(((((((.(((((.....)))))....)))))((((.(((((..(((((((....))))))))))..))))))...))...(((((((.....)))))))...))))))).
>AJ002571.1/38016-37861
CUCUUAUCGAGAGUUGGGCGAGGGAUUGGCCUUUUGACCCCAACAGCAACCGACCGUAAUACCAUUGUGAAAUGGGGCGCACUGCUUUUCGCGCCGAGACUGAUGUCUCAUAAGGCACGGUGCUAAUUCCAUCAGAUUGUGUCUGAGAGAUGAGAG
((((((((..((((((((.(((((.....)))))....))))))((((.(((.((......(((((....)))))(((((..........)))))(((((....)))))....))..)))))))...))..(((((.....)))))..))))))))
>Z99109.2/169069-168952
UUCUUAUCAAGAGAAGCAGAGGGACUGGCCCGACGAAGCUUCAGCAACCGGUGUAAUGGCGAUCAGCCAUGACCAAGGUGCUAAAUCCAGCAAGCUCGAACAGCUUGGAAGAUAAGAA
((((((((..(((((((...(((.....)))......)))))(((.((((((...(((((.....))))).)))..))))))...))...(((((.......)))))...))))))))
/home/tirza/YairProject/AL /home/tirza/YairProject/FoldalignM/DATA/s_box_10_4.set 150 5 
Sample 0:105 850
Sample 1:140 784
Sample 2:139 791
Sample 3:158 883
Sample 4:144 797
Cost: 784
>AL596163.1/172398-172500
UUCUUAUCCAGAGUGGUGGAGGGAAUCGGCCCAGUGAAACCCGGCAGCGGAGCGCAAGUUCUAUGCUAAUUCCGAUCAGAAGUAAUAUUCUGGCAGAUAAGUA
..((((((..(((((((...(((......)))......))).((((..(((((....))))).)))).)))).(.((((((......))))))).))))))..
>AP004604.1/167020-166901
CUCUUAUUGAGAGUGGCUGAGGGACUGGCCCUGUGACGCCCGGCAACCGUUCAUCGUAAUUCCAGUGAUGAAUAGGUGCUAAAUCCUGCAAAAUACGGACAGUAUUUUGAGAAAUAAGAG
((((((((..(((.(((..((((.....)))).....))))((((.((((((((((.........)))))))).))))))...))...((((((((.....))))))))...))))))))
>Z99120.2/150201-150095
CUCUUAUCAAGAGAGGUGGAGGGAAGUGCCCUAUGAAGCCCGGCAACCAUCAACACUGUUGAAAUGGUGCCAAUUCACACGAAGCGUUCAGCUUUGAAAGAUGAGAG
((((((((..(.(((((..((((.....)))).....))).(((.((((((((.....))))..)))))))...)).).((((((.....))))))...))))))))
>AL596170.1/192-86
CUCUUAUUAUGAGUGGUAGAGGGACUGGCCCGUUGAAACCCAGCAACCUUUCAAUUCGUUGAAAAGGUGCUAAAUCCUGCGAAGUGUGAUGCUUCGAGAGAUAAGAG
((((((((..(((.(((...(((.....)))......))))((((.((((((((....))))).)))))))...))((.((((((.....)))))))).))))))))
>AP004595.1/126926-127031
GACUUAUCAAGAGAGAUGGAGGGAUUGGCCCGAUGAAGUCUCAGCAACCAGCCUAGAUAAGGUAUGGUGCUAAUUCCAAUAGGCUUACAAGCCUUAAAGAUAAGAA
..((((((..(((((((...(((.....)))......)))))(((.((((((((.....)))).)))))))...))...((((((....)))).))..))))))..
>AL596172.1/176254-176136
AUCUUAUCCAGAGUGGUGGAGGGAAAUGCCCUGUGAAACCCAGCAACCUAAACAAUAAUUCAUUAUGUGUUUAAGGUGCUAAGUCAUGCAGAACAACGAUUUGUUCUGAAAGAUGAGAA
.(((((((..(((.(((..((((.....)))).....))))((((.((((((((((((....)))).))))).)))))))...))...(((((((......)))))))...))))))).
>AE007776.1/3380-3272
GUCUUAUCAAGAGAGGUGGAGGGACUGGCCCUAUGAAACCCAACAACCAGCAUUUUUUAAUUAGAUGUAUGGUGUUAAUUCCUGCAAAGUUAAUUUUGAGAGAUAAGAG
.(((((((..(((.(((..((((.....)))).....))))((((.(((((((((.......)))))).)))))))...))...(((((....)))))...))))))).
>AE013020.1/702-811
CUCUUAUCAAGAGAGGUGGAGGGAAAGAGCCCGAUGAAACCCGGCAACCUGUCCUUUUAAGGAUAAGGUGCCAAUUCUCUCAGAAGAUUUUUUCUUCUGAAAGAUGAGGG
((((((((..(((((((...(((......)))......))).(((.((((((((......)))).)))))))...)))).(((((((.....)))))))...))))))))
>AP001511.1/149016-149129
GACUUAUCGAGAGAGGCAGAGGGACUGACCCGAUGAUGCCCGGCAACCCGUUUGUUAGCCAAGCAAACGAAGGUGCUAAUUUCAGCAGAAUGAUUUCAUUCUGGAAGAUAAGCG
(.((((((..(((.((((..(((.....))).....)))).((((.(((((((((.......)))))))..))))))...)))..(((((((....)))))))...))))))).
>AJ000974.1/281-386
AACUUAUCAAGAGCGGCUGAGGGACUGGACCUAUGAAGCCCGGCAACCUGCAUAGUUUGUAAGGUGCUACUUCCAGCAAAAUGAAUUCCAUUUUGAAAGAUAAGGG
..((((((..(((.((((.(((.......)))....)))))(((.(((((((.....))).)))))))...))...(((((((.....)))))))...))))))..
/home/tirza/YairProject/AL /home/tirza/YairProject/FoldalignM/DATA/s_box_10_5.set 150 5 
Sample 0:277 1914
Sample 1:294 1787
Sample 2:301 1832
Sample 3:341 1822
Sample 4:355 1859
Cost: 1787
>AE012834.1/3852-3958
CUAUCAUCCAGAAAGGCGGAGGGACUGGCCCUGCGAAGCCUUGGCAACCUUCAUUCCACAUGAGCGGUGCCAAAUCCAUCCCGGAGGAAAUCCGGGAAAGAUGAUGU
.(((((((..(((((((..((((.....)))).....)))))(((.((((((((.....))))).))))))...))..(((((((.....)))))))..))))))).
>AP001518.1/137068-136956
CUCUUAUCCAGAGUUGGUGGAGGGACAGGCCCGAAGAAACCCCAGCAACCAACACCUGUUAAACAAAGGUGAAAAGGUGCUAACCUGCAAGGCGUUGCCUUGAAAGAUAAGAG
(((((((((((.((((((...(((.....)))......)))..(((.(((..(((((.........)))))....))))))))))))(((((.....)))))...))))))))
>AP004822.1/15949-16047
UUCUUAUUGUGAGAAGUUGAGGGACUUGGCCCUGUGAUACUUCAGCAACCGACUUUAUAGCACGGUGCUAAAACCAACGAGUUACUCGAAUGAUAAGUA
..((((((....(((((..((((......)))).....)))))(((.((((.((....))..)))))))........((((...))))...))))))..
>AE015940.1/248618-248510
AGCUUAUUAAGAGCGGUGGAGGGACUGGCCCUAUGAAGCCCGGCAACCUGUAUAUGUGUUUGCAUAUUAUAAGGUGCUAAAUCCUGCGGUGUAAACCGAGAGAUGAGGA
..((((((....(((((..((((.....)))).....))).(((.((((..((((((....))))))....))))))).......))(((....)))....))))))..
>Z99119.2/114925-114787
CUCUUAUCCCGAGCUGGCGGAGGGACAGGCCCUAUGAAGCCCAGCAACCGGUUUCUCUGUUAUUUAUUAUGUUCAACUGAGUGAGACAACCAAGGUGCUAACCUGUUGCAAGGUUGUAUGAUUCCUUGAGCGAUAAGAG
(((((((((((.((((((..((((.....)))).....))).)))...)))...................((((((..((((...((((((.((((....)))).......))))))...)))).))))))))))))))
>AL591974.1/109385-109266
CUCUUAUCGAGAGCGGCAGAGGGACUGGCCCGAUGAAGCCCGGCAACCUAACUUUAUUUAAGCAUAAAGUGAAGGUGCUAAUUCCAGCAAAAUGGUGUAUUCCGUUUUGGUAGAUAAGAG
((((((((..((((..((..(((.....)))..))..))..((((.(((.(((((((......)))))))..)))))))...))...((((((((......))))))))...))))))))
>AP003193.2/260931-260768
AUCUUAUCAAGAGAGGUGGAGGGACUGGCCCUGUGAAACCCAGCAACCGGUAAUUCUUUGCGGUUAAAACAAUGCUGAUUUUAAAAUAAAAAAAUCAGUAGUAAUUUCCUAUGCAAAGAUUUAUAGCGGUGCUAAAUCCUGCGGUAGAAACUGAGAGAUAAGAA
.(((((((.((.(((((..((((.....)))).....))).(((.((((.((..((((((((..........((((((((((........))))))))))...........))))))))....)).)))))))...)))).((((....))))...))))))).
>AP004603.1/200738-200630
AUCUUAUCCUGAGAGGUGGAGGGAAAUGGCCCAAAGAAGCCUCGGCAACAGGUUCUAGCUUGAAUACUGUGCCAAAUCCAUCAAGUAUUCUAUGCUUGGUAGAUAAGAG
.(((((((....(((((...(((......)))......)))))(((.((((((((......)))).)))))))........((((((.....))))))...))))))).
>L42943.1/254-144
CUCUUAUCCUGAGUGGUGGAGGGACAUGGACCCAAUGAAACCCAGCAACCUCUUUUUUAUAAAAGAAAGGUGCCAAACCGUUUGCAGACAAAUAGGUCUGAACGAUAAGAG
((((((((..(((((((...(((.......)))...........(((.((((((((....))))))..)))))...))))))).(((((......)))))...))))))))
>AP004596.1/197999-197893
UUCUUAUCCAGAGAGGUGGAGGGACUGGCCCAAGGAAGCCUCGGCAACAGACUUAUUUGAUUAAGUACUGUGCCAAUUCCAGUAGCGUAAUUGCUAGAAGAUGAGAA
.((((((((...(((((...(((.....)))......)))))(((.(((((((((......))))).)))))))........(((((....))))))..))))))).
