# Supplementary material for: RNAspa: a shortest path approach for comparative prediction of the secondary structure of ncRNA molecules
Source: BMC Bioinformatics. 2007 Oct 1;8:366. doi: 10.1186/1471-2105-8-366 (PMC2147038; doi:10.1186/1471-2105-8-366)
Supplement: Additional file 6 — Table 2 raw data. The predicted structures of RNAspa whose MCC scores is reported in Table 2. Each of the eight families was compared running both modes. [file 1471-2105-8-366-S6.txt]

// The predicted structures of RNAspa whose MCC scores is reported in
// Table 2. Each of the eight families was compared running both modes.


Boltzmann/log_cobalamin.RNASpa_noncomp_150_5
/home/tirza/YairProject/RS_new /home/tirza/RFAMDB/cobalamin_10_1.set subopt 150 samplings 5 
Sample 0:592 3927
Sample 1:671 3720
Sample 2:625 3677
Sample 3:650 3720
Sample 4:650 3725
Cost: 3677
>AF010496.1/39869-39652
GGCACCUUCGCGGCAGAUGGUUCCCGGCCAAGCCACGCGCGGCCGGGUGAAAAGGGAAUACGGUGUGGUGUAGGCAUCAGCCGCCAAAUCCGUAACUGCCCCCGCAACUGUAAGCGGCGAGCACCCCCCGGCAACCACUGGCCCCGACCGCGGGGCCGGGAAGGUGGGGAAGCCACGACCCGCAAGUCAGGAGACCUGCCAUCAGCGUCAUCAACCGC
.........((((..((((((((((((((..((...))..))))))).))...(((..(((((..((((...(((....)))))))...)))))....))).(((........)))((..((.(((((((....)(.(((((((((....))))))))))..)).))))..((........)).((((....))).))).....)).)))))..))))
>BX248337.1/276050-275850
GGCAUCGAGCGGGGCAACGAUGCUUCGCGAGAGGGAACCUGGUGAGAAUCCGGGACUGUCCCGCAGCGGUAUGCAGGAACGACCGCCGUCUUGGAAGUAGACAAGCACUGGUCUCAACGACUGGGAAGCGACGGCCAGUAGGAGCACCCACCGGGUGCGAGCCUGCGAGUCCGAAGACCUGCCAGCCGUGCCGGACGCGCC
(((.....((((((((....(.((((....)))).).(((((.......)))))..)))))))).(((((..(((((...((((((((((......(....).....((((((.....)))))).....))))))..(((((.(((((.....)))))...)))))).)))......)))))..)))))))).........
>AE012818.1/1974-2213
UUCUUUCUCGCCAUGACAGGUGCCGGUUUAAAAGCCGGAGAAUAGGGAAGUACGUGAGAUUCGUACACUGUACCCGCAACUGUACAACGGUUAACCGCCGGGCAAAUUCCGUGGCCACACGGAUGCGCAAGGCGGGCUUUCAGGUCACUGCCGGUUUUCCUCCACGGAAAACUGCGGGAAGGUUUGGAGGCGCUCGAUGCCGUGAAAGUCAGGAGACCUGCCAGUCAUGCAUUUGCACCA
...........((((((.(((.(((((......))))).....(((...(((((.......))))).(.((((........)))).((((((..(((((..((.(..((((((....)))))))..))..)))))(((((((..((.(((.(((((((((.....))))))))))))...))..))))))).....).)))))........)....)))))).))))))...........
>AE016800.1/261827-262025
UAGUAUGCGCUUCAAGCUGGUGCUAUCUGGAAGUAUAGAUGGCUGAAAAGGGAAUCCGGUGUGAAUCCGGAACUGACGCGCAGCGGUAAUAGAGAACGAAAGCUUAAUCAGACACUGCACGAUGGAAUCGUGUGGGAAGUCAGGCAAGUAGGUUAACAGCUCUUGAGUCCGAAUACCUGCCAGCAACUGAGCAAACACU
........((((...((((((((((((((......)))))))).....(((...(((((.......))))).(((.....)))(((....((((.......((((.....(((.(..((((((...))))))..)...)))))))..((......))..)))).....)))....)))))))))....)))).......
>AE015938.1/189808-189620
AAUAGUAAAUGAAAUUUAGGUGUCCACUUUGUAAAAAUGAUGGAUGAAAAGGGAAUGUGGUUCAAUUCCACAGCAGCCCCCGCUACUGUAAUAGAUGACAAGCCUUUAGUAACCACUCUUUAAAAGGAGGAAGGUAAAGGUUAGAAUGAUUCUUAAGCCAGGAGACCUGCCUAGAUUGUUAAAAUCCUC
.....(((.....(((((((((((((..((.....))...))))).....(((..(((((.......)))))......((((((....(((.........((((((((....((.((((......))))...)))))))))).(((...)))))))))..)).).)))))))))))..)))........
>M89481.1/311-504
CGGUAGCAUCCGUGGGCCGGUCCUGUGAGUUAAUAGGGAAUCCAGUGAAAAUCUGGAGCUGACGCGCAGCGGUAAGGAAAGGUGAGAUGAGAGCGUAAGCAGAAACUGCCUCCGGCGGGAAGUCAUCAUUUCUGCUAUCCAGCCAACGGAUAACCCUCCAAGCCCGAAGACCUGCCGGCUAACGUCGCAUCUGG
.....((...(((.(((((((((((((.((((........(((((.......)))))..)))).)))))((((..((...((((((((((..((....)).....((((.....)))).......)))))))...(((((.......))))))))..))..).)))..))....)))))).)))..))......
>AE017277.1/42695-42883
CCUUUCAAAAGGAAAAUGGGUACACGAACAGUUUGUUUCGUGUUUAAAAGGGAAGCUUGGUGAAACUCCAACACGGUCCCGCCACUGUAAAUGCUGAGAUUUCUUUUUAAUGCCACUGUGAAAACGGGAAGGCGAAAGAAAUCAUAUGAAGCAUAAGUCAGGAGACCUGCCUGUUUUAACAACACUGAU
............((((((((((((((((((...)).))))))).......(((..(.....)....))).....((((((...(((....(((((.(((((((((((....(((.((((....))))...))))))))))))).)....))))).)))..)).)))).)))))))))............
>AP005030.1/142199-142427
GCCUUGCAGGUGUUCCCAGGUCAGCCCUAGGGUUGGCGGGCCGUGGUGCUCGGGAAGCCGGUGACGGCCCCUCAGGGGGUUCAUGCCGGAGCGGCCCUCGCCACUGUGAUCGGGGAGUUCCCGUUCCGUGCCGCCGCGGGCGGCGCCACUGGUCCCUCAGGGCCGGGAAGGCAGGGACGGGCGCGUGUACCCGUAAGCCAGGAGACCGGCCACGGCAUCUCACGAAGUG
....((.((((((.(((..(((((((....)))))))))).((((((((.((((..((((....))))((((((.(((((....((((...))))....))).)).)))...))).((.((((((((..((((((...))))))(((.(((((((....)))))))...))).)))))))).)).....))))...))(.(....).))))))))))))))).......
>AE017174.1/111334-111550
CGUUUCUUUCAUGAAGACGGUGCAAGGGAAUCCGGUGCAAUUCCGGAGCUGAGCCCUCAGCUGUAAUGCUUCGAUGUCACUUCUCCGAACAAGAGGUGAUGGGGUGGAUAGUCAAUCGCGAUGGUCACUGUAGAAGGGCGUAGUCCCCUAUGGGAAGGCCGACGAAGACCCGAUAAGAAGCUAAGCCAGAAGACCUGCUUUAGUAGAUUUGUUCUAA
....((.....(((((..(((....(((..(((((.......)))))......)))...(((.....((((((((.(((((((.((........))....)))))))...))).((((....((((.((.....))(((.(..((((....))))).)))......))))))))..)))))..)))......)))..)))))...))..........
>AE016786.1/232051-232274
CCUUAUGCCUCGCGUUCAGGUGCCCCUCAGGGGGUGAAACGGGAAACCGGUGCGUCCCAGGCCCUUCAGCAGGGCCGGACAAUGCCGGUGCUGCCCCCGCAACGGUAAGCGAGUGAAGCGUCUGUACCACUGUGCCUCGUAGUACGGCAUGGGAAGGUGACGCGUUCCAGGAGCCCAGCUCUUCCUCGCAAGCCCGGAGACCGGCCUGGCGUUCAUGAACACCC
...........((((.(((((((((......))))....(((....((((.((((((..(((((.......)))))))))..(((((.((.........)).))))).(((((.((.(((((...(((.(((((((.........)))))))...))))))))......(((((...))))))))))))..))))))...))))))))))))............
/home/tirza/YairProject/RS_new /home/tirza/RFAMDB/cobalamin_10_2.set subopt 150 samplings 5 
Sample 0:501 3549
Sample 1:610 3428
Sample 2:604 3435
Sample 3:581 3553
Sample 4:599 3422
Cost: 3422
>AE015938.1/166402-166584
UUUAAUAUUAUUUUAUUAGGUGCUUUACAAGUUAAAAGGGAAAGUGGUGAAAAUCCACUGCAGCCCACCGUUACUGUAAUGCUGACGAAAUCUUAUAAAAUCCACUAGAUAUAUUUUAUCUGGGAAGGUUAGAAAUUAGGAAGAAGCUAAGCCAGGAAACCUGCCUAAUAAGUGUUAAUUCUU
......((((..(((((((((((((....((((....(((...((((((......))))))..)))..((((((......).)))))...(((((......((.(((((((.....)))))))...))........)))))...)))))))).((.....)))))))))))....))))....
>AE010499.1/5969-5796
AAUGAUAAGAAACAAAUAGGUGCUUAUUGGCUUAAUAAAGGAAGUUGGGUGCGAAUCCCACACAGCAAUGCUACUGUAUUGUGGACGAAAUUACAAUAGCCACUGGGAAACUGGGAAGGUGUAAAAGUAGGUUGAAACUAAGUCAGGAGACUUACCAUUAUUUUAUAUUAAACU
...(((..((((..(((.(((......(((((((.........((((((.......)))).)).(((((((....))))))).....((.((((....(((.((((....))))...)))......)))).)).....)))))))(....)..)))))).))))..))).....
>AL939110.1/156680-156867
GGGCCGUGGUGGACUUCCGGGGCCAUCUACGGCGGCAGAAGAGGAAGCCCGGUGCGAAUCCGGCGCGGUCCCGCCACUGUGACCGGGGACAGGAUCCCCGGGAGCCAGGAACUCUCGCCGCCGUGCUCUUCGAACCAGGGCGCGGACACCCUGAGUGAGGACCUAUCGCCAUGCGCGGCUGCCGUUCC
.((((.(((.......))).)))).....(((((((......(((.((((((.......)))).))..)))(((((..(((((((((((.....))))))).....(((..(((.(..(((((((((((.......))))))))).).....).).)))..))).))))..)).))))))))))....
>AL939107.1/147400-147583
CAGACCGUAGUAUCAGCGGGUCAUCGCCGCGACGGGAGACAGGAAGCCGGUGUGAAUCCGGCACGGUCCCGCCACUGUGACCGGGGAGUGCACCCUUCGACACGCCACUGCGCGCCGCGCGGGAAGGCCAGGGAGGAGCGUCGAUCCGGGAGUCAGGACACUGGCCUGUCGCGGGCCCGUUCCG
..............(((((((.....(((((((.(....)((...((((((((((.(((..(.(((((.((....)).))))))(((..((.((((((.....(((.((((((...))))))...)))...))))).).))...))).))).))...))))))))))))))))))))))))...
>AE015940.1/273052-272875
AUUUAUAGAAUAAAUUUAGGUGCUUAUAGCUUAAUAGGGAAGCAGGUGAAAAUCCUGAACGGUCCCGCCGCUGUGAUGGGGAGUUUUUUCAAAGUAAACCACUGGAUAAUAUAUCUGGGAAGGUAUGAAAAAAUAAUGAACCUAAGUCAGAAUACCUACCUAAAUUAAAUACACUAUA
.........((.(((((((((((((....((....))..))))(((((....(.((((..((((((.(((......))))).(((((((((......(((.((((((.....))))))...))).)))))))))...).)))....)))).)))))))))))))))..))........
>AE009228.1/1838-1621
UAAGGGUAAGGGACUGACGGUCUUUUCCCGGCAACGGGAAAAGCUAAGAGGGAACACGGUUCCGCCCCGAGAAAGGGUCAUUCCGUGGCUGCCCCCGCAACUGUAAGCGGUAAGCCCGCACCGUAAAGCCACUGAACCUUUAUGAUCGGUUCGGGAAGGCGGUGACAGGGUGUUGAUAGCCGCAAGCCAGGAGACCUGCCGUUUCAGGAAAAAGCGUC
...(((...(((((((..((.(((((((((....)))))))))))....(....).)))))))..)))((((..(((((..(((.(((((((..((((........))))...((((.((((.....(((.(((((((.(....)..)))))))...)))))))...))))..........))).))))))))))))....)))).............
>AE004721.1/1492-1697
CCUAGGCGGGUUGUCCCAGGUGUCUCGUGCCGGCGCGCACGAGGUGAAACGGGAAGCCGGUGACGCUCUCCGAGCCAGUCCGGCGCUGCCCCCGCAACGGUAAGCGCAUCGCGCGCGAGCCCGGAGACCGGCCUGGAACCUUUCGUUUGAUUCACCCGCGGUGGGCGGGCGCAAGCGUGAAGCGGGCCGUCCGGGCCUGUUCCUCG
....((.((((.(((((...(..(((((((......)))))))..)....)))..(((((....((((...))))....))))))).))))))..(((((...((((.....))))..(((((((...(((((((((((.....))))..(((((((((.....))))((....))))))).))))))))))))))))))).....
>AP005029.1/99872-99714
GCCAGGGACCCGGCACGCGGUACGGUCGGUGCGAUAACGACGACGGCAUAGCGGAAGCCGGUGGAAAUCCGGCACGGUCGCGCCACUGUGAACGAGACGAGCCGCCCCGAUGGGCGAAGCGCCUCGCAAGUCAGACCCGCGGCUGUCGUCCUGUGCACC
((..(((((.((((.((((....((((((((((((........((......))...(((((.......)))))...))))))))....(((.((((.((...(((((....)))))...)).))))....)))))))))))))))..)))))..))...
>AL939107.1/140625-140436
GGACGCUGAUGGGAUGAUGGCCGGCGACAGGGCGACGACGGUCCGAGGAAGCCGGUGCGAAUCCGGCGCGGUCCCGCCACUGUGAUCGGUGAGCGGAUCCCGAAGUUGCCACUGCCCCGGUAGGGGCGGGAAGGCCGGGACGAGCUGUGACCCGGGAGCCAGGAAACUCACGUCGUCGCCUCCUCGACGG
....(((.((......)))))((.(((..((((((((((((((((.((..(((((.......)))))(((((.(((((((((....))))).))))..((((.....(((.(((((((....)))))))...)))))))....)))))..)))))..)))((....))...))))))))))..))).)).
>AF263012.1/9229-9015
AGGCUGACCGGUGCAGCUGGUUCGCCCUGUCCGCCAGGCAGGGUGUCGCAAGAGGGAACCCGGUGGAAAUCCGGGACUGCCCCGCAGCGGUGAGUGGGAACGACCGCCGUCAUACGCACUGGGCCCGGACGGGUCUGGGAAGCGACGGCCACUAGGUGUCUGCCCGGCAGACGUGCCCGCGAGUCCGAAGACCUGCCCGCUGCCCGCACGCGACC
......(((((.....)))))..(((((((.......)))))))(((((....((...(((((.......)))))........(((((((...(((((.((.(((((((((...(...((((((((....))))))))...).)))))).....)))((((((...)))))))).)))))(.(((....))))...)))))))))....))))).
/home/tirza/YairProject/RS_new /home/tirza/RFAMDB/cobalamin_10_3.set subopt 150 samplings 5 
Sample 0:775 4250
Sample 1:669 4136
Sample 2:800 4198
Sample 3:676 4337
Sample 4:771 4116
Cost: 4116
>AJ278144.1/22351-22163
CAGUAAUAUCCAGUUGUCGGUCCUGCGAGUUAAUAGGGAAUCCAGUGCAAAUCCGAAACUGACACGCAGCGGUAAGGAAAGGUGCGAUGAUUGCGUAAUGUGGACACGGUCAUCCGGUGGGUGGUCAUCUCUUUGUAUCUUCAGAUGCCCUUCUAGGUCUGAAGACCUGUCGGUUAACGUCGCAUCUGG
.........((((.((((((...((((........((....))..))))...))))(((((((....((.(((.....(((((((((((((..(.((...((((........)))).)).)..)))))).....))))))).....)))))...(((((....)))))))))))).......)).))))
>AE005849.1/870-1059
AGCUCUAGCUUCGCGUCAGGUUCCUCGAAAGAGGAUGAAAAGGGAACGAGGUUGAAGACCUCGGCUGCCCCCGCAACUGUAAGCGGCGAGCUUCGCGUCACAUGCCACUGGGCCCAAAAGGCCUGGGAAGGCGACGCCCAGAAGCAUUGACCCGUGAGCCAGGAGACCUGCCCGGCGCAGUCGUUCAUCG
.((....))...(((((.(((.((((....)))).......(((...((((((...))))))((((((.(((((........)))).).((((((((((....(((.((((((.......))))))...))))))))...)))))........))).)))......)))))).)))))............
>AP002997.2/104964-105169
CCUAAAUCCGCUCCAGACGGUCCCUUGCCCGCAACGGCAGGGGCUAAGAGGGAAUGCGGUGCGGGAUUUCGAUCUCAAAUCCGCGGCUGUCCCCGCAACUGUAAGCGAAGAGCCAAGGCCGAAAGCCACUGGGACGUUCCCGGGAAGGCGGCACCCAAGGCGAUGACCCGCGAGCCAGGAGACCUGCCGUCUGCGACAAAAGAAUC
.........(.((((((((((((((((((......)))))))).....(((...((((((...((((((.(....)))))))((((......)))).)))))).(((....(((..((((....(((.(((((.....)))))...)))))).)....))).......)))...........))))))))))).))).........
>AE017248.1/199120-198939
CAAUUUUCAAACCAUACAGGUGCCGAGAUUCGGUUAAAAGGGAAGCACGGUGUAAUUCCGUCACGGUCCCGCCGCUGUAAGAGAAUAGUCUUUUUAAAAUAUGUCACUCGGGAAAUCGGGGAAGGCUUAAAAAGAUGAUGAAGCUCGAAGUCAGAAUACCUGCCUGUAAAGGACUAAGCCUU
...............((((((((((.....)))).....(((..((((((((.....(((...)))...))))).)))..(((....((((((((((.....(((.(((((....)))))...))))))))))))).......)))............)))))))))...((......))..
>BX572599.1/247113-247314
UUAACCCGAGGUUGUACCGGUGCCUCUCGCCGAGAGAGGUGAAACGGGAAUGCGGUGCGGGGCGAUGCCCCAAUGCCGCAGCUGCCCUCGCAACUGUGGGCGGAUCGGAGCGUCCUCGCAUGCCACUGACCAGAUCGGUCGGGAAGGCGGACGCGCCGGAUAUCCGCGAGCCAGGAGACCGGCCGGUACAAGGUGUGCAACU
...(((.....(((((((((((((((((.....)))))))....(((((.((((((..(((((...)))))...)))))).((((((.((....)).))))))..(((.((((((......(((.((((((.....))))))...))))))))).)))....))).))...(.(....).))))))))))))))........
>BX572594.1/100625-100429
AAUACCGUGACCAGCGACGGUUCCCGAAAGGGAUCAAUAGGGAACGCGGUGCGGGCUUUAGGGCUCUAUUCCGCGGCUGCCCCCGCAACUGUAAGCGGCGAGCCAUUCGCCACACGCCACUGGGCUUUCGUCCUGGGAAGGCGGUGAACGGCAACGACCCGCGAGCCAGGAGACCUGCCGUCAGUCGUGGUCACACG
......((((((.(((((((.((((....))))))....(((..(((((...((((......))))....)))))(((((...((....))...)))))..(((.((((((....(((.((((((....)))).))...))))))))).))).....)))(((.((..(....)..)))))..)))))))))))...
>AL591978.1/56481-56658
GUACUAAACAACUAAAUAGGUGAAUAUAUUAAUCCGGGAAAGAGGUGAAAAUCCUCUACAGGCCCUAGCUACUGUAAUACGGACGAAAACCAAACAUAUGUCACUGGAAGCAAUUCCGGGAAGACUGGUGAGUAGGAUGAUGUUAAGUCAGGAGACCGCUUUUAUAUUCGAUAUCCAA
...............(((..((((((((....((((((..(((((.......))))).....)))..((((((.......((.......))........(((.((((((....))))))...))).)))).)).))).......((((.........)))).)))))))).)))....
>AP005330.1/173115-173487
AUUUUUUUGGCAGGUUUAGGUUUUCUGUCCGUCUAUGUUGCAGGGAAAGUAAGAACGCGAAUCUCAUGAUUCUCAAUGGUCUAAUUGAAUAAAAAGUUAGACAGACCAUAAGAGAAUGUGAAAAAUUUAGACAGUGAUACGGAUUGGGCAGAUAUUUUCAGUUUUAGACGCACUAGCUCCCAUUCUUAAAGGCUUUAUCCUUAUCUAAUCUAUUUUUUAAACGUAUUCUUUCCCAACUGUAAGUCUGUGACGCGCAGCGGUAAGAGAGAACGAAAGCUUAAUAAGACACUGCAUGACGGAAUCGUGUGGGAAGUCAGGCGAGUAGGUUAACAGCUCUUGAGUCCGAAUACCUGCCAGCAACUGAGCAAACACU
.......((((((((........((((((((((..(((..(.......(........)((((.((((.((((((..((((((..((((........))))..))))))...))))))))))...)))).....)..)))..)).))))))))..........((..(((((.((..(((((..(((((.(((((((..........((.......))....(((.((((((..(..((((..(((...)))..))))..)..)))))).))))))))))..)))))....((((((.....))))))))).))..))))(((..(.....)..)))....)))..)).))))))))((......)).......
>AF010496.1/116971-117194
GCUACUCCAACAGGCGAUGGUUCCCAACUGGACGGGAUUAAUAGGGAACACGGUGAGGAUUACCCAUCAGGGGCCUAAUCCGUGGCUGCCCCCGCAACUGUGAGCGGCGAGACGACGGUCGAAGACCACUGGCCCCCCCGAUCCACCGGGGAGAACGGCCGGGAAGGUGACCCGAGUUGAUCGAACCGCAAGUCAGGAGACCUGCCAUCGCUCUGGCGUCGCAA
((.((.((....(((((((((((((........))))......(((..((((((..(((((((((....)))...))))))(((........))).)))))).((((...(((((((((((.......((((((((((((......))))).)...)))))).....)))))...)))).))...))))...........))))))))))))..)).)).))..
>AP003011.2/321703-321523
AGGUCGCCGCCACUGCCUGGUGCCCGCCGCAAGCGGGAGAAUCGGGAACACGGUUGAACUCCGUGGCGUGCCCAACGCUGUAAGGGGGACCGCGCCGGUAAAUGCCACUGUCGAUGACGGGAAGGCACCGGACGCGGGUUGAUCCCGAGCCAGAAGACCGGCCUGGCAGGCAUCGUCAUCC
.(((.((.....(((((.(((.((((.(....)))))....((((((.(((((.......)))))((((.....))))...........(((((((((....((((.((((.....))))...)))))))).))))).....))))))............))).))))).....)).))).
/home/tirza/YairProject/RS_new /home/tirza/RFAMDB/cobalamin_10_4.set subopt 150 samplings 5 
Sample 0:485 3382
Sample 1:634 3415
Sample 2:617 3439
Sample 3:606 3505
Sample 4:639 3391
Cost: 3382
>M57569.1/218-26
CGGUAGCAUCCGUGGGCCGGUCCUGUGAGUUAAUAGGGAAUCCAGUGAAAAUCUGGAGCUGACGCGCAGCGGUAAGGAAAGGUGAGAUGAGAGCGUAAGCAGACACCUGUCCGGCGGGAAGUCAUCAUUUCUGCUAUCCAGCCAACGGAUAACCCUCCAAGCCCGAAGACCUGCCGGCUAACGUCGCAUCUGG
.(((((..((..(((((.((((((((......)))))).....((.(...(((((..((((.....))))(((..(((.((..(((((((..((....)).(((.((((.....))))..))).)))))))..)).))).)))..)))))...)))))..)))))..)).)))))(((....)))........
>AP005947.1/24717-24919
AUCCUAGAUGCUCGCGACGGUUUCCCCCGAGAGGGGAUGAAAAGGGAAUGCGGUGCGGGGAUGUUUCCCCAAUGCCGCGGCUGCCCCCGCAACUGUAAGCGGAUAAUCCUUCGUCAGAAGCCACUGGGUCCUCGGUCCCGGGAAGGCGACGAAGUGGUGACGACCCGCGAGCCAGGAGACCUGCCGUCAGCCGUGGUCACACG
.((((....(((((((..((((((((((....)))).......(((..((((((..(((((....)))))...))))))....)))((((........))))...((((((((((....(((.(((((.(....).)))))...)))))))))).))))).))))))))))).))))((((.((.....))...)))).....
>AE009122.1/6687-6504
CCAUAGCUUCUCCGGUCAGGUGCCCGCCCUUGCGGCGGGAGAAUCGGGAAUCCGGUGAAAGACCGGAACGUGCCCAACGCUGUAAGGCGGAUGCUCUUUUUCUCAUGCCACUGAAGCAAUUCGGGAAGGCGAAAGGGGCGGAUGAAGCUUAGUCAGAAGACCGGCCUGGCAGGAUAGACCGAAC
............(((((.(((.((((((.....))))))...)))(((..(((((.......))))).....)))....((((.((((...(((((((((.....((((.(((((....)))))...)))))))))))))...........(((....)))..)))).))))....)))))...
>AE017037.1/59439-59627
CCUUUCAAAAGGAAAAUAGGUACACGAACAUUUCGUUUCGUGUUUAAAAGGGAAGCUUGGUGAAACUCCAACACGGUCCCGCCACUGUAAAUGCUGAGAUUUCUUUUUGAUACCACUGUGAAAACGGGAAGGUAAAAGAAAUUAUAUGAAGCAUAAGUCAGGAGACCUGCCUGUUUUAACAACACUGAU
((........))...(((((((((((((........)))))).......((((....(((.......)))......))))((..(((...(((((..((((((((((....(((.((((....))))...)))))))))))))......)))))....)))..).).)))))))...............
>AE016867.1/236456-236654
UUUACCAUGCCGGCCGUCGGUUUCCGAGAGGAACUAACAGGGAAUUCGCCAGCUUUGUUUCAAAGGCCAAAACGAAACUGCCCCCGCAACUGUAGGCAUCGAGCCUGCUCCAAGACUGCCACUGGAUUCAGAUCCGGGAAGGCCGGAGCAUGGUGAUGACAUGCCAGUCAGGAGACCUGCCGACCCGAUUCAACCAACU
.......((.(((..(((((.((((....))))....((((....(((((((((((......)))))...........(((.((.((....((((((.....)))))).......((....(((((......)))))..)))).)).)))))))))((((......)))).....))))))))))))...)).......
>AP003190.2/44501-44328
AAUAAAAUAAGAGCAUUAGGUGUUUAGUAACUUAAUAGGGAAAGUUAAAAACUGCAGCCCCCGCUACUGUUGAUAAGGACGAGAAUAAAAAGCCACUGUGAUAAAUAGUCAUGGAAAGGAUUGUUUUAGGAUGAUUUAUUAGCCAGGAGACCUGCCUAGUAUGCUAUUCUUAUU
..........(((((((((((........))))))).(((..(((.....)))....)))..))).).....(((((..(.(((((((....((.(..((((.....))))..)...)).))))))).).......((((((.((((...)))).)))))).......))))).
>AE014432.2/6200-5972
UCGCAAUUUUCAGGAGACGGUUCCGCCAUUGCGGCGGAUGAAAAGGGAACACGGUGAAGCCAUAGGGCUGAAACCGAGACUGCCCCCGCAACUGUAACCGGAGAGCUAUCCUCCACAGGCCGCGCAAGCGGCCAAAGCCACUGAAAGCAGCAAUAUGCUGCAAUCGGGAAGGCGGAGGCAAAGCGAAGACCCGGAAGUCAGGAGACCUGCCGUAUCCGGUCACCCAUGC
..((........(((.(((((((((((.....))))))......(((....((((..((((....))))...)))).((((((....))........((((...(((..(((((...((((((....))))))...(((.((((..((((((...))))))..))))...))))))))...)))......)))).))))......)))))))).)))((....))..))
>AE004105.1/5235-5438
UACUAUCAGCGCCAAGCUGGUGCUAUUUAGAUGCCUGGAUGGCUAAAAAUGGCUGAAAAGGGAAUCCGGUGUAACUCCGGAACUGACGCGCAGCGGUAAGAGAGAACGAACGCUCAAACGACACUGCUUUUCGAGUGGGAAGUCGAGCCAGUAGGCCAACAGUGCUCUCAAGUCCGAAGACCUGCCAGCAACUGAGUUAUGCAG
............((.(((((((((((((((....))))))))).....((.((((....(....(((((.(...).))))).....)...)))).))..(((((.((............(((.((((((...))))))...)))(.(((....))))....)).)))))..(((....)))..))))))...)).((...))..
>AE014429.2/552-315
GUGUCAAACCAUGUGACAGGUUUUGCCGGAACGAAUCCCCGGCAAUACCAAAAGGGAAUGCGACGGACGGACCCACGCCGGGCGUCUUUAUCGCAGCCGACCCCGCGACUGUAGAGCGGAGAGGGAAGAGGCAAGCCGGGCAACCGGCAGCCACUGGAAAUCAGAUAGAUUUCUGGGAAGGCGCUUUAUUCCCCAAGACCCGCGAGCCAGGAGACCUGCCUGUUGCAUGAGGGCAUUG
.((((....((((..(..(((.(((((((.........))))))).)))....(((..(((((.(((((..(((.....))))))))...))))).......((((.........))))...((((((((((..(((((....))))).(((.(..((((((.....))))))..)...)))))))).))))).....)))......((((.......)))))..))))..))))...
>AE017249.1/124649-124462
AAUAACGGUUUCGGUCUUGGUGCUCCUUUUAGCUAAGGAGUGAAAAGGGAAUCAGGUGAAAGUCCUGAGCAGUCCGGCUGACGUAAGUGAGAGAGUUGUUUUUCAAAAUGCCACUGGUUUAUUCCGGGAAGGCGAAAAUCAAUGAUGACCUCCGAGCCGUAAGACCUGCCAAUGACUAUAAGGGUAAA
......(((...((((((..((((((((......)))))))).....(((.((((((....).)))))....)))((((.((....))..(((.((((((((((.....(((.((((......))))...)))))))......)))))))))..))))..)))))).)))..................
/home/tirza/YairProject/RS_new /home/tirza/RFAMDB/cobalamin_10_5.set subopt 150 samplings 5 
Sample 0:543 3955
Sample 1:670 3744
Sample 2:712 3984
Sample 3:653 3765
Sample 4:648 3758
Cost: 3744
>M34485.1/360-150
UUUACACAAUUCGUAACAAGUUAAAAGCAUUCGCUUUAGGGAAACUGGUGCAAAUCCAGUGCUGCCCCCGCAACGGUAAAAAUGUAAACCAUAUUAAAAAAGUCAUUUAGACUUACGCCACUGCAUGCAUAGAUGUGGGAAGGUGAAUAUGCUUGUCUCUUUUUGAGAUGCCAUUUGAGUCCGGAGACCUGCUUGUUACAUCUAUCCACUC
............(((((((((.....((....))....(((..(((((.......)))))....)))...(..(((...(((((.....((((((....(((((.....))))).((((.((((((......))))))...))))))))))...(((((.....)))))..)))))....)))..)....)))))))))............
>AE005721.1/1901-2129
GUCUGUUGCCGUUGUCGUGGUCUGCGGACGUUCGCGUCCGGAGCUAAGAGGGAAGUCGGUGAGGGCGUGAAACCCUGAAUCCGGCGCUGCCCCCGCAACUGUGAGCGGCGAGCCGCUGUCCGUUUCGUGUCACUGACGCGCCGAAGCUGGUUCGGGGAUGCGUCGGGAAGGCCAGGGCAGGGGUGACGACCCGUGAGCCAGGAGACCUGCCUCGACAGAUAACGUCCUC
...(((..((.(((((.(((((..(((...(((((((((...(((..((......)))))..)))))))))...)))...(((((((..(.((((.((((...(((((....)))))....((((((((((...))))))...)))).)))))))))..)))))))...))))).))))).))..))).(..(((((.((((...)))).))).)).)...........
>AE010542.1/7559-7740
UUAAUAUCAUGUCAAUUAUGUUCCUUAUUUUUUAAGGCUAAGAGGGAAUUUGGUGAGAUACCAAAACGAGCCCGUCGCUGUAAUUGAGUUUUUUCUUGUUUUAUACCACUGGAUUUUUAUUUGGGAAGGUAAAGAAAUAUAAAUCAUAAGUCAGAAGACCUGCAUAAUUGAAUUACUCUAUC
...........((((((((((.(((((.....)))))......(((...(((((.....)))))......)))(((.(((....(((..(.((((((.......(((.((((((....))))))...))).)))))).)....))).....)))..)))..))))))))))...........
>BX572608.1/190529-190732
ACUUCUAAUGGCGGUGACGGUUCCCGAGAGGGAUGAAAAGGGAAUACGGUGCGGACGCAGACACUUUCGCGUUCUAGGCCGUAGCUGUUCCCGCAACUGUAAGCGGAUCGUCUUUCGUCGGAUGCCACUGGGAACCUCGGUCCUGGGAAGGCGACGGAAGAUCAACCGCGAGCCAGGAGACCUGCCGUCAUUCGUGGUCACACG
.......((.(((((((((((((((....))))......((((.((((((...(((((.((....)).))).))...)))))).....))))....(((...((((.(.((((((((((....(((.(.(((.((....))))).)...))))))))))))).).))))....))).......))))))).)))).))......
>BX572595.1/100553-100338
UUUGAUCGCGCCCGUUCAGGUGUGCCGGGAAUCGUCCGGCACAGGGAAGCCGGUGCGGGCCCAAGCUUAUGGCCGCAAACCCAAAUCCGGCGCUGCGCCCGCAACUGUGAGCGGUGAGCGAUCCUUCAAUCGGCCACUGGGCAGCACUUGCCCGGGAAGGCGAAGGAUUGCGACGACCCGUGAGCCAGGAGACCGGCCUGAGUACGUCAUCUUCCA
...(((..((....(((((..((((((((.....))))))))......((((((((((((.(.(((.....((((.(........).)))))))).))))))).((((..((((.(.((((((((((.....(((.((((((((...))))))))...))))))))))))).....)))))..)).))....))))))))))..))..))).....
>AE007744.1/3364-3542
AAAUAAUACCAUAUUUUAGGCACCUAAUCUUAGGUUUAAUAGGGAAAUUGGUGAAAAUCCAAUGCAACCCCCGUUACUGUAUACAGUUACAAAACCAAUGUCCACUGGAGUUUUCUCUGGGAAGGAUGGUUGAGGCUAAACUGUGAGCCAGGAGACCUACCUAAAAUAUUAUGGAACUU
........(((((.((((((..........((((((((((.(((..(((((.......))))).....))).))).((((.(((((((.(..((((...((((.((((((....))))))...))))))))...)...))))))).)).)).)))))))))))))....))))).....
>AE016990.1/90583-90393
CUGUAGCAUCCACUUGCCGGUCCUGUGAGUUAAUAGGGAAUCCAGUGCGAAUCUAGAGCUGACGCGCAGCGGUAAGGAAAGGUGCGAUGAUUGCGUUAUGCGGACACUGCCAUCCGGUGGGAAGUCAUCAUCUCUUAGUAUCUUAGAUACCCCUCCAAGCCCGAAGACCUGCCGGCCAACGUCGCAUCUGG
.........((.(((((((..(((((......))))).......(((((..((.......)))))))..)))))))....(((((((((...((...((((((...))).))).((((((((((.........))).(((((...)))))..((.(......).)).)))))))))...))))))))).))
>AE016932.1/22310-22515
UAUCUUUGUCCCCGCAUUGGUUUGCGACUCUCAUCACGAGGGAAGCGAUUAAAAGGGAAUCAGGUGUAAAUCCUGAACAGUCCCGCUGCUGUAAGUUCCAUAGAUAUGUUGCGAGCAAUCUACUCAAAGCCACUGGAAAGAAAAUUCCGGGAAGGCGCCCGCAACAGGAAUAAGUCAGAAGACCUGCCAUGUAAAAUCCGUUUCAC
......((.....((((.(((((((..(((((.....)))))..))))......((((.(((((.......)))))....))))(((.(((...(((((.......(((((((((.......)))...(((.((((((......))))))...)))....)))))))))))....))).))..).)))))))......))......
>AY033235.1/252-496
GUGUACUAGGGUCAAUGUGCUGGCCUCGGCCAGCGCGCGUCCGCAGCGAAGCCGGUGGGAAUCCGGCGCUGUCCCGCAACGGUGAUGGGGCCCGGCCCCGAGUCCGGUCGACUGUGGACGUGUCCCCACAUUGCCCCGGCGCAGGGUCAGCCCCACGAGCUGCCUGCGCGUGCACCGCGAAGGACGGCCCGUGGAUUUGAGGUUCUUGUCCGAGCCCGCAGGCUCACGAGGGCAGCAGCGCCCUG
........(((.((((((((((((....)))))).(((((((((((((..(((((.(((...(((((.((((((((...))).))))).).)))).)))....))))))).))))))))))).....)))))).)))(((((..((....))(((((.(((((((.((((.....)))).))).)))).)))))...((..(..(((((..(((((....))))))))))..)..)))))))...
>BX294140.1/211185-211419
UCCGAGGUGACUGAUUUGGUUUCUGCCGAGUCAGUGAACAGGGAACUCCGGUGAAAUUCCGGGACGGUCCGGCCGCUGUGUGCCGCCAGAGAUCUUCCAAGUGAAGUCUCAUUGUUUGCUUUUCUAUUCAGCCAUUGCUCGUGUUUUCGCGUUUCAACGUGAACGUGAGUGAGAAGGCCAUGAGCAAACAAAGUGGUGGUGAGUCAGAAGACCUACCUCGUACAAGACGUUUUGG
..(((((..(((((((((((....)))))))))))......(((..((((.........))))....)))(((..(((...((((((.((((.((((.....)))))))).((((((((((.........(((..(((((((((..((((((....)))))))))))))))....)).)..))))))))))...))))))....)))..).))..)))))...............
Boltzmann/log_glms.RNASpa_noncomp_150_5
/home/tirza/YairProject/RS_new /home/tirza/RFAMDB/glms_10_1.set subopts 150 samplings 5 
Sample 0:384 2976
Sample 1:561 2694
Sample 2:474 3054
Sample 3:514 2882
Sample 4:543 2793
Cost: 2694
>AP004593.1/258876-259044
CUAUAAUCAAAAGCGCCAGGACUAUUCUUCGGACGGAUAGGAAGGAUAGUUGACGAGGUAGGAGGUUAUCGAAUUUUCGGCGGGUGCCUCCCGGCUGUCAUCACAGUCGAAACUUUAUCACUAAAACAGUAGGGUGACCUAUUGCACAAAAGGAUAAAGAAAGAUGUCU
............(.(((.(.((((((((((...(.....)))))))))))...)..))).((((((...((.........))...)))))))(((((......)))))....(((((((.......(((((((....)))))))........)))))))..........
>AE016998.1/163176-163331
UAAAUUAUAAAAGCGCCAGAACUACAAAUAGUGUAGUUGACGAGGUGGGGUUUAUCGAGAUUUCGGCGGAUGACUCCCGGUUGUUCAUCACAACCGCAAGCUUUUACUUAAAUCAUUAAGGUGACUUAGUGGACAAAGGUGAAAGUGUGAUGAGAG
............(((((.(((((((.......))))))..)..)))(((..(((((..(.......).)))))..)))((((((.....))))))))..((((((((((....(((((((....))))))).....))))))))))..........
>AE013165.1/2616-2459
UUUAAUUUAGAAGCGCCUGGACUUAAAGCCUUAAGGCUUUAAGUUGACGAGGGCAGGGUUUAUCGAGACAUCGGCGGGUGCCCUGCGGUCUUCCUGCGACCGUUAGAGGACUGGUAAAACCACAGGCGACUGUGGCAUAGAGCAGUCCGGGCAGGAAA
............((.((..(((((((((((....)))))))))))(((....(((((((..(((((....)))....)))))))))((((.......)))))))...((((((......((((((....)))))).......))))))))))......
>AL935254.1/94449-94600
UAAAGCGGAAUAGCGCCAGGACUUUAGAAUCUAAAGUUGACGAGGAUGACGUUUAUCGAUAAUCGACGGGUGACGUCAGGGACUGCACUCUACAGGUCAAUUACAAAAACCGACUGUGAGGUUGGUGACAGAUAUAUUGACCACGCAGCUAG
............((((...(((((((.....)))))))...)..((((.((..(.(((.....))).)..)).)))).(((......)))....(((((((((.....(((((((....)))))))......)).))))))).)))......
>AE010557.1/24-169
UAUGUAAAAGAAGCGCCAGAACUCUUUUUAGAGUUGACGAGGAUUGGAAUUAUCGAAGUUUUCGGCGGAUGUUCCAAAGGUGGUUACAACCAUUAUCAACAAAAACACAGAGCAAUUUGUGUAACAAAGAGAUAAUAGUAACAAUC
............(((((..((((((....))))))...(((((((.((....))..))))))))))((.(((.(((....)))..))).))((((((.......(((((((....)))))))........)))))).)).......
>AP001507.1/288766-288933
AUGACAGUUGAAGCGCCAGGACUAUUCCACGGACGGUAACGGAAUAGUUGACGAGGAGAGGGUUUAUCGAAGGUUCGGCGGAUGCCCUCCGGUUGCACAUGACAGCCGCAAGCUUUUGUAAAAAACAGAGGGGCGACCUUCUGGACAAAGGCAAAAGCGUUCAUGCUA
...........(((((...(((((((((((.....))...)))))))))......(.(((((((..(((......)))..)..)))))))(((((.......)))))))..((((((((......(((((((....))))))).......))))))))......))).
>AE016953.1/223108-222961
CAAUAUCGGAUAGCGCCAGACCUGAACGUUCAGGUGACGAGGAGAGAGCUUAUCGAAGAUUCGGCGGGUGGCUCUAGGGACUGCACUCUACAGAUAACAAAGAAAAACUAAUUGUGAAGUUAGAACAAAGCGGUUAUCACGCAGGUAG
............(((((.(((((((....))))))..)..))((((.(((..((((....))))..)))..))))((((......))))...((((((.........((((((....)))))).........)))))).)))......
>AE015944.1/292739-292466
AAAUAUAAUAAAGCGCCAGGACUUAGGUGAUGAAACUCAGACUAUGGUCUGAGUAAGUUCGACUAACCAAAUCACAGAUUUGGAGUAAGAUUAAUGAAACUCAGACUAUGGUCUGAGUAAGUUCCACCAACCAAAUCACAGAUUUGGGGUGUCACUUAAGUUGACGAGGAUGGGGAGUAUCGAAUCUUCGGCGGGUGCCCCACGGUACUGCACUACCGUUAAAGAUUGACAAAACCAAGGAGUAAUUUUUGGUACAAAUCAAUCAGGUGUUAAA
............(((((..(((((((((((.(((((((((((((((((((((((..((((.(((..(((((((...))))))))))..))...))...))))))))))))))))))))...)))((((..((((((.....)))))))))))))))))))))..(((((((..((....))..)))))))...))))).((((((((......))))))....((((((....((((((((....)))))))).....)))))).)).......
>AE017024.1/157527-157682
UAAAUUAUAGAAGCGCCAGAACUACAAGUAGUGUAGUUGACGAGGUGGGGUUUAUCGAGAUUUCGGCGGAUGACUCCCGGUUGUUCAUCACAACCGCAAGCUUUUACUUAAAUCAUUAAGGUGACUUAGUGGACAAAGGUGAAAGUGUGAUGAGAG
............(((((..(((((((.....))))))).....)))((((.((((((.(....)..).))))).))))(((((.......)))))))..(((((((((....((((((((....)))))))).....)))))))))..........
>AC078934.3/32621-32405
AGUACAGUUAAAGCGCCUGUGCAAAUAAAUAUUUGUAUUUGAAGAUUAAAGGUUAAUAUAUGAGUGGCCUUUAUAGAGUGCAAUAUAUGUAUUUGUAGACGAGGAGGAUAGUGAUCGAAUAGAUCGGCGGAUGCUAUCCCGGAUGUGGCUCAUUCGUUAGCUUAUUAAGUAAAACAUUAGGGUGACUUAAUGGACAAAGUUAAUAAGAUCGCCAGAA
..............((...((((((((.....((((((((......((((((..(.(....)..)..))))))..))))))))......))))))))(((...(.(((((((..(((..........)))..))))))))(((((.....))))))))..((((((((.(....(((((((....))))))).....).))))))))...)).....
Boltzmann/log_lysine.RNASpa_noncomp_150_5
/home/tirza/YairProject/RS_new /home/tirza/RFAMDB/lysine_10_1.set subopts 150 samplings 5 
Sample 0:325 1998
Sample 1:395 2031
Sample 2:357 1970
Sample 3:372 2067
Sample 4:378 2058
Cost: 1970
>AE017007.1/287994-288186
CGAUGAGGUAGAGGUUGCGACUUUUAAGAGUACGACGGACGAGACACAGAGAAUGUCACCGACUCCGUUUGAAAGGAAAAGUUGCCGAAGUUUAUAUUUCUUCUCUGGAAAUAUGAGCUGGGGCUGUCUCCGAAAGGAACAGAACUGUCACGUUUACAAAAUUACCGUGUAAACGUGGGGUGCUAUCUUAACG
.(.((((((((.(((((((((((((.....(..((((((((.((((.......))))..))..))))))..)....)))))))))...(((((((((((((.....)))))))))))))....((((.(((....))))))))))).(((((((((((.........)))))))))))....)))))))).).
>AL596166.1/112469-112272
UGGUGAGGUAGAGGUUGCGAGAUGCACUAGUAAUUUUUUCGAGGCGAAACAAAGACGCCAAUGACAAAAAACGAACAGGUUAAUCGCCGAAGUGACUAUUUUUUCUUUGUAUCGAAAUAGUUGUUGGGACAGUUUCCUAAAGGAGCUGGACUGCUAUAAGAAUUUGUCGAAAUUUCUUAUAGGUGUGCUAUCUGACAA
..((.((((((.((...(((...((.((..(..(((((((..((((.........))))...)).)))))...)..))))...)))))...(..(((((...(((........))))))))..)(((..((((.(((....)))))))..)))(((((((((.((.....)).))))))))).....)))))).))..
>X00008.1/296-492
CAGGCCAGAAGAGGCGCGUUGCCCAAGUAACGGUGUUGGAGGAGCCAGUCCUGUGAUAACACCUGAGGGGGUGCAUCGCCGAGGUGAUUGAACGGCUGGCCACGUUCAUCAUCGGCUAAGGGGGCUGAAUCCCCUGGGUUGUCACCAGAAGCGUUCGCAGUCGGGCGUUUCGCAAGUGGUGGAGCACUUCUGGGUGA
...(((((((((((((...(((((.......(((((((.((((.....))))....))))))).....)))))...))))..((((((.(((((........)))))))))))..(..((((((.....))))))..)).((((((((((((((((......))))))))).....)))))..)).))))).)))..
>AF270308.1/2156-2331
AAUAGAGUUAGAGGUUGCAUUAUUAAUGACUAACUUAUCAGAAGUCGUAUGGGACAUGUGUUGAAUAAGUGAAAGGUAAUAAUGCCGAAAUGAUGUUAUUUCCAUAAAUUAGCAUUGUUGGGACAACUUUCGAAUAGAAGUUGUACUGUCACUUUAUGUGAUGUGCUACCUUAUAU
..........(((((.(((((((((.......((((((((.(.(((......))).).))....))))))......)))))))))...((((((((((((......))).)))))))))((.((((((((......))))))))...(((((.....)))))...)))))))....
>AE013149.1/9167-9356
AGGUGAGGUAGAGGCGCGGGUCAUCAAGAGUAACAUGCCAGAGGUGUUAAGGGCCGAUGAAGGUGUGUGAAAGGGGUGCCCGCCGAAGCGCGUAAACUUCCUUAAGGUUUACGCAGCUGGGCCUAUGCCGAACAGGUAUAGGACUGUCACUGAAGGCUCCCCAGGCCUUCAGUGGAGAGCUAUCUCGCUA
.((((((((((....(((((.((((.......((((((((..(((.......)))..)...)))))))......)))))))))(..((((((((((((.......))))))))).)))((.((((((((.....)))))))).))..((((((((((.......))))))))))..)..)))))))))).
>AE001799.1/20444-20268
GACCCGACGGAGGCGCGCCCGAGAUGAGUAGGCUGUCCCAUCAGGGGAGGAAUCGGGGACGGCUGAAAGGCGAGGGCGCCGAAGGGUGCAGAGUUCCUCCCGCUCUGCAUGCCUGGGGGUAUGGGGAAUACCCAUACCACUGUCACGGAGGUCUCUCCGUGGAGAGCCGAUCGGGUC
.(((((((((((((((((((..(.......(((((((((.((.......))....)))))))))......)..))))))......(((((((((.......)))))))))))))...((((((((.....)))))))).((.((((((((....))))))))))..))).)))))).
>AE004127.1/7715-7538
UCUAGCAGAAGAGGAGCACUGCCCAGGCAGAUGUUUUGUGGAGCCUCAACUCCAAUACAGAACAUUCAGGGGGAGUAGUGCCGAGGUGAAUCAAAGUUGUGGCUUUGGUUUAUCGGUUGAACGGGCUGAAUCCCUUCAACUGUCAUCAGCUCGAAUCUGAUGAAGAGCUUCUGAGGGA
.((..((((((....(((((((((......(((((((((((((......)))))...))))))))......)).)))))))(..(((((((((((((....)))))))))))))(((((((.(((......))))))))))..((((((.......))))))..)..))))))..)).
>AE017274.1/20257-20449
CGAUGAGGUAGAGGUUGCGACUUUUAAUAGUAAAACGGACGAGACACAGAGAAUGUCUUAGACUCCGUUUGAAAGGAAAAGUUGCCGAAGUUUAUAUUUCUUCUCUGGAAAUAUGAGCUGGGGCUGUCUCCGAAAGGAACAGAACUGUCACGUUUACAAAAUUACCGUGUAAACGUGGGGUGCUAUCUUAACG
.(.((((((((.....(((((((((.......(((((((.((((((.......))))))....)))))))......)))))))))...((((((((((((.......))))))))))))((..((((.(((....)))))))..)).(((((((((((.........)))))))))))....)))))))).).
>AE007856.1/5090-5262
ACCUAGGGUAAAGGUGCUGUAGUUAUUAUUAUUUAUUCUUAGCUGGCAAGCUUUGAGGGAUAAAGAAAGGAAUUGCAGCCGAAGAAGGAUUUCCGGCAGGAACUUUUUCUGGUUUUGUAUAAAAUAUAUGCAGAACUGUCACUAUUCUUUUAUAGUGGAGAGCUACAAGGUGC
((((...(((.....(((((((((.......(((((((((((((....))))...)))))))))......)))))))))...(((((((.((((....)))).)))))))(((((((((((.....))))))))))).(((((((......))))))).....))).))))..
>AE016770.1/235405-235209
CAGGCCAGAAGAGGCGCGUUGCCCAAGUAACGGUGUUGGAGGAGCCAGUCCUGUGAUAACACCUGAGGGGGUGCAUCGCCGAGGUGAUUGAACGGCUGGCCACGUUCAUCAUCGGCUACAGGGGCUAAAUCCCCUGGGUUGUCACCAGAAGCGUUCGCAGUCGGGCGUUUCGCAAGUGGUGGAGCACUUCUGGGUGA
....(((((((.((((....((((.......(((((((.((((.....))))....))))))).....))))....))))..((((((.(((((........))))))))))).(((.(((((........)))))......(((((((((((((((....)))))))))).....))))).))).)))))))....
/home/tirza/YairProject/RS_new /home/tirza/RFAMDB/lysine_10_2.set subopts 150 samplings 5 
Sample 0:355 2165
Sample 1:376 2105
Sample 2:407 2029
Sample 3:384 2124
Sample 4:389 2106
Cost: 2029
>AP004601.1/22341-22165
CGGUGAGGUAGAGGAGCAUACAACAUUAGUAAUCGACAAGAGGAUGACAACGAUGAUAGUUGGUGGAAGGGUUGUUUGCCGAAGCAUAAUAAGGGUCAGACUUAUUAUUGCUGGUACAUCUUUGAAUAAAAGAUGCACUGUCAUGCAAAAUUAAGUGCAUGGAGAACUACUGAUCGA
.(((..(((((....(((.(((((.......((((((.(..(........).....).))))))......))))).)))(..(((((((((((.......)))))))).)))(((.(((((((.....))))))).))).(((((((........))))))).)..))))).)))..
>Z99121.2/6040-5861
CAGUGAGGUAGAGGUUGCGCGGAUGAUGAGUCACACAUGCUAGGCUGACAGGGGCUGUUAAACAUGUGUAAAAGGCAUCAGCGCCGAAGUGUGGAGAAAGCCGAUCCUUCUCUAUGCUGGGACUGUAUCUGAAUAAGUGCAGGACUGCCGCGUGCUUUUUCGCGGAGGGCUAUCCGGAGA
...((.(((((.((((((((.((((.(...(.(((((((..((((........))).)....))))))).)..).)))).))))(..((..(((((((.(.....).)))))))..))..).((((((........)))))))))).(((((........)))))....)))))))....
>AP001512.1/119931-120105
GGAUGAGGUAGAGGUGCAAUGCGAAUCAGUACCCACUUGGAGUUUGAUGGAACUAGGAAGAGUGGGGAAAGGUCAAUUUGCCGAAGUGAAUGUAUGUCCAUCCCAUACGUUUGCUGGGUCGUUUUUGAAUAAAAAACGAACUGCCGCUGACUGUUAGCGGAGAGCUAUCUGCCAA
......((((((...((...((((((.....(((((((..((((......)))).....)))))))((....)).))))))...((((((((((((.......)))))))))))).((((((((((.....))))))).))).(((((((...)))))))...))..))))))..
>AP004598.1/253855-254037
GUUUUGGAUAGAGGUGCGGAGACCAUCAGUAUAUACGCGGAAGGGAAAUGAGCCCUAGUGAAGCGUAUGGAAAGGGGAAUCUGCCGAAGCGAGUGAAAUACUCAUUCAUUAACUCGUUGGUGCUGCUAUUGAACAAAUAACAGUGCUGUCAUAUAGGAGACUAUAUGGAGGGCUAUCGAGCUG
(((((((.((((((((.(....)))))....((((((((..((((.......))))..)...)))))))..........)))))))))))((((((.....)))))).....((((.((((((((.((((.....)))).)))).((.((((((((....)))))))).)))))).))))...
>AE004193.1/5679-5861
UUUCGCCGUAGAGGAGCGGUUACGAAAAGUAUCCACAGUUGGGGUGAUGCCAAUGAAUUGUGGAAAAAGGCGUUGCCGCCGAAGUCAACUUGCCCAUCAACGCAGUUGGCUGGGGUUACAUUCAAUAGGUGUAACACUGCCAUAGUCUAUAUUGUUGUUAAACUAUGGAGCGCUACUGUAGGG
.....(.((((.((.((((..(((.......(((((((((.(((.....))..).)))))))))......)))..)))))..((((((((.((........))))))))))((.(((((((.......))))))).)).(((((((.((.........)).)))))))..).)))).).....
>AE016747.1/182196-182375
AGAUUUUGAUGAGGCGCAUCAAUCAUGAGUAAACUUUAGAUAAUUUGUCUGCUAACAAUUAUAGAGUUAAAAGGGUGAGAUGCCGAAAUGAUUCAUAAUAGCAGUUAUGAAUCGUUGGACUUAAUGGUUAAGAGCUAUAAGUUUGUCAUUAUUAUUAAAUAAUGGAGUGCAUCACUUGUA
......(((((..(((((((..((((.....(((((((......(((........)))...)))))))......)))))))))...(((((((((((((....))))))))))))).((((((.((((.....))))))))))...(((((((....)))))))..)).)))))......
>AF269536.1/680-500
AAUAGAGUUAGAGGUUGCAUUAUUAAUGACUAACUUAUCAGAAGUCGUAUGGGACAUGUGUUGAAUAAGUGAAAGGUAAUAAUGCCGAAAUGAUGUUAUUUCCAUAAAUUAGCAUUGUGAAGUUGGUUGAACAAUAAAAACAUCACAACCACGAAUGCUUUCUUCAAUAUUUAUUUGAAUU
..((((....((((..(((((((((.(.....(((((((((.((((......))).)...))).))))))....).)))))))))....((((((((((........)).))))))))(((((((((((....((......))..)))))).....)))))))))....))))........
>AP001517.1/215539-215348
AGUGAUGGUAGAGGUGCGAAAACCAAGAGUACACAGUCUGAGAGAAAUGAGAAUCGUUGACGACUGUUGGAAAGGGGGAUUCGCCGAAGUGCAGAUCGGGGCUCAUUCCCAUUUGCGCUGGACCUAUGUUGAAUAAGCAUAGGGCUGUCACAACACUAGCCCCAACUAGUGCUGUGGAGAACUAUCUCACGU
.((((.(((((..(.(((((..((.......(((((((...((((........)).))...))))).))......))..))))))..(((((((((.((((.....)))))))))))))((.((((((((.....)))))))).)).(((((.((((((......)))))).)))))....)))))))))..
>AP005342.1/28132-28310
UUUUGCAGAAGAGGAGCACUGCCCAGGCAGAUGUUUUGUGGAGCCGCAACUCCAACACAGAACAUUCAGGGGGAGUAGUGCCGAGGUAGAUCAAAAUUGCAGGAUUUGAUCUGUCGGUUGACUUGGGUUGAGUCCCAUCAACUGUCAUCAGCUCAGCCUGAUGAAGAGCUUCUGAGAUG
..((.((((((..(.(((((((((......((((((((((((........))))...))))))))......)).))))))))..((((((((.(((((....)))))))))))))((((((..((((......)))))))))).(((((((.....).))))))....)))))).))..
>AE010489.1/2647-2468
AUAAAAAAUAGAGGUGCAUAUAUGUAGGUAGUGUGAAAAUGUUAAGGUAUAAGCCACCAAUGUUUCACAUGAAGGGCAUAGUUGCCGAAAGAAAGUUAAUUGCUUAUGAUUAAUUUUCUUGGUCAAUGUCAACAAGCAUUGACUGUCAUAUUCUUUUGAAUAUGGAGAGCUAUUUAUAGU
.....((((((..(.(((...((((.....((((((((....(..(((.......))))...)))))))).....))))...))))..((((((((((((((....))))))))))))))(((((((((......)))))))))..(((((((....))))))).....)))))).....
/home/tirza/YairProject/RS_new /home/tirza/RFAMDB/lysine_10_3.set subopts 150 samplings 5 
Sample 0:276 2128
Sample 1:353 2047
Sample 2:374 2029
Sample 3:366 2033
Sample 4:374 1981
Cost: 1981
>AE006126.1/222-48
UACUUGUGUAGAGGAGCGAUCACUAUAAGUAUUUUUUCUGAGUGGAUAACGAAGAGGAAAAAGGAAAGGAGUGACCGCCGAAAUCAAUUGAAAGUCAUUUUGAUUGGUUGGUGGCGUAUUCGAAAGGAACGUCAUUGUCAUAGUCUUUUUUAAACUAUGGAGCGCUACUGGUUGG
..(..((((....(.(((.(((((.......((((((((...((.....))...)))))))).......))))).))))..((((((((((((....))))))))))))((((((((.(((....))))))))))).(((((((.((....))))))))).))))....).....
>AL935254.1/261916-262097
AUCGAAAGAAGAGGAUGCGGUUAACAAUAGUAGCCGGCUGGAAGUGGGUCACCACUUAUGAAGGUCAGUGAACGGGGCAACCGCCGAAAUCGAUGGAUCAGUGACCGAUUCAUCCGUUGGGCCUUGGUUGAAUAAAUCAUGGACUGUCGCAGCUAGAAUAGUUGCGGGGCGCUAUCGACGAU
.((....)).......((((((..(.......((.((((..((((((....)))))).....)))).))......)..))))))((.....((((((((.......))))))))((..(.(((((((((...((.....))))))).(((((((.....))))))))))).)...)).))..
>AP001518.1/272531-272358
AGAUGGGGUAGAGGAGCGGGUUUUAAGAGUAAGCGCUUGGAGGAUGACAACGAGGAUAAGCGCCGAAAGGAAAACUCGCCGAAGCGGAAGAUGAGUCAAGCGUCUUCUUGCUGGGGUUGCAUUGAAUAAAUGUAACACUGUCACAGCAGAUUGCUGUGGAGAACUACUAACGUU
.((((..((((((...((((((((........(((((((..(........).....))))))).......))))))))((..(((((((((((.......)))))))).))).))((((((((.....)))))))).)).(((((((.....)))))))....))))...))))
>AE017028.1/200117-200298
CUCAAAGGUAGAGGCCGCGAUAGGAAAGAGUAAGCUAUGGGAGAUUUAAUGGAAUCUGUGAUCAUAGGUUGAAAGGGACUAUUGCCGAAAUAUAAGAAUAACCAUCUUAUUCAUAUAUUGGGACUGCAUUGAAUAAAUGUAGUACUGUCAUAAGAUUUAUUUUAUGGAGAGCUAUUUGGAGA
(((...(((((((.(((((((((........((.((((((..(((((....))))).....)))))).))........)))))))...((((((.((((((.....)))))).)))))).))((((((((.....)))))))).)).((((((((....))))))))....)))))..))).
>AP003187.2/139222-139393
GACCAAAGUAGAGGUGCCGUAAUUAAGAGUAGUCAUAAGUAGCUGACAAGUGUUUUAUGUAUGAUGAAAGGGAUUAUGGCCGAAGAGAUAUUAAUGGUGAUUAAUAUUUCUGGGUAUAUGUAUAAUAUGCAUAUAACUGUCACUUUGAAAAAAGUGGAGUGCUACAAGGUAC
.(((...((((..(.((((((((........((((((..((...(((....)))...)))))))).......)))))))))..((((((((((((....)))))))))))).((((((((((.....)))))))).)).(((((((....)))))))....))))..)))..
>AP004826.1/205532-205707
AUAUUUUGAUGAGGCGCAUCAAUCAUGAGUAAAGUUUAGAUUACUGUCUGCUAACAGCUAAAUUUGAAAGGGUGCGAUGCCGAAGCGAUUAUAAUAGCAGUUAUAAUUUGUUGGACUUUUUGGUUAAGAGCUGAGAGUUUGUCAUUAUUUAAAAAUAAUGGAGUGCAUCACUUGUA
........(..((((((.((......))...((((((((..((........))....))))))))......))))((((((...(((((((((((....))))))))).)).(((((.((((((.....))))))))))).((((((((....)))))))).).))))).))..).
>U00006.1/98763-98567
CAGGCCAGAAGAGGCGCGUUGCCCAAGUAACGGUGUUGGAGGAGCCAGUCCUGUGAUAACACCUGAGGGGGUGCAUCGCCGAGGUGAUUGAACGGCUGGCCACGUUCAUCAUCGGCUACAGGGGCUGAAUCCCCUGGGUUGUCACCAGAAGCGUUCGCAGUCGGGCGUUUCGCAAGUGGUGGAGCACUUCUGGGUGA
...(((......)))....(((((.......(((((((.(((.......)))....)))))))...((..((((..((((..((((((((((((........)))))).....((((.((((((......)))))))))))))))).((((((..((....))..))))))......))))..))))..))))))).
>AE004361.1/7554-7382
CCUUUAAGUAGAGGCGCGCUGUUCAUGAGUCGCCAGUCGUAGGUUGACCCCGAUGAUGACUGGUUAAAGGGUACAGCGCCGAAGUGAUCGUUGCGUCAUCAACGUUCGCUGGGCCAGCAUUGAACAAAUGCCGGACUGCCAUAGUGUGUUGUCUAUGGAGCGCUACCUUGAAG
..(((((((((..(.(((((((((.....(..((((((((.(........)....))))))))..)...)).))))))))...((((.(((((......))))).))))..((((.(((((.....))))).)).)).((((((........))))))....)))).))))).
>AP005082.1/169934-170112
UUAUGUAGAAGAGGAGCACUGCCCAGGCAGAUGAUUUGUGGAACCGCAAUUCCAAUACCAAUCAUUCAGGGGGAGUAGUGCCGAGGUAAGUCAAAAUUGCAGGGUUUGGCUUGUCGGUUGACUUGGGUUGAGUCCCAUCAACUGUCAUCAGCACCGUCUGAUGAAGAGCUUCUGAGGGU
......(((((..(.(((((((((.....(((((((.((((((......))))...)).))))))).....)).))))))))..(..((((((((.(......)))))))))..)((((((..((((......)))))))))).(((((((......)))))))....)))))......
>AE017267.1/95018-94836
CGGUGAGGUAGAGGUUGCAGUCAUUAAGAGUAUCAUUUCAGGAGAUGUAGUGGCAUUGAUGAACGAAUGAGAAAGGAAUGAUUGCCGAAGUAAGCCCGUGUCCACCAUGCACGCUUGCUGGGUCUGCAUUGAAUAAGUGCAGAACUGUCACAAACGUUUCGUUUGUGGAGAGCUAUCGAGAGG
......(((((..(..(((((((((.......((((((((...(((((....)))))..)))...)))))......))))))))))..(((((((..((((.......))))))))))).((((((((((.....)))))))).)).((((((((.....))))))))....)))))......
/home/tirza/YairProject/RS_new /home/tirza/RFAMDB/lysine_10_4.set subopts 150 samplings 5 
Sample 0:273 1953
Sample 1:295 1816
Sample 2:338 1716
Sample 3:326 1834
Sample 4:359 1807
Cost: 1716
>AE017000.1/234265-234084
CGGUGAGGUAGAGGUUGCAAUCAUUAAGAGUAUCAUUUCAGGAGAUGUAGUGGCAUUGAUGAAGGAAUGAGAAAGGAAUGGUUGCCGAAGUAAGUCGUGUCCACCAUGCACGCUUGCUGGGUCUGCAUUUAAUAAGUGCAGAACUGUCACAAACGUUUCGUUUGUGGAGAGCUAUCGAGAGG
......(((((.....(((((((((.......(((((((....((((......))))......)))))))......)))))))))(..((((((.(((((.......))))))))))).((((((((((.....)))))))).)).((((((((.....)))))))).)..)))))......
>AE017033.1/217118-217310
CGAUGAGGUAGAGGUUGCGACUUUUAAGAGUAAAACGGACGAGAUACAGAGAAUGUCUAAGACUCCGUUUGAAAGGAAAAGUUGCCGAAGUUUAUAUUUCUUCUCUGGAAAUAUGAGCUGGGGCUGUGUCUGAAAGGAACAGAACUGUCACGUUUACAAAAUUACCGUGUAAACGUGGGGUGCUAUCUUAACG
....(((((((.....(((((((((.......(((((((..(((((.......))))).....)))))))......)))))))))...(((((((((((((.....))))))))))))).(..((((.(((....)))))))..)..(((((((((((.........)))))))))))....)))))))....
>AE017154.1/86844-87014
ACAAAUUGUAGAGGUGCAAAUCCGAUAAGUAUUUCUUCUGAGUGGAAAGCGAUGAAGGGGAAGGAAAGGCGUAUUUGCCGAAAUCAAUUAAGCGUCAUCUUAGUUGGUUGGGGUCGUUGCCGAAAGGGACGACACUGUCGUAAUUCAAUAUUACGGAGUGCUACUAUUAGG
.......((((..((((((((.((.......((((..((..((.(....).))..))..))))......)).))))))(..(((((((((((......)))))))))))..)((((((.((....))))))))))..(((((((.....)))))))....)))).......
>AE007576.1/1562-1747
ACCUUUUGUAGAGGUGCUUUAAGUCAAGAGUAACCGUUUGGAGUUGGCAAACUUAGAUGAACGGUAAAAGGGGCUUUUAGCCGAAGCAUUUAGAUUGGCAGAUUUAUUUGCUGGCUUUUCAUACAACAUAUGAAUGGCUGUCACUUUAUUAGUUAGUUAUUAGGUAAGUGGAGCGCUACAAGGUAC
....(((((((..(((((..(((((.......(((((((.(((((....)))))....)))))))......)))))..)))....(((..((((((....))))))..))).((((.((((((.....)))))).)))).(((((...(((((.....)))))...))))).)).)))))))....
>AE016947.1/224792-224618
AAAAGAGGUAGAGGUCGCGGUUUUUAUUACGCUUGUGGAGUGAGAGGACACUGGGAAGCAAGUUUAGGAUCAAUCGCCGAAAUGCAUAACGGAGCCUCUUCUGUUGUGUGUUGGGACGUAAGUUAAGAGCUUGCGGACUGUCUUAGUAGUGAUGCUAAGUUGUGCUAUGUUUCGU
.......((((.((((((((((.((.....((((((..((((......)))).....))))))....))..))))))...((..(((((((((......)))))))))..))....(((((((.....)))))))))))..(((((((....))))))).....)))).......
>AF306669.1/1019-1194
AUAUUUUGAUGAGGCGCAUCAAUCAUGAGUAAAGUUUAGAUUACUGUCUGCUAACAGCUAAAUUUGAAAGGGUGCGAUGCCGAAGCAAUUAUAAUAGCAGUUAUAAUUUGUUGGACUUUUUGGUUAAGAGCUGAGAGUUUGUCAUUAUUUAAAAAUAAUGGAGUGCAUCACUUGUA
........(..((..(((((...((.......(((((((....((((......)))))))))))))....)))))((((((..((((((((((((....)))))))).)))).(((((.(((((.....))))))))))..((((((((....)))))))).).))))).))..).
>AP005335.1/123141-123320
UAUCGACGUAGAGGCGCAAUGGUAAAGAGUAACUAUUAUUGGGGUGAUGCCAAUGAAUAAUAGUGAAAGGUAUCCAUUGCCGAAGUGAAUUGCAUAUCAAAGCAGUUUGCUGGGGUUGCAUCCGAAAGGAACAACACUGCCAUAGUAUUUAAUGUAUAACUAUGGAGCGCUACUGUAGGU
.......((((..(((((((((((.......(((((((((.((......))....)))))))))......)).)))))))...((((((((((........)))))))))).((((((..(((....))).)))).)).(((((((..(......)..))))))).)).)))).......
>AE017269.1/77627-77808
CUCAAAGGUAGAGGCCGCGAUAGGAAAGAGUAAGCUAUGGGAGAUUUAAUGGGAUCUGUGAUCAUAGGUUGAAAGGGACUAUUGCCGAAAUAUAAGAAUAACCAUCUUAUUCAUAUAUUGGGACUGCAUUGAAUAAAUGUAGUACUGUCAUAAGAUUUAUUUUAUGGAGAGCUAUUUGGAGA
.....((((((((.(((((((((.......(((.((((((.(((((......)))))....)))))).))).......)))))))...((((((.(((((.......))))).)))))))).((((((((.....)))))))).)).((((((((....))))))))....)))))).....
>U32832.1/9495-9319
UACAAAAGUAGAGGCGCAAUUAUUAUAAGUAUUUUUUCAGAGUGGAUAACGAAGAAGAAAAAAGAAAGGAAUAGUUGCCGAAAUCAAAUAAAAGUCGUUUUGUUUGGUUGGUGGCGUGCUCGAAAGGGGCGACACUGUCAUAGUUUUUCUGAUUAACUAUGGAGUGCUACGGUUGUU
..(((..((((..(.(((((((((.......(((((((....((.....)).....)))))))......))))))))))..((((((((((((....)))))))))))).(((.(((.(((....)))))).)))..((((((((.........))))))))....))))..)))..
>AE017029.1/246029-245843
ACGUGAGAUAGAGGUUGCGAUACUUAUGAGUAUUCUAAUGGAGACACAGAGAGGUCCAUGAAAUUAGAUGAAAGGAAGUAUUGCCGAAAUCGAUAUAUUUCUCUGUAUGUAUCGAUUGGGGCUGUUUUCGAAUAGAAACAGAACUGUCAUAUGUACAGACAUGUACGUAUGAAGAGCUAUCUACAAA
.....((((((.....(((((((((.....((.((((((((.(((.(.....))))).)...)))))))).....)))))))))...((((((((((((.....).))))))))))).(..(((.((((.....)))))))..)(.((((((((((......))))))))))..).)))))).....
/home/tirza/YairProject/RS_new /home/tirza/RFAMDB/lysine_10_5.set subopts 150 samplings 5 
Sample 0:338 1978
Sample 1:351 2026
Sample 2:333 1996
Sample 3:348 2173
Sample 4:364 2013
Cost: 1978
>AP004827.1/261938-261763
AAUUGAGUUAGAGGUUGCAUGUUUAAUUAGUAACUUGUCAGAAGUAUUUAUGGUACAUAAGUUGAACAAGUGAAAGGUAAAGAUGCCGAAAUAGAUAUAAACCAUAAAUUAUAUCUAUUGGGACAGUUUUCGAAUAGGAACUGUACUGUCACAGAAUGUGAUGUGCUACCUUAUAU
..........(((((.((((.((((.((....(((((((((..((((.....)))).....))).)))))).))...)))).))))...(((((((((((........))))))))))).((((((((((......))))))))..((((((.....))))))..)))))))....
>AP003194.2/187997-187828
AAAAGAGGUAGAGGCGCGAGAAUCAAGAUUACUAAAAUGGAGUUAAGUAGCGUAGAAGUUUUAGGAAAGGGAUUAUCGCCGAAGUUUUUGGCUAAUACUUUAAGGCUAAAUGCUGGGGUUGUAUAGAAUAUAUACAACACUGUCACAAAAUGUGGAGAGCUAUCAUCUUA
...((((((((...(((((.((((.....(.(((((((...((......))......))))))).)....)))).))))...(((.(((((((((....))..))))))).)))..)((((((((.....)))))))).((.((((.....))))))..))))).)))..
>AE017003.1/180245-180059
ACGUGAGAUAGAGGUUGCGAUACUUAUGAGUAUUCUAAUGGAGACACAGAGAUGUCUAUGAACUUAGAUGAAAGGAAGUAUUGCCGAAAUUGAUAAAUUUCUCUGCAUUUAUCAAUUGGGGCUGUUUUCGAAUAGAAACAGAACUGUCAUAUGUACAGACGUGUACGUAUGAAGAGCUAUCUACAAA
..((.((((((...(((((((((((.(......((((((..(((((......)))))....).)))))......))))))))))...(((((((((((........)))))))))))((..((((((.(.....)))))))..)).(((((((((((....)))))))))))))..))))))))...
>AE015829.1/4454-4280
AGGAACAGAAGAGGAGCGUUAACUAGGUAGUCAAUCAGAGGAGCACAAACUCCAGCGAUGAUUGAUGAGGGAGAUUAGCGCCGAGGCAUAGAUGUGGUUGCUGCAUGUUUAUGUCGGUCGCUUAGGCUGAAUCCUAACGAUUGUCACCUGUAAUUGGUGGAGAGCUUCUGGUGAC
.....((((((..(.(((((((((.....((((((((..((((......)))).....)))))))).....)).))))))))..((((((((((((.......))))))))))))...((.(((((......))))))).((.(((((.......))))).)).)))))).....
>J03294.1/2297-2476
GGUGAAGAUAGAGGUGCGAACUUCAAGAGUAUGCCUUUGGAGAAAGAUGGAUUCUGUGAAAAAGGCUGAAAGGGGAGCGUCGCCGAAGCAAAUAAAACCCCAUCGGUAUUAUUUGCUGGCCGUGCAUUGAAUAAAUGUAAGGCUGUCAAGAAAUCAUUUUCUUGGAGGGCUAUCUCGUUG
......(((.(((((....)))))..(((...((((((.(((.(((((((..(((((((.....(((........))).))))...(((((((((.(((.....))).))))))))).(((.((((((.....)))))).))).....)))..)))))))))).))))))...)))))).
>AL591976.1/186683-186486
UGGUGAGGUAGAGGUUGCGAGAUGCACUAGUAAUUUUUUCGAGGCGAAACAAAGACGCCGACGACAAAGAAUGAACAGGUUGAUCGCCGAAGUGACUAUUUUCUCUUUGUUUAGAAAUAGUUGUUGGGACAGUUUCCUAAAGGGGCUGGACUGCUAUAAGAAUUUGUCGAAAUUUCUUAUAGGUGUGCUAUCUGACAA
..((.((((((.....((((...((.......(((((((((.((((.........))))..)))..))))))......))...))))((.(..(((((.(((((........))))))))))..)((..(((((((.....)))))))..)).(((((((((.((.....)).))))))))).))..)))))).))..
>AE013039.1/9145-9323
CGCAUAAAUAGAGGAGCUGCCAAGCAUGUAUUUGGCGAGGUGUUAAGGAGAAGAACCUCCAAUACUCGCUGAAGAAGGUUUGGCUGCCGAAAGGGUGAGCUUGUUCUUGAGCUCAUCCUUGGUGGUAAACACAAAGUUUACCACUGUCAUGGGACCUCCCAUGAAGCGCUAUUUAUGCA
.((((((((((....((.(((((((.....((..((((.(((((..((((......)))))))))))))..))....))))))).))...(((((((((((........)))))))))))((((((((((.....)))))))))).(((((((....)))))))....)))))))))).
>AP005076.1/290738-290918
UGUUGCCGUAGAGGCGCAGUCUCGAAGAGUAGCUAUUAUUGGGGUGAUGCCAAUGAAUAAUAGUGGAAGGCGAAGAUUGCCGAAGUAAGUCGUAUAUCAAAACGCCUUGCUGGGGUUGUAUCUGAAAGGAACAACACUGCCAUAGUAUAUUUACAUUAAACUAUGGAGCGCUACUGUAGGG
..((((.((((..(((((((((((.......(((((((((((.......)))))....))))))......)).)))))))...((((((.(((........))).))))))((.(((((.(((....)))))))).)).(((((((.((.......)).))))))).)).)))).))))..
>AE015937.1/285886-286061
UAGAAAGGUAGAGGCGCGGUAUUUAAUAGUAUCUGUACAGAUAAAAGCAAGAUGAUGUACAGUGAAAGGAAAUAUCGCCGAAGCAUGCAGUUAAAGCUUUGAUACUGUAUGACUGGUCUUAUUUAAAAUAUGAAUAAGAUUGUCACAAAAUGAAUUUGUGGAGAGCUAUCAUUCAA
..(((.(((((...((((((((((.....((.(((((((................))))))))).....)))))))))...((((((((((((......))..)))))))).)).((((((((((.....))))))))))..(((((((.....))))))).)..))))).)))..
>M93419.1/332-511
AGUGAAGAUAGAGGUGCGAACUUCAUCAGUAAAAGCUUGGAGAAGAAUGAGCUUCAAUGAAAAGCUUUGAAAGGGAACGUUCGCCGAAGUGAAGAAAAACUCAUUUUUUUCUUUGCUGGUCCUGCAUUUAAGAGAUGCCGGAUUGUCAAGGCGGUGCCGCCUUGGAGAGCUAUCUCACUG
(((((.(((((....(((((((((.......((((((((..((((......))))..))...))))))......))).))))))...((((((((((((......))))))))))))(((((.(((((.....))))).))))).((((((((....))))))))....)))))))))).
Boltzmann/log_purine.RNASpa_noncomp_150_5
/home/tirza/YairProject/RS_new /home/tirza/RFAMDB/purine_10_1.set subopts 150 samplings 5 
Sample 0:115 766
Sample 1:135 738
Sample 2:113 721
Sample 3:134 821
Sample 4:124 768
Cost: 721
>AE007768.1/1788-1690
AAUCGUUAAUAUAGUUUAACUCAUAUAUUUCCUGAAUAUGGCAGGAUGUUUCUACAAGGAACCUUAAAUUUCUUACUAUGAGUGAUUUGUUUGUAUGCA
.........(((((....(((((((....(((((.......))))).........((((((.......))))))..)))))))...))))..)......
>AE015944.1/141656-141558
CUCUAUAAUAAAUUAUUGACUCAUAUAUCCCCUUAAUAAGGUAGGGAGUAUCUACCAGAAGCCUUAAACUUCUGACUAUGAGUGAAUAAAGCAUUGUCA
............(((((.(((((((....(((((......).)))).........((((((.......))))))..))))))).)))))..........
>AP001509.1/51442-51541
ACAUGUAGAUAUCAUCCCUUUCGUAUAUACUUGGAGAUAAGGUCCAGGAGUUUCUACCAGAUCACCGUAAAUGAUCUGACUAUGAAGGUGGAAUGGCUCG
............(..((((((((((....((((((.......)))))).........(((((((.......)))))))..)))))))).))...).....
>AF270087.1/2580-2679
AAAAUAAUUUAUAUGACUCAUAUAAUCUAGAGAAUAUGGCUUUAGAAGUUUCUACCGUGUCGCCAUAAACGACACGACUAUGAGUAACAAUCCAAUACAU
..........((...((((((((..(((((((.......)))))))).........((((((.......))))))...)))))))....)).........
>AE016809.1/202496-202595
ACUUUCGGCGAUCAACGCUUCAUAUAAUCCUAAUGAUAUGGUUUGGGAGUUUCUACCAAGAGCCUUAAACUCUUGAUUAUGAAGUCUGUCGCUUUAUCCG
.......(((((....((((((((...((((((.(......)))))))........((((((.......))))))..))))))))..)))))........
>U51115.1/15592-15691
GAAAUCAAAACACGACCUCAUAUAAUCUUGGGAAUAUGGCCCAUAAGUUUCUACCCGGCAACCGUAAAUUGCCGGACUAUGCAGGGAAGUGAUCGAUAAA
..........(((..(((((((.....(((((.......)))).).........((((((.........))))))..)))).)))...))).........
>AP001509.1/209873-209971
UUAAUCGAGCUCAACACUCUUCGUAUAUCCUCUCAAUAUGGGAUGAGGGUCUCUACAGGUACCGUAAAUACCUAGCUACGAAAAGAAUGCAGUUAAUGU
.......((((((...((.((((((...((((((.......)).))))........(((((.......)))))...)))))).))..)).)))).....
>AE013027.1/8237-8336
AAAAAUUUAAUAAGAAGCACUCAUAUAAUCCCGAGAAUAUGGCUCGGGAGUCUCUACCGAACAACCGUAAAUUGUUCGACUAUGAGUGAAAGUGUACCUA
............(.(..((((((((....((((((.......)))))).........(((((((.......)))))))..))))))))....).).....
>AL591975.1/251119-251020
AAUCCGCUACAAUAAUAUAGUCGUAUAAGUUCGGUAAUAUGGACCGUUCGUUUCUACCAGGCAACCGUAAAAUGCCAGGCUACGAGCUAUUGUAAAAUUU
...........(((((..(((((((...(..((((.......))))..).......((.((((.........)))).)).)))).)))))))).......
>AP003186.2/121422-121520
UGUACUUAUAUAAGUAUAUCGUAUAUGCUCGACGAUAUGGGUUGAGUGUUUCUACUAGGAGGCCGUAAACAUCCUAACUACGAAUAUAUAGGUGAUUUC
.........((..((((((((((.(..((((((.......))))))..)......((((((........).)))))..))))).)))))..))......
/home/tirza/YairProject/RS_new /home/tirza/RFAMDB/purine_10_2.set subopts 150 samplings 5 
Sample 0:112 839
Sample 1:114 679
Sample 2:108 680
Sample 3:118 724
Sample 4:116 703
Cost: 679
>AP001509.1/79478-79577
UCUUUAUAUAAAGUACCUCAUAUAAUCUUGGGAAUAUGGCCCAAAAGUUUCUACCUGCUGACCGUAAAUCGGCGGACUAUGGGGAAAGAUUUUGGAUCUU
........(....(.(((((((.....(((((.......)))))..........(((((((.......)))))))..))))))))...)...........
>AP003194.2/163700-163601
UAAAAAAAUAAAUUUUGCUUCGUAUAACUCUAAUGAUAUGGAUUAGAGGUCUCUACCAAGAACCGAGAAUUCUUGAUUACGAAGAAAGCUUAUUUGCUUU
.............(((.(((((((...(((((((.......)))))))........((((((.......))))))..))))))))))((......))...
>AP004596.1/203844-203943
AACCUUAUAUAUAGUUUUUUCAUAUAAUCGCGGGGAUAUGGCCUGCAAGUUUCUACCGGUUUACCGUAAAUGAACCGACUAUGGAAAAGCGGAAAAUUCG
.............(((((((((((...(.(((((.......))))).)........(((((((.......)))))))..)))))))))))..........
>AP004595.1/160373-160472
CAAUUUUUAUCCAAUGCCUUUCGUAUAUCCUCGAUAAUAUGGUUCGAAAGUAUCUACCGGGUCACCGUAAAUGAUCUGACUAUGAAGGCAGAAGCAGGUU
...............(((.((((((.....((((.........))))..........(((((((.......)))))))..)))))))))...........
>AP004595.1/169586-169685
UGAUGUAAUUGAAUAGAAAUGCGUAUAAUUAAGGGGAUAUGGCCCACAGUUUCUACCAGACCACCGUAAAUGGUUUGACUACGCAGUAAUUAUAUUUGUA
...((((((((........((((((.......((((......))).).........(((((((.......)))))))..)))))).))))))))......
>AE006347.1/1212-1310
UAGUCUAUAAUAGAACAAUCUUAUUUAUACCUAGGAUAUGGCUGGGCGUUUCUACCUCGUACCGUAAAUGCGAGACAAUAAGGAAAUUCGAUUUUUUAG
..................((((((((...(((((.......))))).........((((((.......))))))).)))))))................
>Z99107.2/86084-86183
GAAAUCAAAACACGACCUCAUAUAAUCUUGGGAAUAUGGCCCAUAAGUUUCUACCCGGCAACCGUAAAUUGCCGGACUAUGCAGGAAAGUGAUCGAUAAA
...........((..(((((((.....(((((.......)))).).........(((((((.......)))))))..)))).)))...))..........
>AP004595.1/186669-186768
GACAAUUGAAAAUGAACCUCAUAUAAAUUUGAGAAUAUGGCUCAGAAGUUUCUACCCAGCACCGUAAAUGGCUGGACUAUGAGGGAAGAUGGAUCAUUUC
................(((((((....((((((.......)))))).........(((((.(.......))))))..)))))))................
>AP001512.1/93773-93674
UUUACAUUAAAAAAAGCACUCGUAUAAUCGCGGGAAUAGGGCCCGCAAGUUUCUACCAGGCUGCCGUAAACAGCCUGACUACGAGUGAUACUUUGACAUA
...............(((((((((.....(((((.......)))))..........(((((((.......)))))))..)))))))).)...........
>AE014152.1/30424-30520
UGAAUUCAAUAAUGACAUACUUAUUUAUGCUGUGAAUUGGCGCAGCGUCUCUACAAGACACCUUAAUGUCUAACAAUAAGUAAGCUUUUAGGCUUGC
.................((((((((...((((((......))))))..........(((........)))....))))))))...............
/home/tirza/YairProject/RS_new /home/tirza/RFAMDB/purine_10_3.set subopts 150 samplings 5 
Sample 0:106 816
Sample 1:124 667
Sample 2:131 684
Sample 3:130 782
Sample 4:115 663
Cost: 663
>X83878.1/168-267
UUACAAUAUAAUAGGAACACUCAUAUAAUCGCGUGGAUAUGGCACGCAAGUUUCUACCGGGCACCGUAAAUGUCCGACUAUGGGUGAGCAAUGGAACCGC
..................(((((((.....(((((.......)))))..........((((((.......))))))..)))))))...............
>AL591981.1/205922-205823
AUAACUUAAAACCGAAAUACUUGUAUAAUAGUUGCGAUUGGGCGACGAGUUUCUACCUGGUUACCGUAAAUAACCGGACUAUGAGUAGUUUGUAUAAAGA
..................(((((((.....(((((......)))))..........(((((((.......)))))))..)))))))..............
>AE010606.1/4680-4581
UAAAUAAUUUUAAUAAAAAUUCGUAUAAGCCUAAUAUAUGGAAGGGUGUCCCUACGGUUAACCAUAAAUUAACCAGCUACGAAAAAUGUUUUACUGUGUU
...................(((((....((((.......)).(((.....)))..((((((.......)))))).)).))))).................
>AP003186.2/211688-211589
UAAGUGUAUUAAAUUUUAACUCGUAUAUAAUCGGUAAUAUGGUCCGAAAGUUUCUACCUGCUAACCGUAAAAUAGCAGACUACGAGGAGUUGUACUAUAA
...................((((((.....((((.(......)))))..........((((((.........))))))..))))))..............
>Z99123.2/194904-195003
CUUAGAAAAAGACAUUCUUGUAUAUGAUCAGUAAUAUGGUCUGAUUGUUUCUACCUAGUAACCGUAAAAAACUAGACUACAAGAAAGUUUGAAUAAAUUU
............(.((((((((...((((((.(......)))))))........(((((...........)))))..)))))))).).............
>AB008757.1/115-16
AAUGAAUCACGCUGACUCACUCAUAUAAUCGCAAGAAUACGGCUUGCGAGUCUCUACCAGCCGACCGUAAAUCGGCUGACUAUGAGUGGCAAUGUCAGGA
................((((((((....(((((((.......)))))))........(((((((.......)))))))...))))))))...........
>AE007476.1/6452-6548
AAAAUUGAAUAUCGUUUUACUUGUUUAUGUCGUGAAUUGGCACGACGUUUCUACAAGGUGCCGGAACACCUAACAAUAAGUAAGUCAGCAGUGAGAU
................((((((((....((((((......)))))).........(((((......)))))....))))))))..............
>AL596170.1/223345-223246
AUAACUUAAAACCGAAAUACUUAUAUAAUAGUUGCGAUUGGGCGACGAGUUUCUACCUGGUUACCGUAAAUAACCGGACUAUGAGUAGUUUGUAUAAAGA
.................((((((((.....(((((......)))))..........(((((((.......)))))))..)))))))).............
>AP003193.2/214121-214023
AAAACGGAAUAUAAACAAACUCGUAUAAGCUUUGAAUAAGGCAAGGCGUUUCUACCGGAAACCUUAAAUUUCCGUCUAUGAGUGAAUUUGAUAUACUAU
..................(((((.....((((((.......))))))........((((((.......))))))....)))))................
>Z99107.2/14363-14264
AAUUAAAUAGCUAUUAUCACUUGUAUAACCUCAAUAAUAUGGUUUGAGGGUGUCUACCAGGAACCGUAAAAUCCUGAUUACAAAAUUUGUUUAUGACAUU
............................(((((...(.....).)))))........(((((.........)))))........................
Boltzmann/log_rfn.RNASpa_noncomp_150_5
/home/tirza/YairProject/RS_new /home/tirza/RFAMDB/rfn_10_1.set subopt 150 samplings 5 
Sample 0:242 1852
Sample 1:256 1592
Sample 2:288 1814
Sample 3:297 1764
Sample 4:314 1678
Cost: 1592
>AE008399.1/8878-8764
AACUAUCUUCAGGGCAGGGUGCAAUUCCCUACCGGUGGUAUAGCCCACGAGCCGAAAGGCAUGAUUUGGUGAAAUUCCAAAGCCGACAGUAUAGUCUGGAUGAAAGAAGAUAAAA
...(((((((..(((((((.......))))....((((......))))..(((....)))....(((((.......))))))))..(((......))).......)))))))...
>AE014142.1/1906-2030
AAGUGUCUUCAGGGCAGGGUGUGAUUCCCGACCGGCGGUGACUAGGUAACUAGAAGUCCGCGAGCGCAAGCUGAUGUGGUGUAACUCCACAACCGACAGUAUAGUCUGGAUGAGAGAAGACCGGG
..(.((((((..((..(((.......)))..))(((((...((((....))))....)))).(((....)))(.(((((.......))))).))..(((......))).......)))))))...
>AF269345.1/3001-2863
UAUUUCUUUCGGGGCAGGGUGAAAUUCCCAACCGGCAGUAAAUUGAGCCUGCGACCCACUAAUAUUGUUUUUGAUGUUAGUGGCUGAUCUAGUGUGAAUCUAGAGCCGACAGUUAGAGUCUGGAUGGGAGAAAGAAGUU
..((((((((..(((.(((.......))).....((((.........).)))...((((((((((........))))))))))....(((((.......))))))))..((.((((...)))).))...))))))))..
>AL766847.1/1-103
CUUCGGGGUCAGGUGAAAAUCCUAACCGGCGGUAUAGUCCGCGAGCUUUCGAGCAUGAACUGGUGUGAUUCCAGUACCGACAGUAAAGUCUGGAUGAGAGAAG
(((((((((.(((.......))).))).((((......))))..(((....)))....(((((.......))))).))..(((......))).......))))
>AE001878.1/30-178
GACCUCUUUCGGGGCGGGGCGAAAUUCCCCACCGGCGGUAAGUUCUCCCGAACAAGCCCGCGAAGCCCGCGCAAACCGCACCACGCGCCGGGCCCGAUGCCGCGCAACUCGGCAGCCGACGGUCACAGUCCGGACGAAAGAAGGAGGAG
..((((((((.((((((((.......)))).((((((((..((((....))))..))).(((......(((.....)))....))))))))))))..(((((.......)))))..((.(((.(...).)))..))...))))))))..
>AF269712.1/1300-1435
AUUCAUCUUCGGGGUAGGGUGUAAUUCCCAACCGGCAGUAAUCUAAGCCUGCGACGACAACGUAUUAAUUUUUGCUUUGUCUUGAUUCAGUGAGAGUCUGAAGCCGACAGUAUAGUCUGGAUGGGAGAAGAUGGAG
.(((((((((..(((.(((.......))).)))(((...................(((((.(((........))).)))))....(((((.......))))))))..(((......))).......))))))))).
>AP004604.1/48939-48801
UGUAUUCUUCGGGGCAGGGUGUAAUUCCCGACCGGCGGUGACAAGUCAUCAGAACUUGAAGUCCGUGACCCGCUUUUAUGCGGUGGAUCUAGUGAGAAUCUAGAGCCGACAGUAAUAGUCUGGAUGGGAGAAGAAUAGC
...(((((((..(((.(((.......)))..((.((((...((((((....)).))))....))))...((((......)))).)).(((((.......))))))))((((....).))).........)))))))...
>AP003011.2/168184-168036
UAAAGUUCUCAGGGCGGGGUGAAAGUCCCCACCGGCGGUAAGGGCCUCAAACCCAAGCCCGCGAGCGCUUUCCAAGACAAUUGGAAAGGUCAGCAGAUCCGGUGUGAUUCCGGAGCCGACGGUUAGAGUCCGGAUGAAAGAGGACGAAA
....((((((..((.(((((....).)))).))(((.....((((...........))))((..((.((((((((.....))))))))))..))...(((((.......))))))))..(((.......))).......))))))....
>AE006333.1/7352-7468
AUAAAUCUUCAGGGCAGGGUGUAAUUCCCUACCGGCGGUAUAGCCCGCGAGCUGCUUGCAGCAUGAUUCGGUGAAACUCCGAGGCCGACAGUAUAGUCUGGAUGAAAGAAGAUAAUA
....((((((..(((.(((.......))).....((((......))))..((((....))))....(((((.......))))))))..(((......))).......))))))....
>X51510.1/938-1082
UGUAUCCUUCGGGGCAGGGUGGAAAUCCCGACCGGCGGUAGUAAAGCACAUUUGCUUUAGAGCCCGUGACCCGUGUGCAUAAGCACGCGGUGGAUUCAGUUUAAGCUGAAGCCGACAGUGAAAGUCUGGAUGGGAGAAGGAUGAU
..((((((((..((..(((.......)))..))((((((..(((((((....)))))))..))).....(((((((((....)))))))).)..(((((......))))))))..(((.......))).......))))))))..
/home/tirza/YairProject/RS_new /home/tirza/RFAMDB/rfn_10_2.set subopt 150 samplings 5 
Sample 0:231 2028
Sample 1:348 1781
Sample 2:365 1889
Sample 3:352 1862
Sample 4:318 1853
Cost: 1781
>M64472.1/901-1048
GCUUAUUCUCAGGGCGGGGCGAAAUUCCCCACCGGCGGUAAAUCAACUCAGUUGAAAGCCGCGAGCGCUUUGGGUGCGAACUCAAAGGACAGCAGAUCCGGUGUAAUUCCGGGGCCGACGGUUAGAGUCCGGAUGGGAGAGAGUAACG
..((((((((..(((((((.......))))..(.(((((...(((((...)))))..)))))(....((((((((....)))))))).....).).(((((.......))))))))..(((.......))).......))))))))..
>AL591981.1/267609-267487
GUUCAUCUUCGGGGCAGGGUGCAAUUCCCGACCGGUGGUUAAAGUCCACGAUCUGCUUUUUUAGCAGUUGACUCUGGUGUAAUUCCAGGACCGACAGUAUAGUCUGGAUGGGAGAAGAUGUUG
...(((((((...(((...)))...((((...((((((.......)))(((.(((((.....))))))))...((((.......))))..))).(((......)))...)))))))))))...
>X95955.1/376-523
UGUAUCCUUCGGGGCUGGGUGAAAAUCCCGACCGGCGGUAAUAAGGCGCUCCUGCGCUUUACAGCCCGUGACCCGUAUGCAUCUGUAUACGGUGGAUUCAGUGAAAAGCUGAAGCCGACAGUGAAAGUCUGGAUGGGAGAAGGAUGAG
..((((((((.((((((((........)).((.....))...(((((((....))))))).)))))).....((((((((....)))))))).((.(((((.......))))).))..((((....).))).......))))))))..
>L09228.1/7992-8136
UUGUAUCUUCGGGGCAGGGUGGAAAUCCCGACCGGCGGUAGUAAAGCACAUUUGCUUUAGAGCCCGUGACCCGUGUGCAUAAGCACGCGGUGGAUUCAGUUUAAGCUGAAGCCGACAGUGAAAGUCUGGAUGGGAGAAGGAUGAU
.....(((((.((((.((((....)))).............(((((((....)))))))..)))).....((((((((....))))))))(((.(((((......))))).))).(((.......))).......))))).....
>AE006360.1/976-840
AAAUAUCUUCAGGGCACCGUGUAAUUCGGGACCGGCGGUAAAUAGGGCUUUGACCUUAUGACUCCGCGAUUCGCUACGGCGAUUGAAGCAGUGAGAAUCUGCUAGCGACAGUAAAGUCUGGAUGGAAGAAGAUGAAC
....((((((.((...(((.......)))..))((.(((...(((((......)))))..)))))(((((.(((....))))))..(((((.......))))).))(((......))).........))))))....
>AP005214.1/86557-86391
GGGUGUUCUCAGGGCGGGGUGUAAUUCCCCACCGGCGGUGAGAGUGUCCUCCAGAUGGGGAGGCUCAAGCCCGCGAGCGCCACCGUAUUCCGCUUAUGGAGGGUGGGUCAGCAGAUCCGGUGUGAUUCCGGAGCCGACGGUCAUAGUCCGGAUGGAAGAGAACCGUG
..(.((((((..((.((((.......)))).))((((((..((((.((((.......)))).))))..))).((..((.(((((....((((....)))).)))))))..))...(((((.......))))))))(((.......))).........)))))))...
>AE010459.1/1615-1730
AAUAAUCUUCGGGGCAGGGUGAAAUUCCCGACCGGUGGUAUAGUCCACGAAAGUAUUUGCUUUGAUUUGGUGAAAUUCCAAAACCGACAGUAGAGUCUGGAUGAGAGAAGAAAAGA
.....(((((.((((((((.......))).....((((......)))).........)))))((.(((((.......)))))..)).(((......))).......))))).....
>AP004827.1/34791-34657
AUUCAUCUUCGGGGUCGGGUGUAAUUCCCAACCGGCAGUAAAUUAAGCCUGCGACCUGCUAGUAUGUAUCAUAUUAGUGGCUGAUCUAGUGAGAUUCUAGAGCCGACAGUAUAGUCUGGAUGGGAGAAGAUGGAG
...(((((((.((((((((.......)))....(((..........)))...)))))((((((((.....))))))))(((...(((((.......))))))))(((......))).........)))))))...
>AE007781.1/7704-7588
AAUGAUCUUCAGGGCAGGGUGAAAUUCCCUACCGGCGGUAUAGCCCGCGAGCCUUUUUAGGUAUGAUCCGGUUUGAUUCCGGAGCCGACAGUAAAGUCUGGAUGAAAGAAGAUAUAU
..(.((((((..(((((((.......))))....((((......))))..((((....))))....(((((.......))))))))(((......))).........)))))))...
>AL591790.1/15823-15987
AAGCGUUCUCAGGGCGGGGUGAAAUUCCCCACCGGCGGUAGCGAACACAGGAUCGGGAAUGGUCGGUGGUCGGAGCCCGCGAGCGCUUCGCAUUUCGUGCGAAGGUCAGCAGAUCCGGUCGAAUUCCGGAGCCGACGGUUAUAGUCCGGAUGGAAGAGAGCAAGC
....((((((.((((((((.......)))).(((((....))...(((..((((......)))).)))..))).))))((..((.(((((((.....)))))))))..))...(((((.......))))).....(((.......))).......))))))....
/home/tirza/YairProject/RS_new /home/tirza/RFAMDB/rfn_10_3.set subopt 150 samplings 5 
Sample 0:207 2167
Sample 1:298 1823
Sample 2:314 1914
Sample 3:329 2042
Sample 4:331 1961
Cost: 1823
>AE007574.1/3571-3685
GAUGUUCUUCAGGGAUGGGUGAAAUUCCCAAUCGGCGGUAAAGCCCGCAAGCCAUUUGGCAGAUCCGGUUAAACUCCGGGGCCGACAGUUAAAGUCUGGAUGAAAGAAGAAAUAG
....((((((..((.((((.......))))....((((......))))...))...((((....((((.......)))).)))).(((.......))).......))))))....
>AP003135.2/27380-27245
UAAUUCUUUCGGGGCAGGGUGAAAUUCCCAACCGGCAGUAAAUAAAGCCUGCGACCUGCUAAUAUGUUUCAUAUUAGUGGCUGAUCUAGUGAGAUUCUAGAGCCGACAGUUAAAGUCUGGAUGGGAGAAAGAAUGU
..((((((((...((((((.......)))....(((..........))))))..((.(((((((((...)))))))))(((...(((((.......))))))))..(((.......)))...))..))))))))..
>AL939108.1/337004-336876
CAGCGCACUCCGGGGUCGGUGAAAGUCCGAACCGGCGGUUACAGUCCGCGACCCGGUCGCCUCCAGCGACCGGUUGACCAGGUGAAAUUCCUGGACCGACGGUUAAAGUCCGGAUGGGAGGCAGUGCGC
..((((((.((((((((((.......))).))).((((.......))))...))))..((((((..((((((.....(((((.......))))).....)))))........)...)))))).))))))
>AE014618.1/8796-8645
UGUCAGUUUCAGGGAAGGUGCAAUUCCUUACUGGCGGUAACCUGCACCCCGGGUUUCAUAACGGGGAUGGCAGGAAGCCCGCGACCCGCGCAAGCGGCUGAUCCGGUGAGAUUCCGGAGCCAACGGUAUAGUCCGGAUGGAAGAAACGAGGG
.....(((((.(((((((.......))))....((((...(((((.(((((..........)))))...)))))....))))..)))((....))((((...((((.......))))))))..(((......))).......))))).....
>AP003187.2/100445-100560
AAAAUUCUUCAGGGCAGGGUGAAAUUCCCUACCGGCGGUAAAGCCCGCGAGCUAGUUUAGCAUGAUUCGGUGAAAUUCCGAGGCCGACAGUAAAGUCUGGAUGAAAGAAGAAUAUC
...(((((((..(((((((.......))))..((.(((......))))).(((.....)))....(((((.......))))))))..(((......))).......)))))))...
>AJ010128.1/362-218
CAGCAUCUUCGGGGUCGGGUGAAAUUCCCAACCGGCGGUGAUGAAGUGCAAACUUCUAAGUCCGUGACCCGUUUUCAACUCGAAAACGGUGGAUCUAGUGAAACUCUAGGGCCGACAGUAUAGUCUGGAUGGGAGAAGGAUAUGU
..((((.(((.((((((((.......))).....((((....(((((....))))).....))))))))).(((((..........((((....((((.(...).)))).)))).(((......))).....)))))))).))))
>Z99116.2/921-787
AUCAAUCUUCGGGGCAGGGUGAAAUUCCCUACCGGCGGUGAUGAGCCAAUGGCUCUAAGCCCGCGAGCUGUCUUUACAGCAGGAUUCGGUGAGAUUCCGGAGCCGACAGUACAGUCUGGAUGGGAGAAGAUGGAG
..(.((((((..(((((((.......)))).((.((((....(((((...))))).....))))..(((((....))))).(((.((.....)).))))).)))..(((......))).......)))))).)..
>AE007333.1/6190-6076
AACUAUCUUCAGGGCAGGGUGAAAUUCCCUACCGGUGGUAUAGCCCACGAGCCGAAAGGCAUGAUUUGGUGAAAUUCCAAAGCCGACAGUAUAGUCUGGAUGAAAGAAGAUAAAA
...(((((((..(((((((.......))))..((.(((......))))).(((....)))....(((((.......))))))))..(((......))).......)))))))...
>AP004600.1/281754-281631
UCCAAUCUUCGGGGCAGGGUGCAAUUCCCGACCGGCGGUAAAGUCCGCGAGCUGCAUACAUAUUGUGGUUGAUCUGGUUAAAUUCCAGUACCGACAGUUAUAGUCUGGAUGGGAGAAGAUGUCG
....(((((((.(((.(((.......))).....((((......))))..))).)...(((((((((((....((((.......)))).)))).)))).)).)...........))))))....
>AE006176.1/9504-9349
GCGCAUUCUCAGGGCAGGGUGAAAUUCCCUACCGGUGGUAAAUGUAUAACAUAAGCCCACGAGCGUUUACUAUUUCAUGUCACAAGAGAUAGUAAAGUCAGCAGAUUUGGUGAGAAUCCAAAGCCGACAGUAUAGUCUGGAUGAAAGAGAAUAAGC
((..((((((..(((((((.......))))....((((...(((.....)))....))))..((..((((((((((.((...)).)))))))))).....))...(((((.......))))))))..(((......))).......))))))..))
/home/tirza/YairProject/RS_new /home/tirza/RFAMDB/rfn_10_4.set subopt 150 samplings 5 
Sample 0:256 2687
Sample 1:398 2344
Sample 2:391 2462
Sample 3:453 2473
Sample 4:404 2497
Cost: 2344
>AP003193.2/79921-79804
AAAAGUCUUCAGGGCGGGGUGUGAGUCCCCACCGGCGGUAAAGCCCGCGAGCUAGUUUUUAGCAUGAUUCGGUGAAAUUCCGAGGCCGACAGUAUAGUCUGGAUGAAAGAAGAUGAGU
....((((((..((.((((.......)))).))(((((......))....(((((...)))))....(((((.......))))))))..(((......))).......))))))....
>AE012168.1/3092-3260
GAACGUCUUCAGGGCGGGGUGCGAUUCCCCACCGGCGGUAUGCAUGCGCAAGCGUGUGAGCCCGCGAGCGCUUCGCUGCCGAUCUCUCGCUGAGAGCACGGCGGUGAAGGUCAGCAGAUCCGGUGCGAUGCCGGGGCCGACGGUAUAGUCCGGAUGAAAGAAGACGGCC
...(((((((.((..((((.......)))).))((((((..((((((....))))))..))).((..((.(((((((((((.((((.....))))...)))))))))))))..))...((((((.....)))))))))..(((......))).......)))))))...
>AP001512.1/135315-135462
UUUAUCCUUCGGGGCUGGGUGGAAAUCCCGACCGGCGGUGAUGAAGCGAAUGCUUCUUAGUCCGUGACCCGGUUGCUGAUAUCAGUAAGCGGUGGACCUGGUGAAAAUCCGGGACCGACAGUGAAAGUCUGGAUGGGAGAAGGAAACG
....((((((.....((((.......)))).((.(((((...(((((....)))))...).))))...(((.((((((....)))))).)))(((.(((((.......))))).))).((((....).)))...))..))))))....
>AE001820.1/156-35
AAACGCUCUCGGGGCAGGGUGGAAUUCCCGACCGGCGGUGAAAGCCCGCGAGCCCUCUCAGGAGGGUUGACCCGGUGGAAUUCCGGGGCCGACGGUGAAAGUCCGGAUGGGAGAGAGCGUGA
....((((((..(((..(((((.....)).))).(((((....)).)))..((((((....))))))...(((((.......))))))))..((((....).))).......))))))....
>AE013024.1/1-102
CGGGGCAGGGUGGAAUUCCCGACCGGCAGUGAAAGCCUGCGAGCCGCAUAUGCGGUUGACUCGGUGAAAUUCCGAGGCCGACGGUAAAAGUCCGGAUGGGAG
...(((..(((((.....))).)).(((((....)).))).((((((....))))))..(((((.......))))))))..(((.......)))........
>AL766851.1/11027-10882
AGGUGUCUUCAGGGCAGGGUGUAAUUCCCGACCGGCGGUAAUCGCUUCCAACUUAUUUGUCAGUUGUGAAGCAUCAGUCCGCGAGCGAAAGCUGAUGUGGUGAGAUUCCACAACCGACAGUAAAGUCUGGAUGGGAGAAGACAAAG
...(((((((..((..(((.......)))..))((((.....)))).((((((...(((((.((((((.((..(((..(((..(((....)))....))))))..)).)))))).)))))...))).)))......)))))))...
>AE009695.1/6814-6651
GCUUGUUCUCGGGGCGGGGUGAAACUCCCCACCGGCGGUAUGAAAAGCAAUUUUCAAGCCCGCGAGCGCCUGAAAUGGAAGCCGAUUCGCAUGCCAUUUCAGGGUCAGCAGAUCCGGUGAGAUGCCGGAGCCGACGGUUAAAGUCCGGAUGGAAGAGAGCGAAU
....((((((..((.((((.......)))).))((((((.((((((....)))))).))).((..((.((((((((((..((.(...)))...))))))))))))..))...((((((.....)))))))))..(((.......))).......))))))....
>AE004822.1/2219-2057
UAACGUUCUCAGGGCGGGGUGAAAGUCCCCACCGGCGGUAAUGGCGCGCAAGGCGCCUAGCCCGCGAGCGCUUGCCGGACCGGCCACCGCCGGACGACAAGGUCAGCAGACCCGGUGCGAUUCCGGGGCCGACGGUCAUAGUCCGGAUAAAGAGAGAACGGGA
...(((((((.((((((((.......))))((((.((((...(((((.....)))))...((((.((((((..(((((.(((((....)))))..((.....)).......)))))))).))))))))))).))))....))))...(....))))))))...
>AP005274.1/66442-66279
UUUUGUUCUCAGGGCGGGGCGAAAUUCCCCACCGGCGGUAAGACGAAUCAUCAGAUAUGACUAGUUGAGCCCGCGAGCGCCACCAACUAGCAAUGGUUUGUGGGUCAGCAGAUCCGGUUAAAUUCCGGAGCCGACGGUCAUAGUCCGGAUGCAAGAGAACCGUG
....((((((...((((((.(.....))))..(((((((..(((...((((.....))))...)))..))).((..((.((((.(((((....))))).))))))..))...(((((.......))))))))).(((.......)))..)))..))))))....
>U32760.1/7642-7819
UCGCAUUCUCAGGGCAGGGUGAAAUUCCCUACCGGUGGUAAAGCCCACGAGCGUUUAAAAGUGCGGUCAAUUUUUGGCAAAUUUUUCCUGCGAAAUUGUCCUGAUUUUCACUUUUAAAGUCAGCAGAUUUGGUGAAAUUCCAAAGCCGACAGUAAAGUCUGGAUGAAAGAGAAUAAAA
....((((((..((.((((.......)))).)).((((......))))((.(((........))).)).(((.(((((.........((((((..(((...((.....))....)))..)).)))).(((((.......))))))))))(((......))))))....))))))....
Boltzmann/log_s_box.RNASpa_noncomp_150_5
/home/tirza/YairProject/RS_new /home/tirza/RFAMDB/s_box_10_1.set subopts 150 samplings 5 
Sample 0:181 1644
Sample 1:252 1325
Sample 2:230 1446
Sample 3:244 1296
Sample 4:232 1301
Cost: 1296
>AP004828.1/56121-56010
CUCUUAUCCUGAGUGGUGGAGGGACAUGGACCCAAUGAAACCCAGCAACCUCUUUUUUUAUAAAAGAAAGGUGCCAAACCGUUUGCAGACAAAUAGGUCUGAACGAUAAGAG
.(((((((..((..(((...(((.......)))...........((.(((((((((.....))))))..)))))...)))..)).(((((......)))))...))))))).
>AP003193.2/95783-95678
CUCUUAUCCAGAGAGGUGGAGGGAAAAAGGCCCUAUGAAACCCGGCAACCAGUGAGAAAUCACUACGGUGCCAAUUCCGGUAAAGAAAUUCUUUACAAGAUGAGAG
.(((((((..(((.(((..((((.......)))).....))))((((.(((((((....)))))..))))))...))..((((((.....))))))..))))))).
>AL591980.1/66651-66543
CUCUUAUCCAGAGCGGUAGAGGGACUGACCCUUUGAAGCCCAGCAACCUACACAUAUAAGUGAAAGGUGCUAAUCUGUUGCAGGAGUAUUAUCUUCUGAACGAUGAGAG
(((((((((((((.(((.(((((.....)))).)...))))((((.(((.(((......)))..)))))))..))))...((((((......))))))...))))))))
>AE015944.1/267219-267117
UUCUUAUCAAGAGAGGCGGAGGGACUGGCCCUAUGAAACCCGGCAACCAAAAAUAAUAAUUUUAAGGUGCCAAUUCCAGCAGGUGAAACCUGACAGAUAAGAC
.(((((((......((...((((.....))))......)).((((.((..((((....))))...))))))........(((((...)))))...))))))).
>AE013132.1/12640-12541
CUCUUAUCAAGAGAGGUGGAGGGACUGGCCCGAUGAAACCCGGCAACCAGCCUUAGGGCAUGGUGCCAAUUCCUGCAGCGGUUUCGCUGAAAGAUGAGAG
.(((((((....(.(((...(((.....)))......))))(((.(((((((....))).)))))))........(((((....)))))...))))))).
>AF027868.1/5245-5154
UUUCUAUCCAGAGAGGUGGAGGGACUGGCCCUAUGAAACCUCGGCAACAUUAUUGUGCCAAUUCCAGCAAGCGCUAGCUUGAAAGAUAGGAA
.(((((((..(((((((..((((.....)))).....)))))(((.((......)))))...))...(((((....)))))...))))))).
>AL596165.1/180914-180814
UUCUUAUCACGAAAGGUGGAGGGACUGGCCCUUUGAAGCCUUAGCAACCGGAAUUUAUUUUCACGGUGCUAAUUCCAGCAGUAUAUUCUGAAAGAUAAGUC
..((((((..((..(((..((((.....)))).....))).(((((.((((((......))).))))))))..))...(((......)))...))))))..
>Z99111.2/13049-12893
CUCUUAUCGAGAGUUGGGCGAGGGAUUUGGCCUUUUGACCCCAAAAGCAACCGACCGUAAUUCCAUUGUGAAAUGGGGCGCAUUUUUUUCGCGCCGAGACGCUGGUCUCUUAAGGCACGGUGCUAAUUCCAUUCAGAUCUGAUCUGAGAGAUAAGAG
((((((((..(((.((((.(((((......)))))....))))..((((.(((.((......(((((....)))))((((((......).)))))(((((....)))))....))..)))))))..)))..(((((.......))))).))))))))
>AE007554.1/96-198
UUCUUAUCAAGAGUGACGGAGGGAUAGGCCCUAUGAAGUCCGGCAACAUCCAAUUAUUUUGGAGAUGUGCUAAUUCCUACAGGUUUAUCCUGAGAGAUGAGAA
((((((((..(((.(((..((((.....)))).....))))((((.(((((((.....))))..)))))))...))...((((.....))))...))))))))
>AP001518.1/300422-300310
CUCUUAUCAUGAGAGGUGGAGGGACUGGCCCGAUGAAGCCCAGCAACCGCCAAGCAGCAAAUCGCUUGGAAAAGGUGCUAAUUCCUGCAAAGCGAUGCUUUGAGAGAUGAGAG
..((((((..(((.(((...(((.....)))......))))((((.((.((((((........))))))....))))))...))...((((((...))))))...))))))..
/home/tirza/YairProject/RS_new /home/tirza/RFAMDB/s_box_10_2.set subopts 150 samplings 5 
Sample 0:246 1609
Sample 1:313 1527
Sample 2:304 1572
Sample 3:276 1579
Sample 4:269 1473
Cost: 1473
>Z99123.2/188544-188650
UCCUUAUCAAGAGAGGUGGAGGGACUGGCCCUGCGAUACCCGGCAACCGCUGUUUAACAGAAUGGUGCUAAAUCCUUUAGAGCAAUGAUUGCUCUUGAAGAUAAGGU
.(((((((....(.((((.((((.....))))....)))))(((.(((((((.....)))..))))))).........(((((((...)))))))....))))))).
>AE010547.1/5644-5538
AAACCAUCAAGAGAGAUUGAGGGACAGGCCCGUUGAGAUCUCAGCAACCUACGUAAAAUGUGUGGUGCUAAUUCCUGAUAGAUGGAAAAGAUUAUAAUACAUCUCUC
...(((((....((((((..(((.....))).....))))))(((.((((((((...))))).))))))...........)))))....(((........)))....
>AE007573.1/4052-3947
AUCUUAUCAAGAGUGGUGGAGGGACUGGCCCUUUGAAACCCGGCAACCAGUAUAUUUUUUAAUAUAUGUGGUGCUAAAUCCUGCAGCAAACGCUGAUAGAUGAGAA
.(((((((....(.(((..((((.....)))).....))))(((.((((..(((((....)))))...)))))))........((((....))))...))))))).
>AE016745.1/287368-287470
CUCUUAUCGAGAGAGGUGGAGGGAUGUGCCCUAAGAAGCCCGGCAACCGUCUAAAAUAGAAAUGGUGCCAAUUCACAUAAAGUAUAACUUUAGAAGAUGAGAG
((((((((....(.(((..((((.....)))).....))))(((.(((.(((.....)))...))))))........(((((.....)))))...))))))))
>AE016744.1/15971-16071
ACCUUAUUUUGAGAAGCAGAGGGAUUUGGCCCGUAGAAGCUUCAGCAACCGACUUUAAAUAGCACGGUGCUAAUACCAACGAGCAACUCGAAUGAUAAGUA
..((((((....(((((..((((......))).)....))))).((.((((.((......))..)))))).........((((...))))...))))))..
>AE015937.1/3369-3474
CUCUUAUCGAGAGAGGUGGAGGGAAAGGGCCCUAUGAAACCCGGCAACCAAUAUUUUUAGAAGUAUUAAGGUGCCAAUUCCUGCAGAAAGUUCUGCAAGAUAAGAG
((((((((....(.(((..((((......)))).....))))(((.(((.((((........))))...)))))).......(((((....)))))..))))))))
>AL591980.1/89597-89491
CUCUUAUAAUGAGUGGUAGAGGGACUGGCCCGUUGAAACCCGGCAACCUUUCAAUACGUUGAAAAGGUGCUAAAUCCUGCGAAGUGUGAUGCUUCGAGAGAUAAGAG
(((((((.....(.(((...(((.....)))......))))((((.(((.((((....))))..))))))).....((.((((((.....))))))..)))))))))
>U52812.1/691-829
CUCUUAUCCCGAGCUGGCGGAGGGACAGGCCCUAUGAAGCCCAGCAACCGGUUUCUCUGUUAUUUAUUAUGUUCAAUUGAGUGAGACAACCAAGGUGCUAACCUGUUGCAAGGUUGUAUGAUUCCUUGAGCGAUAAGAG
((((((((....((((((..((((.....)))).....).)))))(((.((.....))))).........((((((..((((...((((((.((((....)))).......))))))...)))).))))))))))))))
>AE013162.1/3974-3865
CUCUUAUCAAGAGUGGUGGAGGGACUGGCCCGAUGAAACCCGGCAACCGGCACGUAAGUGCUUGGUGCCAAUUCCUGCAGGUUGGGGUUACCCAGCCUGAGAGAUGAGAG
((((((((....(.(((...(((.....)))......))))((((.(((((((....)))).)))))))........(((((((((....)))))))))...))))))))
>AL939119.1/177986-178133
CGCUCAUCCAGAGGGGCAGAGGGAUACGGCCCGAUGAAGCCCCGGCAACCCUCCAGUCGGUUCUUGUCACACGGACGUGGCGAGGCUCCCGGCUAGGGAAGGUGCCAAAUCCGUCUCACGGCGAGAUGCGUCGUGAGGAAGAUGAGGA
(.((((((....(((((...(((......)))......)))))(((.(((.(((((((((.(((((((((......)))))))))...))))))..))).))))))........(((((((((.....)))))))))...))))))).
/home/tirza/YairProject/RS_new /home/tirza/RFAMDB/s_box_10_3.set subopts 150 samplings 5 
Sample 0:235 1331
Sample 1:190 1378
Sample 2:229 1314
Sample 3:240 1508
Sample 4:210 1334
Cost: 1314
>Z99110.2/47875-47995
UUCUUAUCGUGAGAGGUGGAGGGACUGGCCCUUAGAAACCUCAGCAACCGGCUUGUUUUGCAUUUGCAAAGCGCCAAGGUGCUAAAUCCAGCAAGCGUUUUUUAUGCUUGGAAGAUAAGAA
.(((((((....(((((.(((((.....)))))....))))).(((.(((((..(((((((....))))))))))..))))).........(((((((.....)))))))...))))))).
>AP001512.1/200657-200766
UUCUUAUCCAGAGAGGUGGAGGGAACGGCCCGAAGAAACCUCAGCAACCAGCCACGAUCCUGUGGUCAGGUGCUAAUUCCUGCAAGCAUUAUUUGCUUGAGAGAUAAGAG
.(((((((....(((((...(((.....)))......))))).((.(((.(((((......)))))..))))).........((((((.....))))))...))))))).
>AL591983.1/96176-96058
AUCUUAUCCAGAGUGGUGGAGGGAAAUGCCCUAUGAAGCCCAGCAACCUAAACAAUAAUUCAUUAUGUGUUUAAGGUGCUAAGUCAUGCAGAACAACUAAUUGUUCUGAAAGAUGAGAA
.(((((((....(.(((..((((.....)))).....))))(((.((((((((...............))))).))))))........((((((((....))))))))...))))))).
>Z99109.2/169069-168952
UUCUUAUCAAGAGAAGCAGAGGGACUGGCCCGACGAAGCUUCAGCAACCGGUGUAAUGGCGAUCAGCCAUGACCAAGGUGCUAAAUCCAGCAAGCUCGAACAGCUUGGAAGAUAAGAA
.(((((((....(((((.(.(((.....)))..)...))))).(((.(((((...(((((.....))))).)))..))))).........((((((.....))))))...))))))).
>AJ002571.1/38016-37861
CUCUUAUCGAGAGUUGGGCGAGGGAUUGGCCUUUUGACCCCAACAGCAACCGACCGUAAUACCAUUGUGAAAUGGGGCGCACUGCUUUUCGCGCCGAGACUGAUGUCUCAUAAGGCACGGUGCUAAUUCCAUCAGAUUGUGUCUGAGAGAUGAGAG
.(((((((....(((((.((((((.....)).))))...))))).((.((((.((.((...(((((....)))))(((((..........)))))(((((....))))).)).))..))))))......(.(((((.....)))))).))))))).
>AF270301.1/145-36
CUCUUAUCCUGAGUGGUGGAGGGACAUGGACCCAAUGAAACCCAGCAACCUCUUUAUUUAAAGAAAGGUGCCAAACCGUUUGCAGACAAAUAUGGUCUGAACGAUAAGAG
((((((((.....(((((..(((.((((....)).))...)))..).((((.(((......))).)))))))).........(((((.......)))))...))))))))
>AL596166.1/166748-166844
AACUUAUCAAGAAAGGUGGAGGGUUCUGGCCCAGUGAAGCCUUGGCAACCGGACUUUUCACGGUGCCAAAUCCAGCAGUAUCACUGACAGAUAAGGC
..(((((.....(((((...((((....))))......)))))((((.(((.........)))))))........((((...))))....)))))..
>Z99111.2/15242-15342
UUCUUAUCAAGAGCAGGCAGAGGGACGAGCCCGAUGAAGCCCGGCAACCGACUUAUAAAGCACGGUGCUAAUUCUUGCAGCUAGCGGCUGAGAGAUAAGAU
.(((((((....((((((...(((.....)))......)))..(((.(((.(.......)..)))))).......)))(((.....)))....))))))).
>AP004597.1/118941-119041
UACUUAUCAAGAGAGGUGGAGGGACUGGCCCGCUGAAACCUCAGCAACAGAACGCAUCUGUCUGUGCUAAAUCCUGCAAGCAAUAGCUUGAAAGAUAAGUU
.(((((((....(((((...(((.....)))......)))))(((.(((((.........))))))))........(((((....)))))...))))))).
>AE007608.1/12720-12617
UCCUUAUCAAGAGAAACGGAGGGACUGGCCCAAUGAUGUUUCAGCAACCAAGGUUUUAUACUUAUGGUGCUAAUUCCAGCAGGAUAUUUUCUGAAAGAUGAGGA
.(((((((....((((((..(((.....))).....))))))(((.(((((.(.......).).)))))))........(((((....)))))...))))))).
/home/tirza/YairProject/RS_new /home/tirza/RFAMDB/s_box_10_4.set subopts 150 samplings 5 
Sample 0:121 934
Sample 1:149 879
Sample 2:142 960
Sample 3:127 883
Sample 4:142 857
Cost: 857
>AL596163.1/172398-172500
UUCUUAUCCAGAGUGGUGGAGGGAAUCGGCCCAGUGAAACCCGGCAGCGGAGCGCAAGUUCUAUGCUAAUUCCGAUCAGAAGUAAUAUUCUGGCAGAUAAGUA
..((((((....(.(((.((.....)).))))..........((((..(((((....))))).)))).........(((((......)))))...))))))..
>AL596172.1/176254-176136
AUCUUAUCCAGAGUGGUGGAGGGAAAUGCCCUGUGAAACCCAGCAACCUAAACAAUAAUUCAUUAUGUGUUUAAGGUGCUAAGUCAUGCAGAACAACGAUUUGUUCUGAAAGAUGAGAA
.(((((((....(.(((..((((.....)))).....))))((((.((((((((...((.....)).)))))).))))))........(((((((......)))))))...))))))).
>AE007776.1/3380-3272
GUCUUAUCAAGAGAGGUGGAGGGACUGGCCCUAUGAAACCCAACAACCAGCAUUUUUUAAUUAGAUGUAUGGUGUUAAUUCCUGCAAAGUUAAUUUUGAGAGAUAAGAG
.(((((((....(.(((..((((.....)))).....)))).(((.(((((((((.......)))))).)))))).........(((((....)))))...))))))).
>AP004595.1/126926-127031
GACUUAUCAAGAGAGAUGGAGGGAUUGGCCCGAUGAAGUCUCAGCAACCAGCCUAGAUAAGGUAUGGUGCUAAUUCCAAUAGGCUUACAAGCCUUAAAGAUAAGAA
..((((((....(((((...(((.....)))......)))))(((.((((((((.....)))).))))))).........(((((....)))))....))))))..
>Z99120.2/150201-150095
CUCUUAUCAAGAGAGGUGGAGGGAAGUGCCCUAUGAAGCCCGGCAACCAUCAACACUGUUGAAAUGGUGCCAAUUCACACGAAGCGUUCAGCUUUGAAAGAUGAGAG
((((((((....(.(((..((((.....)))).....))))(((.((((((((.....))))..)))))))........((((((.....))))))...))))))))
>AP004604.1/167020-166901
CUCUUAUUGAGAGUGGCUGAGGGACUGGCCCUGUGACGCCCGGCAACCGUUCAUCGUAAUUCCAGUGAUGAAUAGGUGCUAAAUCCUGCAAAAUACGGACAGUAUUUUGAGAAAUAAGAG
((((((((....(.(((..((((.....)))).....))))((((.(((((((((((.......))))))))).))))))........((((((((.....))))))))...))))))))
>AL596170.1/192-86
CUCUUAUUAUGAGUGGUAGAGGGACUGGCCCGUUGAAACCCAGCAACCUUUCAAUUCGUUGAAAAGGUGCUAAAUCCUGCGAAGUGUGAUGCUUCGAGAGAUAAGAG
((((((((......(((...(((.....)))......))).((((.((((((((....))))).)))))))........((((((.....))))))...))))))))
>AP001511.1/149016-149129
GACUUAUCGAGAGAGGCAGAGGGACUGACCCGAUGAUGCCCGGCAACCCGUUUGUUAGCCAAGCAAACGAAGGUGCUAAUUUCAGCAGAAUGAUUUCAUUCUGGAAGAUAAGCG
..((((((..(...((((..(((.....))).....)))).((((.((((((((((.....))))))))..)))))).....)..((((((......))))))...))))))..
>AJ000974.1/281-386
AACUUAUCAAGAGCGGCUGAGGGACUGGACCUAUGAAGCCCGGCAACCUGCAUAGUUUGUAAGGUGCUACUUCCAGCAAAAUGAAUUCCAUUUUGAAAGAUAAGGG
..((((((..(...((((..(((......)))....)))).(((.(((((((.....)))).)))))).....)..(((((((.....)))))))...))))))..
>AE013020.1/702-811
CUCUUAUCAAGAGAGGUGGAGGGAAAGAGCCCGAUGAAACCCGGCAACCUGUCCUUUUAAGGAUAAGGUGCCAAUUCUCUCAGAAGAUUUUUUCUUCUGAAAGAUGAGGG
..((((((..((((((((..(((......)))..)...))).(((.(((((((((....))))).)))))))...)))).(((((((.....)))))))...))))))..
/home/tirza/YairProject/RS_new /home/tirza/RFAMDB/s_box_10_5.set subopts 150 samplings 5 
Sample 0:239 1764
Sample 1:330 1647
Sample 2:278 1626
Sample 3:319 1684
Sample 4:275 1604
Cost: 1604
>AE015940.1/248618-248510
AGCUUAUUAAGAGCGGUGGAGGGACUGGCCCUAUGAAGCCCGGCAACCUGUAUAUGUGUUUGCAUAUUAUAAGGUGCUAAAUCCUGCGGUGUAAACCGAGAGAUGAGGA
..((((((......(((..((((.....)))).....))).(((.((((..(((((......)))))....))))))).....((.((((....)))))).))))))..
>L42943.1/254-144
CUCUUAUCCUGAGUGGUGGAGGGACAUGGACCCAAUGAAACCCAGCAACCUCUUUUUUAUAAAAGAAAGGUGCCAAACCGUUUGCAGACAAAUAGGUCUGAACGAUAAGAG
.(((((((......(((...(((...((....))......))).(((.((((((((....)))))..))))))...))).....(((((......)))))...))))))).
>AE012834.1/3852-3958
CUAUCAUCCAGAAAGGCGGAGGGACUGGCCCUGCGAAGCCUUGGCAACCUUCAUUCCACAUGAGCGGUGCCAAAUCCAUCCCGGAGGAAAUCCGGGAAAGAUGAUGU
.(((((((......(((...(((.....)))......))).(((((.(((((((.....))))).))))))).......((((((.....))))))...))))))).
>AP001518.1/137068-136956
CUCUUAUCCAGAGUUGGUGGAGGGACAGGCCCGAAGAAACCCCAGCAACCAACACCUGUUAAACAAAGGUGAAAAGGUGCUAACCUGCAAGGCGUUGCCUUGAAAGAUAAGAG
((((((((......(((.((.(((.....))).......)))))((.(((..(((((.........)))))....))))).......((((((...))))))...))))))))
>AL591974.1/109385-109266
CUCUUAUCGAGAGCGGCAGAGGGACUGGCCCGAUGAAGCCCGGCAACCUAACUUUAUUUAAGCAUAAAGUGAAGGUGCUAAUUCCAGCAAAAUGGUGUAUUCCGUUUUGGUAGAUAAGAG
((((((((....(.(((...(((.....)))......))))(((.((((.((((((........))))))..)))))))........((((((((......))))))))...))))))))
>AP003193.2/260931-260768
AUCUUAUCAAGAGAGGUGGAGGGACUGGCCCUGUGAAACCCAGCAACCGGUAAUUCUUUGCGGUUAAAACAAUGCUGAUUUUAAAAUAAAAAAAUCAGUAGUAAUUUCCUAUGCAAAGAUUUAUAGCGGUGCUAAAUCCUGCGGUAGAAACUGAGAGAUAAGAA
.(((((((....(.(((..((((.....)))).....))))((((.(((.((..((((((((...........(((((((((........)))))))))((.......)).))))))))....)).)))))))...((...((((....)))).))))))))).
>Z99119.2/114925-114787
CUCUUAUCCCGAGCUGGCGGAGGGACAGGCCCUAUGAAGCCCAGCAACCGGUUUCUCUGUUAUUUAUUAUGUUCAACUGAGUGAGACAACCAAGGUGCUAACCUGUUGCAAGGUUGUAUGAUUCCUUGAGCGAUAAGAG
((((((((....((((((..((((.....)))).....).)))))(((.((....)).))).........((((((..(((....((((((.((((....)))).......))))))....))).))))))))))))))
>AP004822.1/15949-16047
UUCUUAUUGUGAGAAGUUGAGGGACUUGGCCCUGUGAUACUUCAGCAACCGACUUUAUAGCACGGUGCUAAAACCAACGAGUUACUCGAAUGAUAAGUA
..((((((.(..(((((..((((......)))).....)))))(((.(((.............))))))........((((...)))).).))))))..
>AP004596.1/197999-197893
UUCUUAUCCAGAGAGGUGGAGGGACUGGCCCAAGGAAGCCUCGGCAACAGACUUAUUUGAUUAAGUACUGUGCCAAUUCCAGUAGCGUAAUUGCUAGAAGAUGAGAA
.(((((((....(((((...(((.....)))......)))))(((.((((((((........)))).)))))))........(((((....)))))...))))))).
>AP004603.1/200738-200630
AUCUUAUCCUGAGAGGUGGAGGGAAAUGGCCCAAAGAAGCCUCGGCAACAGGUUCUAGCUUGAAUACUGUGCCAAAUCCAUCAAGUAUUCUAUGCUUGGUAGAUAAGAG
.(((((((....(((((...(((......)))......)))))(((.((((((((......)))).)))))))........((((((.....))))))...))))))).
Boltzmann/log_trna.RNASpa_noncomp_150_5
/home/tirza/YairProject/RS_new /home/tirza/RFAMDB/trna_10_1.set subopt 150 samplings 5 
Sample 0:77 675
Sample 1:64 456
Sample 2:82 543
Sample 3:69 497
Sample 4:71 475
Cost: 456
>AC008670.6/83597-83665
GUAAAUAUAGUUUAACCAAAACAUCAGAUUGUGAAUCUGACAACAGAGGCUCACGACCCCUUAUUUACC
(((((((................(((((.......)))))....((.((.......)).))))))))).
>M25659.1/553-621
GUCUACGUAGCUUAACCCCCAAAGCAAGACACUGAAAAUGCCUAGAUGGAUUCACACAUCCCAUAGACA
(((((....((((........))))..(.((.......))....((((........)))).).))))).
>J01435.1/4494-4561
ACUCCCUUAGUAUAAACAAUACAACUGACUUCCAAUCAGUUAAUUCUGAAAAAACUCAGAAGAGAGUA
.(((.((..((.........)).(((((.......)))))....(((((......))))))).)))..
>U51030.1/22201-22130
UCCGAUGUAGUGUAACGGCUAUCACAUCACGUUCUCACCGUGGAGACCGGGGUUCGACUCCCCGCUUCGGAG
(((((.((.(((..........))).(((((.......))))).....((((.......)))))).))))).
>X72895.1/1-72
GGCGACAUGGCCGAGUGGUAAGGCAGAGGACUGCAAAUCCUUUUUUCCCCAGUUCAAAUCCGGGUGUCGCCU
((((((...(((.........))).(((((.......))))).....(((.(........)))).)))))).
>M68929.1/152677-152605
GUCGGAAUAGUUUAGUAGGGUAGAACAGCGGGAUCAUAAUUCGCACACGGGGGUUCAAAUCCCUCUUCCGAUA
(((((((..(((...........))).(((((.......)))))....(((((.......)))))))))))).
>AL589879.21/171955-172027
GCCUGGAUAGCUCAAUUGGUAGAGCAUCAGACUUUUAAUCUGAGGGUUCAGGGUUCAAGUCCCUGUUCAGGCG
((((((...((((........)))).(((((.......))))).....((((.........)))).)))))).
>AE005128.1/6659-6734
GCCAAGGUGGCAGAGUUCGGCCUAACGCGGCGGCCUGCAGAGCCGCUCAUCGCCGGUUCAAAUCCGGCCCUUGGCU
((((((..(((........))).......(((((.......))))).....(((((.......))))).)))))).
>AC008443.10/9027-8955
GUUUCCGUAGUGUAGUGGUCAUCACGUUCGCCUAACACGCGAAAGGUCCCCGGUUCGAAACCGGGCGGAAACA
((((((((.(((..........))).(((((.......)))))......((((.......)))))))))))).
>M68929.1/79613-79540
GCAUUCUUAGCUCAGUUGGAUAGAGCAACAACCUUCGAAGUUGAUGGUCACAGGUUCAAAUCCUGUAGGAUGCG
(((((((..(((...........)))..((((.......))))......(((((.......)))))))))))).
/home/tirza/YairProject/RS_new /home/tirza/RFAMDB/trna_10_2.set subopt 150 samplings 5 
Sample 0:70 862
Sample 1:85 660
Sample 2:102 593
Sample 3:81 709
Sample 4:104 591
Cost: 591
>L36887.1/650-721
UGAGUCGUAGACAAUAGGUAAGUUACCAAAAUUUGAGUUUGGAGUUUGUUUGUUCGAAUCAAACCGAUUCAA
.(((((...................(((((.......))))).....(((((.......))))).)))))..
>AF041468.1/43811-43739
GGGCUCAUCGUCUAAUGGAUCAGGACAGGGACCUUCUAAGUCUCUAAUGUAGGUUCGAAUCCUACUGAGCCUA
((((((...(((...........))).(((((.......)))))....(((((.......))))).)))))).
>AL021918.1/94597-94678
GUAGUCGUGGCCGAGUGGUUAAGGCGAUGGACUUGAAAUCCAUUGGGGUUUCCCCGCGCAGGUUCGAAUCCUGCCGACUACG
((((((...(((..........)))((((((.......))))))(((.....)))..(((((.......))))).)))))).
>X54300.1/105-177
GGGGGUAUAGCUUAGUUGGUAGAGCGCUGCUUUUGCAAGGCAGAUGUCAGCGGUUCGAAUCCGCUUACCUCCA
(((((....((((........)))).(((((.......))))).....(((((.......)))))..))))).
>Z74072.1/3173-3245
GGGCGUGUGGCGUAGUCGGUAGCGCGCUCCCUUAGCAUGGGAGAGGUCUCCGGUUCGAUUCCGGACUCGUCCA
(((((....((((........)))).(((((.......))))).....(((((.......)))))..))))).
>AE003556.3/16759-16677
GUCAGGAUGGCCGAGUGGUCUAAGGCGCUGCGUUCAGGUCGCAGUCUACUCUGUAGGCGUGGGUUCGAAUCCCACUUCUGACA
(((((((.....(((((((.....))((((((.......)))))).))))).......(((((.......)))))))))))).
>AC067849.6/4771-4840
CACUGUAAAGCUAACUUAGCAUUAACCUUUUAAGUUAAAGAUUAAGAGAACCAACACCUCUUUACAGUGA
(((((((..(((.....))).(((((.......))))).....(((((.........)))))))))))).
>X05914.1/238-306
UAUAUUUUGGUGUACGAUGCACAAAAGUUUUUGAUACUUUUAGUAAUAGUUUAAUUCUAUUAAAUAUAA
...(((...(((.......)))((((((.......))))))..((((((.......)))))))))....
>AF074839.1/52-124
GGGGAAUUAGCUCAGCUGGGAGAGCGCCUGCUUUGCACGCAGGAGGUCAGCGGUUCGAUCCCGCUAUUCUCCA
.((((((..((((........)))).(((((.......))))).....(((((.......)))))))))))..
>D11467.1/1-72
UGGGGCGUGGCCAAGCGGUAAGGCAGCAGGUUUUGAUCCUGUUAUUCGGAGGUUCGAAUCCUUCCGUCCCAG
.((((((..(((.........))).(((((.......))))).....(((((.......)))))))))))..
/home/tirza/YairProject/RS_new /home/tirza/RFAMDB/trna_10_3.set subopt 150 samplings 5 
Sample 0:97 687
Sample 1:121 666
Sample 2:116 698
Sample 3:113 690
Sample 4:102 636
Cost: 636
>X59562.1/71-144
GGGACUAUAGUUUAGUUGGAUAUAACGACCGGCUACGAACCGGUAGGUCUCAGGUUCGACCCCUGAUGGUCUCG
(((((((.......((((....)))).(((((.......))))).....(((((.......)))))))))))).
>X52392.1/11128-11195
AGAAAGUUAGUCUAACUAAGACAGCUGGUUUCGACCCAGCAAAUUAUAGACCCACCUAUAACUUUCUU
((((((...((((.....)))).(((((.......)))))....(((((......))))).)))))).
>X14822.1/1-73
UGAAUCGUAGACUAAUAGGUAAGUCACCAAAAUUUGAGUUUGGAAUUUGUUUGUUCGAAUCAAACCGGUUCAA
((((((...((((........)))).(((((.(....)))))).....(((((.......))))).)))))).
>X61068.1/393-465
GGAGGAUUAGCUCAGUUGGGAGAGCACCUGCCUUACAAGCAGGGGGUCGGCGGUUCAAGCCCGUCAUCCUCCA
((((((...((((........)))).(((((.(....)))))).....(((((.......))))).)))))).
>AE008747.1/6317-6401
GGAAGUGUGGCCGAGCGGUUGAAGGCACCGGUCUUGAAAACCGGCGACCCGAAAGGGUUCCAGAGUUCGAAUCUCUGCGCUUCCG
(((((((..(((((.((((.......)))).))..(.....))))(((((....))))).(((((.......)))))))))))).
>X04821.1/1-73
GUUUCUGUAGUGUAGCGGUUAUCACGUUCGCCUCACAUGCGAAAGGUCCCCGGUUCGAAACCGGGCAGAAACA
((((((((.(((((.....)).)))..((((.......)))).......((((.......)))))))))))).
>D00552.1/73-146
GCCCAUGUAGCUCAGUAGGAUAGAGCACGCGCCUUCUAAGCGUGAGGUCGGAAGUUCGAGCCUUCUCGUGGGCA
((((((...(((((......).)))).(((((.......))))).....(((((.......))))).)))))).
>V00676.1/23-88
GGUAAAAUGGCUGAGUAAGCAUUAGACUGUAAAUCUAAAGACAGGGGUUGAGCCCCCUUUUUACCA
((((((...((.......))..((((.......)))).....(((((......))))).)))))).
>M86495.1/1026-1092
CAAGAUAUAGCUUAAACAAAGCACCUAGUUUACACCUAGAAGAUUUCACACACUAUGAAUAUCUUGA
((((((...((((.....))))..((((.......)))).....((((.......)))).)))))).
>J04815.1/1380-1448
UGGGUUGUAGCUAAAUGUAAAGGCGCUUGGCCGUUAACCAAGAAAUAGUAGGAUAAAAACCUAUCUUCC
..((((...((.....))...(((.....)))...))))..(((...(((((.......))))).))).
/home/tirza/YairProject/RS_new /home/tirza/RFAMDB/trna_10_4.set subopt 150 samplings 5 
Sample 0:116 927
Sample 1:137 799
Sample 2:140 954
Sample 3:146 1026
Sample 4:147 926
Cost: 799
>X02173.1/256-326
GAGAGUAUUGUUUAAAGGUAAAACAGUUGUCUUUUAAGCAACCCAUGCUGGUUCGAAUCCAGCUAUUCUCA
((((((.((((((((..(............)..)))))))).....(((((.......))))).)))))).
>X04465.1/57877-57950
GGGUUUGUAGCUCAGUGGAUUAGAGCUCAUGGUUCCGAAUCAUGAAGUCAAGGGUUCGAAUCCCUUCUAACCCU
(((((.(..((((.........))))(((((((.....)))))))....(((((.......))))).)))))).
>X54552.1/167-241
ACGAUAGAAACAUGUAUUGGUUCAUGUACUUGCUUUGGGUGUGAGAGUUUGUUAGUUCGAAUCUAACCUAUCCGA
..(((.(..(((((........))))).(((((.......))))).....(((((.......)))))).)))...
>X15090.1/41-114
GGGUGUGUAGCUCAGUGGACUAGAGCACGUGGCUACGAACCACGGUGUCGGGGGUUCGAAUCCCUCCUCGCCCG
((((.....((((((....)).)))).(((((.......))))).....(((((.......)))))...)))).
>J01395.1/3006-3078
GGGGAUAUAGCUCAGUUGGUAGAGCGCUGCCUUUGCAAGGCAGAUGUCAGCGGUUCGAAUCCGCUUAUCUCCA
((((((...((((........)))).(((((.......))))).....(((((.......))))).)))))).
>AF067200.1/16-89
GUUCGGAUGGUGUAGUCGGUUAUCACGAAUCCUUAACACGGAUUAGGUCGUGGGUUCGAUUCCCGCUCUGAAUA
.(((((((((.(.(((((.....(((((((((.......))))....)))))....))))))))).))))))..
>X00432.1/816-751
AUUCAAAUAGCUUAUAUUUAGAGUAUGACACUGAAGAUGUUAUGGAGAUUAAUUAAUCUUUGAAUA
.........((((.......)))).(((((.......)))))(..(((((....)))))..)....
>X55342.1/30-101
GUUCCGUUGGCGUAAUGGUAACGCGUCUCCCUCCUAAGGAGAAGACUGCGGGUUCGAGUCCCGUACGGAACG
((((((...((((.......)))).(((((.......))))).....(((((.......))))).)))))).
>X54421.1/14394-14476
GCCUAAAUGCUGGAAUUUGGUAGACAGAACAAACUUAAGAUUUGUCGCUUUCGAGCGUGUUGGUUCGAGUCCAACUUUAGGUA
(((((((.(((.(((...(.........(((((.......))))))...))).)))..(((((.......)))))))))))).
>AB042809.1/5159-5089
UAGAUUGAAGCCAGUAAUAGGGUAUUUAGCUGUUAACUAAAUUUUCGUAGGUUUAAUUCCUGCCAAUCUAG
((((((...(((........))).(((((.......))))).....(((((.......))))).)))))).
/home/tirza/YairProject/RS_new /home/tirza/RFAMDB/trna_10_5.set subopt 150 samplings 5 
Sample 0:73 783
Sample 1:91 658
Sample 2:85 563
Sample 3:99 635
Sample 4:98 544
Cost: 544
>J01390.1/11933-12004
AAGAAAUUAGCUCAGUUGGUAGAGCGUUCGUUUUACACACGAAGGUCAGGUGUUCAAAUCACCUAUUUCUUA
(((((((..((((........)))).(((((.......))))).....((((.......)))).))))))).
>X03602.1/660-731
UCCCGUAUGGUCUAGUGGUUAGGAUACCUGGCUUUCACCCAGGAGGCUCGGGUUCGAUUCCCGGUACGGGAA
((((((((.((((........)))).(((((.......))))).....((((.......)))))))))))).
>L00194.1/685-756
GGGGCCAUAGCUCAGUUGGUAGAGCGCCUGCUUUGCAAGCAGGUGUCGUCGGUUCGAAUCCGUCUGGCUCCA
(((((((..((((........))))((((((.......)))))).....(((.......)))..))))))).
>X55514.2/3882-3954
AAGAAAUUAGUUAAACCUAAUAACAUUGGGAUUGUCAGACCAAAGUUACUGGUAAUCAACCCAGUAUUUCUUA
.((((((..((((.......))))((((((........((((.......))))......))))))))))))..
>AL021918.1/81116-81197
GUAGUCGUGGCCGAGUGGUUAAGGCGAUGGACUAGAAAUCCAUUGGGGUUUCCCCACGCAGGUUCGAAUCCUGCCGACUACG
(((((((..(((..........)))((((((.......))))))(((.....)))..(((((.......)))))))))))).
>AF490528.1/4630-4697
GAGGUGUUAGUAAAACAUUAUAUAAUUUUGUCAAAGUUAAGUUACAAGUGAAAGUCCUGUACACCUCA
((((((.(.(((......)))).((((((...))))))....((((.(.......).)))))))))).
>D85268.1/459-527
GUAGAUAUAGUUUAACUAAAACACUAGAUUGUGAAUCUAACCAUAGAGACUCACCACCUCUUAUUUACC
(((((((..((((.....))))..(((((.....))))).....((((........).)))))))))).
>X15245.1/236-309
CGGGAAGUGGCUCAGUUUGGUAGAGCACCUGGUUUGGGACCAGGGGGUCGCAGGUUCAAAUCCUGUCUUCCCGA
(((((((..((((.........)))).((((((.....)))))).....(((((.......)))))))))))).
>V00654.1/15791-15726
CAGGGAAUAGUUUAAAUAGAACUUCAGCUUUGGGGGUUGAUGGUGAGACUGCAGUUUCUUCCUUGA
((((((..((((.......))))((((((.....))))))....(((((....))))).)))))).
>X58792.1/174-245
GGUCCCAUGGUGUAAUGGUUAGCACUCUGGACUUUGAAUCCAGCGAUCCGAGUUCAAAUCUCGGUGGGACCU
((((((...((((........)))).(((((.(....))))))....(((((.......))))).)))))).
Boltzmann/log_tymo.RNASpa_noncomp_150_5
/home/tirza/YairProject/RS_new /home/tirza/RFAMDB/tymo_10_1.set subopts 150 samplings 5 
Sample 0:86 487
Sample 1:77 445
Sample 2:83 480
Sample 3:66 391
Sample 4:77 404
Cost: 391
>AF035198.1/571-654
UCAGGUCGCCAGUGCGACACCCGUUCCCACACAACGGGCAUUGGGGUGCAACUCCCCCGUCUAUCCUGAACGUCAUCAGGACCA
....(((((....))))).((((((.......))))))....((((........)))).....((((((......))))))...
>AF035201.1/605-688
CCAGGUCGCCAGUGCGACACCCGUUCCCACACAACGGGCACUGGGGUGCAACUCCCCCGUCUAUCCUGGACGUCACCAGGACCA
....(((((....))))).((((((.......))))))....((((.......))))......((((((......))))))...
>M15284.1/14-96
AAUGAAGGCAGUCCUUCUCCCUUUAGCACACAAAGGUCAAAUGGGUGCGACUCCCCCCCUUUUCCGAGGGUCAUCGGAAACC
...(((((....)))))..(((((.......)))))......(((........))).....((((((......))))))...
>AF035202.1/598-681
GUAGUCGGCCAGUGCCGAGGCCCUUCACACACAAGGGUUAAUGGGGUGCAACUCCCCCGCCCAUCUCGAGCGUCAUCGAGACCA
....(((((....))))).((((((.......))))))....((((........)))).....((((((......))))))...
>U91413.1/613-696
UUAGCUCGCCAGUGCGAGGCCUCUUCCUACACAAGAGGUAUUGGGGUGCGACUCCCCCGUCUAUCCUGAACGUCAUCAGGACCA
....(((((....))))).((((((.......))))))....((((........)))).....((((((......))))))...
>M58311.1/2-83
UUCUCUCGAGUGCGAGGCCCAUUCACACACAAUGGGUAUUGGGUGCAACCCCCCCGUCCAUCUCGAACGGUCAUCGAGACCA
...((((((...(((((((((((.......)))))))...(((.(......))))......))))........))))))...
>AF035199.1/569-652
CCAGGUCGCCAGUGCGACACCCGUUCCCACACAACGGGCAUUGGGGUGCAACUCCCCCGUCUAUCCUGGACGUCACCAGGACCA
....(((((....))))).((((((.......))))))....((((.......))))......((((((......))))))...
>M24801.1/102-178
UCAGCUCGCCAGUUAGCGAAGUCUGUCCCCACACGACAGAUAAUCGGGUGCAACUCCCGCCCCUUUUCCGAGGGUCA
.....((((......))))..((((((.......))))))....((((.......)))).((((......))))...
>D00637.1/6279-6362
UCAGGUCGCCAGUGCGACACCCGUUCCCACACAACGGGCAUUGGGGUGCAACUCCCCCGUCCAUCCUGGACGUCACCAGGACCA
....(((((....))))).((((((.......))))))....((((.......))))......((((((......))))))...
>AF035633.1/1296-1379
UAAUUGAGUCCAGUGACUCUCCCUCUAGCACACAGAGGUCAAACCGGGUGCAACCCCCCCUCCCCCCGUAGGUUAACGGGACCA
.....(((((....)))))..(((((.......))))).......(((........))).....(((((......)))))....
/home/tirza/YairProject/RS_new /home/tirza/RFAMDB/tymo_10_2.set subopts 150 samplings 5 
Sample 0:100 610
Sample 1:102 695
Sample 2:106 543
Sample 3:90 607
Sample 4:94 593
Cost: 543
>AF035200.1/578-659
UCAGUCGCCAGUGCGAGGCCCAUUCUCUCUCAAUGGGUAUUGGGUGCAACCCCCCCGUCCAUCUCGAACGUCAUCGAGACCA
............(((..(((((((.......)))))))...(((........))))))...((((((......))))))...
>AJ277556.1/2880-2963
GAAGAGCGGCCAGUUGCUGCUGCGAUCAAGACACGAUCGUUCAAAAGGGUGCAACUCCCCCCCCCUUGGAGGGUAUCCAAGACC
.....(((((.....))))).((((((.......))))))......(((........)))....((((((.....))))))...
>M54918.1/75-159
UUAGCUCGCCAGUUAGCGAGGUCUGUCCCCACAGGACAGAUAAUCGGGUGCAACUCCCGCCCCUCUUCCGAGGGUCAUCGGAACC
....(((((......)))))..(((((.......)))))......(((.((.......)))))..((((((......))))))..
>M58313.1/1-81
AAUGAAGGCAGUCCUUCUCCCUUUAGCACACAAAGGUCAAUGGGUGCGACUCCCCCCCUUUUCCGAGGGUCAUCGGAAACC
...(((((....)))))..(((((.......))))).....(((........))).....((((((......))))))...
>M24802.1/87-163
UUAGCUCGCCAGUUAGCGAGGUCUGUCCCCACACGACAGAUAAUCGGGUGCAACUCCCGCCCCUUCUCCGAGGGUCA
....(((((......)))))..(((((.......)))))......(((.......)))..(((((....)))))...
>J04374.1/6247-6330
UAAUUGCGGACAGUUCCGCUCCCUCUAGCACACAGAGGUCCAUUUGGGUGCGACUCCCCCCCCUCCCGUGGGUCAACGGGAACC
.....((((......))))..(((((.......))))).......(((........)))....((((((......))))))...
>U88847.1/591-676
UUAGCUCGCCAGUUAGCGAGGUCUGUCCCCACACGACAGAUAAUCGGGUGCAACUCCCGCCCCUUUUCCGAGGGUCAUCGGAACCA
.....((((......)))).(((((((.......)))))))....(((((.......)))))...((((((......))))))...
>X54354.1/598-681
UUAGCUCGCCAGUGCGAGGCUCGUUCCCACACAACAAGUAAUGGUGGUGCAACUCCCCCGUCCUCCCGAACGUCAUCGGGACCA
....((((......)))).((.(((.......))).))....((.((.......)))).(...((((((......)))))).).
>Y16104.1/6590-6672
UAAUUGAGGACAGUUCCUCUCCCUCUAGCACACAGAGGUCAAACUGGGUGCAACUCCCCCCCCUUCCGUGGGUAACGGAAACC
.....((((......))))..(((((.......))))).......(((........)))....((((((.....))))))...
>M58314.1/2-79
GAACUACAGUUCCGCUCCUCUAGCACACAGAGGUCAAUUGGGUGCGACCCCCCCCUCUCCCGUGGGUCAACGGGAACC
.............(..(((((.......))))).)....(((.(.....).)))...((((((......))))))...
Complete/log_cobalamin.RNASpa_comp_150_5
/home/tirza/YairProject/RS_new /home/tirza/RFAMDB/cobalamin_10_1.set subopt 150 samplings 5 comprehensive 
Sample 0:671 4020
Sample 1:789 4056
Sample 2:735 4028
Sample 3:777 4062
Sample 4:730 4080
Cost: 4020
>AF010496.1/39869-39652
GGCACCUUCGCGGCAGAUGGUUCCCGGCCAAGCCACGCGCGGCCGGGUGAAAAGGGAAUACGGUGUGGUGUAGGCAUCAGCCGCCAAAUCCGUAACUGCCCCCGCAACUGUAAGCGGCGAGCACCCCCCGGCAACCACUGGCCCCGACCGCGGGGCCGGGAAGGUGGGGAAGCCACGACCCGCAAGUCAGGAGACCUGCCAUCAGCGUCAUCAACCGC
.........((((..(((((..(((((((..((...))..)))))))(((...(((..(((((..((((...(((....)))))))...)))))...((.(((((........)))).).)).(((((((....)..(((((((((....)))))))))...)).)))).........)))(((.(((....))).)))..)))...)))))..))))
>BX248337.1/276050-275850
GGCAUCGAGCGGGGCAACGAUGCUUCGCGAGAGGGAACCUGGUGAGAAUCCGGGACUGUCCCGCAGCGGUAUGCAGGAACGACCGCCGUCUUGGAAGUAGACAAGCACUGGUCUCAACGACUGGGAAGCGACGGCCAGUAGGAGCACCCACCGGGUGCGAGCCUGCGAGUCCGAAGACCUGCCAGCCGUGCCGGACGCGCC
(((.....((((((((....(.((((....)))).).(((((.......)))))..)))))))).(((((..(((((...(((((((((((((........)))((.((((((.....))))))...))))))))..(((((.(((((.....)))))...)))))).)))......)))))..)))))))).........
>AE017174.1/111334-111550
CGUUUCUUUCAUGAAGACGGUGCAAGGGAAUCCGGUGCAAUUCCGGAGCUGAGCCCUCAGCUGUAAUGCUUCGAUGUCACUUCUCCGAACAAGAGGUGAUGGGGUGGAUAGUCAAUCGCGAUGGUCACUGUAGAAGGGCGUAGUCCCCUAUGGGAAGGCCGACGAAGACCCGAUAAGAAGCUAAGCCAGAAGACCUGCUUUAGUAGAUUUGUUCUAA
((..(((....(((((..((((((.((....))..)))..(((.((((((((....)))))).....(((((...(((((((((.......))))))))).((((.(((.....))).((.(((((.((((((..((((...)))).))))))...))))).))...)))).....)))))....)).))).)))..)))))..)))..))......
>AE017277.1/42695-42883
CCUUUCAAAAGGAAAAUGGGUACACGAACAGUUUGUUUCGUGUUUAAAAGGGAAGCUUGGUGAAACUCCAACACGGUCCCGCCACUGUAAAUGCUGAGAUUUCUUUUUAAUGCCACUGUGAAAACGGGAAGGCGAAAGAAAUCAUAUGAAGCAUAAGUCAGGAGACCUGCCUGUUUUAACAACACUGAU
(((......)))(((((((((((((((((.....))).))))((((..(((....)))..))))..........((((((...(((....(((((..((((((((((....(((.((((....))))...)))))))))))))......))))).)))..)).))))))))))))))............
>AE015938.1/189808-189620
AAUAGUAAAUGAAAUUUAGGUGUCCACUUUGUAAAAAUGAUGGAUGAAAAGGGAAUGUGGUUCAAUUCCACAGCAGCCCCCGCUACUGUAAUAGAUGACAAGCCUUUAGUAACCACUCUUUAAAAGGAGGAAGGUAAAGGUUAGAAUGAUUCUUAAGCCAGGAGACCUGCCUAGAUUGUUAAAAUCCUC
............(((((((((.(((.((((.((((...(((((.((..(((((..(((((.......))((((.(((....))).))))........)))..)))))..)).))).)))))).)))).)))((((...((((((((...))))..)))).....)))))))))))))............
>AE016800.1/261827-262025
UAGUAUGCGCUUCAAGCUGGUGCUAUCUGGAAGUAUAGAUGGCUGAAAAGGGAAUCCGGUGUGAAUCCGGAACUGACGCGCAGCGGUAAUAGAGAACGAAAGCUUAAUCAGACACUGCACGAUGGAAUCGUGUGGGAAGUCAGGCAAGUAGGUUAACAGCUCUUGAGUCCGAAUACCUGCCAGCAACUGAGCAAACACU
..((.(((.(.....((((((((((((((......))))))))......(((..(((((.......))))).(((.....)))(((....((((......((((((....(((.((((((((.....))))))))...))).......)))))).....)))).....)))....)))))))))....).))).))...
>M89481.1/311-504
CGGUAGCAUCCGUGGGCCGGUCCUGUGAGUUAAUAGGGAAUCCAGUGAAAAUCUGGAGCUGACGCGCAGCGGUAAGGAAAGGUGAGAUGAGAGCGUAAGCAGAAACUGCCUCCGGCGGGAAGUCAUCAUUUCUGCUAUCCAGCCAACGGAUAACCCUCCAAGCCCGAAGACCUGCCGGCUAACGUCGCAUCUGG
.....((...(((.((((((((((((......)))))...(((((.......)))))((((.....))))(((..(((..((((((((((..((....)).((..(((((...)))))....)).)))))))...(((((.......)))))))).)))..))).........))))))).)))..))......
>AE012818.1/1974-2213
UUCUUUCUCGCCAUGACAGGUGCCGGUUUAAAAGCCGGAGAAUAGGGAAGUACGUGAGAUUCGUACACUGUACCCGCAACUGUACAACGGUUAACCGCCGGGCAAAUUCCGUGGCCACACGGAUGCGCAAGGCGGGCUUUCAGGUCACUGCCGGUUUUCCUCCACGGAAAACUGCGGGAAGGUUUGGAGGCGCUCGAUGCCGUGAAAGUCAGGAGACCUGCCAGUCAUGCAUUUGCACCA
....((((((((......))).((((((....))))))......)))))(((((.......)))))..(((((........)))))..(((...(((((..((....((((((....))))))...))..)))))((((((((..(.(((.(((((((((.....))))))))))))...)..))))))))((..((((.(((((..(.((((...)))).)..))))))))).))))).
>AP005030.1/142199-142427
GCCUUGCAGGUGUUCCCAGGUCAGCCCUAGGGUUGGCGGGCCGUGGUGCUCGGGAAGCCGGUGACGGCCCCUCAGGGGGUUCAUGCCGGAGCGGCCCUCGCCACUGUGAUCGGGGAGUUCCCGUUCCGUGCCGCCGCGGGCGGCGCCACUGGUCCCUCAGGGCCGGGAAGGCAGGGACGGGCGCGUGUACCCGUAAGCCAGGAGACCGGCCACGGCAUCUCACGAAGUG
.(((((.(((..(((((..(((((((....)))))))((((......)))))))))((((....)))).)))))))).((..(((((..((.(((....))).))(((..((((..((.((((((((..((((((...))))))(((.(((((((....)))))))...))).)))))))).)).....))))...(((.(....).)))))))))))...))......
>AE016786.1/232051-232274
CCUUAUGCCUCGCGUUCAGGUGCCCCUCAGGGGGUGAAACGGGAAACCGGUGCGUCCCAGGCCCUUCAGCAGGGCCGGACAAUGCCGGUGCUGCCCCCGCAACGGUAAGCGAGUGAAGCGUCUGUACCACUGUGCCUCGUAGUACGGCAUGGGAAGGUGACGCGUUCCAGGAGCCCAGCUCUUCCUCGCAAGCCCGGAGACCGGCCUGGCGUUCAUGAACACCC
..(((((....((((.((((((((((....)))))....(((....((((.((((((..((((((.....))))))))))..(((((.(((.......))).))))).(((((.((((.(.(((.......((((......))))(((.(((((.(....)...)))))...))))))).)))))))))..))))))...)))))))))))).)))))......
/home/tirza/YairProject/RS_new /home/tirza/RFAMDB/cobalamin_10_2.set subopt 150 samplings 5 comprehensive 
Sample 0:653 4374
Sample 0:591 3632
Sample 1:822 4281
Sample 1:659 3646
Sample 2:812 4316
Sample 2:629 3710
Sample 3:868 4286
Sample 3:638 3556
Sample 4:821 4262
Cost: 4262
>BX572594.1/100625-100429
AAUACCGUGACCAGCGACGGUUCCCGAAAGGGAUCAAUAGGGAACGCGGUGCGGGCUUUAGGGCUCUAUUCCGCGGCUGCCCCCGCAACUGUAAGCGGCGAGCCAUUCGCCACACGCCACUGGGCUUUCGUCCUGGGAAGGCGGUGAACGGCAACGACCCGCGAGCCAGGAGACCUGCCGUCAGUCGUGGUCACACG
......(((((((.((((((.((((....))))))..........(((((..((((((...(((((......((((.(((....))).))))..((((((.(((.((((((.(...((...((((....))))..))...).)))))).)))..))..)))))))))..))).))))))))..)))))))))))...
>BX572599.1/247113-247314
UUAACCCGAGGUUGUACCGGUGCCUCUCGCCGAGAGAGGUGAAACGGGAAUGCGGUGCGGGGCGAUGCCCCAAUGCCGCAGCUGCCCUCGCAACUGUGGGCGGAUCGGAGCGUCCUCGCAUGCCACUGACCAGAUCGGUCGGGAAGGCGGACGCGCCGGAUAUCCGCGAGCCAGGAGACCGGCCGGUACAAGGUGUGCAACU
...((((....(((((((((((((((((.....)))))))....(((...(.(((..((((((...)))))....((((((.(((....))).))))))(((((((((.((((((......(((.((((((.....))))))...))))))))).)))...)))))))..)).).)..))))))))))))))).))......
>AF010496.1/116971-117194
GCUACUCCAACAGGCGAUGGUUCCCAACUGGACGGGAUUAAUAGGGAACACGGUGAGGAUUACCCAUCAGGGGCCUAAUCCGUGGCUGCCCCCGCAACUGUGAGCGGCGAGACGACGGUCGAAGACCACUGGCCCCCCCGAUCCACCGGGGAGAACGGCCGGGAAGGUGACCCGAGUUGAUCGAACCGCAAGUCAGGAGACCUGCCAUCGCUCUGGCGUCGCAA
((.((.(((...(((((((((((((........)))).....(((...(((((..(((....(((....))).)))...)))))(((((...(((....))).)))))..(((..(((((((.((((...((((.(((((......))))).....))))(((.......)))).)))..)))).)))...)))......)))))))))))).))).)).))..
>AE005849.1/870-1059
AGCUCUAGCUUCGCGUCAGGUUCCUCGAAAGAGGAUGAAAAGGGAACGAGGUUGAAGACCUCGGCUGCCCCCGCAACUGUAAGCGGCGAGCUUCGCGUCACAUGCCACUGGGCCCAAAAGGCCUGGGAAGGCGACGCCCAGAAGCAUUGACCCGUGAGCCAGGAGACCUGCCCGGCGCAGUCGUUCAUCG
.((....))...(((((.((((((((....))))).....(((....((((((...))))))((((((..((((........))))(((((((((((((....(((.(..((((.....))))..)...))))))))...))))).)))....)).))))......)))))).)))))............
>AE017248.1/199120-198939
CAAUUUUCAAACCAUACAGGUGCCGAGAUUCGGUUAAAAGGGAAGCACGGUGUAAUUCCGUCACGGUCCCGCCGCUGUAAGAGAAUAGUCUUUUUAAAAUAUGUCACUCGGGAAAUCGGGGAAGGCUUAAAAAGAUGAUGAAGCUCGAAGUCAGAAUACCUGCCUGUAAAGGACUAAGCCUU
...........((.(((((((((((.....)))).....(((..((((((((.....(((...)))...))))).)))..(((.((.((((((((((.....(((.(((((....)))))...))))))))))))).))....)))............))))))))))..))..........
>AJ278144.1/22351-22163
CAGUAAUAUCCAGUUGUCGGUCCUGCGAGUUAAUAGGGAAUCCAGUGCAAAUCCGAAACUGACACGCAGCGGUAAGGAAAGGUGCGAUGAUUGCGUAAUGUGGACACGGUCAUCCGGUGGGUGGUCAUCUCUUUGUAUCUUCAGAUGCCCUUCUAGGUCUGAAGACCUGUCGGUUAACGUCGCAUCUGG
.................(((...(((((((((((((((.(((.(((((((((((...((((........))))..))).....(.((((((..(.((...((((........)))).)).)..)))))).))))))).))...))).))))..((((((....))))))...)))))).))))).))).
>AP005330.1/173115-173487
AUUUUUUUGGCAGGUUUAGGUUUUCUGUCCGUCUAUGUUGCAGGGAAAGUAAGAACGCGAAUCUCAUGAUUCUCAAUGGUCUAAUUGAAUAAAAAGUUAGACAGACCAUAAGAGAAUGUGAAAAAUUUAGACAGUGAUACGGAUUGGGCAGAUAUUUUCAGUUUUAGACGCACUAGCUCCCAUUCUUAAAGGCUUUAUCCUUAUCUAAUCUAUUUUUUAAACGUAUUCUUUCCCAACUGUAAGUCUGUGACGCGCAGCGGUAAGAGAGAACGAAAGCUUAAUAAGACACUGCAUGACGGAAUCGUGUGGGAAGUCAGGCGAGUAGGUUAACAGCUCUUGAGUCCGAAUACCUGCCAGCAACUGAGCAAACACU
.......((((((((........((((((((((..((((((.((((..((......))...))))...((((((.(((((((..((((........))))..)))))))..))))))................))))))..)).))))))))..........((..(((((.((..(((((..(((((.(((((((.........(((........)))..(((.((((((..(..((((..(((...)))..))))..)..)))))).))))))))))..)))))....((((((.....))))))))).))..))))((((.(.....).))))....)))..)).))))))))((......)).......
>AP003011.2/321703-321523
AGGUCGCCGCCACUGCCUGGUGCCCGCCGCAAGCGGGAGAAUCGGGAACACGGUUGAACUCCGUGGCGUGCCCAACGCUGUAAGGGGGACCGCGCCGGUAAAUGCCACUGUCGAUGACGGGAAGGCACCGGACGCGGGUUGAUCCCGAGCCAGAAGACCGGCCUGGCAGGCAUCGUCAUCC
.....(((((((..(((.(((.((((.(....))))).(..((((((.(((((.......)))))....((((..........((....))((((((((....(((.(((((...)))))...)))))))).)))))))...))))))..).....)))))).)))).)))..........
>AP002997.2/104964-105169
CCUAAAUCCGCUCCAGACGGUCCCUUGCCCGCAACGGCAGGGGCUAAGAGGGAAUGCGGUGCGGGAUUUCGAUCUCAAAUCCGCGGCUGUCCCCGCAACUGUAAGCGAAGAGCCAAGGCCGAAAGCCACUGGGACGUUCCCGGGAAGGCGGCACCCAAGGCGAUGACCCGCGAGCCAGGAGACCUGCCGUCUGCGACAAAAGAAUC
.........(.((((((((((((((((((......)))))))).....(((....((((...(((((....)))))....))))(((((((..(((........)))....(((..((.(....))).(((((.....)))))...)))))).......(((......))).))))......))))))))))).))).........
>AL591978.1/56481-56658
GUACUAAACAACUAAAUAGGUGAAUAUAUUAAUCCGGGAAAGAGGUGAAAAUCCUCUACAGGCCCUAGCUACUGUAAUACGGACGAAAACCAAACAUAUGUCACUGGAAGCAAUUCCGGGAAGACUGGUGAGUAGGAUGAUGUUAAGUCAGGAGACCGCUUUUAUAUUCGAUAUCCAA
...............(((..((((((((....((((((..(((((.......))))).....)))...(((((.......((.......))...(((..(((.((((((....))))))...)))..))))))))..((((.....))))))).........)))))))).)))....
/home/tirza/YairProject/RS_new /home/tirza/RFAMDB/cobalamin_10_4.set subopt 150 samplings 5 comprehensive 
Sample 0:474 3764
Sample 4:602 3595
Cost: 3556
>AE004721.1/1492-1697
CCUAGGCGGGUUGUCCCAGGUGUCUCGUGCCGGCGCGCACGAGGUGAAACGGGAAGCCGGUGACGCUCUCCGAGCCAGUCCGGCGCUGCCCCCGCAACGGUAAGCGCAUCGCGCGCGAGCCCGGAGACCGGCCUGGAACCUUUCGUUUGAUUCACCCGCGGUGGGCGGGCGCAAGCGUGAAGCGGGCCGUCCGGGCCUGUUCCUCG
.....(((((((.((((...(..(((((((......)))))))..)....))))))))((((.((((..(((.(((.....)))..(((....))).)))..)))))))).)))(((.(((((((...(((((((((((.....))))..(((((((((.....))))((....))))))).)))))))))))))).)))......
>AF263012.1/9229-9015
AGGCUGACCGGUGCAGCUGGUUCGCCCUGUCCGCCAGGCAGGGUGUCGCAAGAGGGAACCCGGUGGAAAUCCGGGACUGCCCCGCAGCGGUGAGUGGGAACGACCGCCGUCAUACGCACUGGGCCCGGACGGGUCUGGGAAGCGACGGCCACUAGGUGUCUGCCCGGCAGACGUGCCCGCGAGUCCGAAGACCUGCCCGCUGCCCGCACGCGACC
.....((((((.....)))))).((((((.((....))))))))(((((..(.(((..((((((....).)))))....))))((.(((((((((((......))))..)))).)))...((((.(((.(((((((.(((..((.(((.(((.....(((((.....)))))))).)))))..)))..))))))).)))..))))))..))))).
>AE015938.1/166402-166584
UUUAAUAUUAUUUUAUUAGGUGCUUUACAAGUUAAAAGGGAAAGUGGUGAAAAUCCACUGCAGCCCACCGUUACUGUAAUGCUGACGAAAUCUUAUAAAAUCCACUAGAUAUAUUUUAUCUGGGAAGGUUAGAAAUUAGGAAGAAGCUAAGCCAGGAAACCUGCCUAAUAAGUGUUAAUUCUU
.(((((((....(((((((((((((....((((....(((..((((((....).)))))....)))..((((((......).)))))...(((((......((.(((((((.....)))))))...))........)))))...))))))))..(....)..)))))))))))))))).....
>AL939107.1/140625-140436
GGACGCUGAUGGGAUGAUGGCCGGCGACAGGGCGACGACGGUCCGAGGAAGCCGGUGCGAAUCCGGCGCGGUCCCGCCACUGUGAUCGGUGAGCGGAUCCCGAAGUUGCCACUGCCCCGGUAGGGGCGGGAAGGCCGGGACGAGCUGUGACCCGGGAGCCAGGAAACUCACGUCGUCGCCUCCUCGACGG
....(((.((......)))))((.(((..((((((((((((((((.((..(((((.......)))))(((((.(((((((((....))))).)))).(((((.....(((.(((((((....)))))))...))))))))...)))))..)))))..)))((....))...))))))))))..))).)).
>AL939110.1/156680-156867
GGGCCGUGGUGGACUUCCGGGGCCAUCUACGGCGGCAGAAGAGGAAGCCCGGUGCGAAUCCGGCGCGGUCCCGCCACUGUGACCGGGGACAGGAUCCCCGGGAGCCAGGAACUCUCGCCGCCGUGCUCUUCGAACCAGGGCGCGGACACCCUGAGUGAGGACCUAUCGCCAUGCGCGGCUGCCGUUCC
.((((.(((.......))).))))....((((((((......((....)).(((((....)((((.(((((..((...((..(((((((.....)))))))..))..)).((((......(((((((((.......))))))))).......))))..)))))...))))..)))).))))))))...
>AL939107.1/147400-147583
CAGACCGUAGUAUCAGCGGGUCAUCGCCGCGACGGGAGACAGGAAGCCGGUGUGAAUCCGGCACGGUCCCGCCACUGUGACCGGGGAGUGCACCCUUCGACACGCCACUGCGCGCCGCGCGGGAAGGCCAGGGAGGAGCGUCGAUCCGGGAGUCAGGACACUGGCCUGUCGCGGGCCCGUUCCG
..............(((((((.....((((((((((...(((...(((((.......)))))...(((((((....))).(((((..((((..(((((.....(((.(((((.....)))))...)))...))))).))).)..)))))......)))).))).)))))))))))))))))...
>AE010499.1/5969-5796
AAUGAUAAGAAACAAAUAGGUGCUUAUUGGCUUAAUAAAGGAAGUUGGGUGCGAAUCCCACACAGCAAUGCUACUGUAUUGUGGACGAAAUUACAAUAGCCACUGGGAAACUGGGAAGGUGUAAAAGUAGGUUGAAACUAAGUCAGGAGACUUACCAUUAUUUUAUAUUAAACU
..(((((.((((.((.(((((.(((.((((((((.........((((((.......)))).))..((((.((((..((((((((......))))))))(((.(..(....)..)...)))......))))))))....))))))))))))))))...)).)))).)))))....
>AP005029.1/99872-99714
GCCAGGGACCCGGCACGCGGUACGGUCGGUGCGAUAACGACGACGGCAUAGCGGAAGCCGGUGGAAAUCCGGCACGGUCGCGCCACUGUGAACGAGACGAGCCGCCCCGAUGGGCGAAGCGCCUCGCAAGUCAGACCCGCGGCUGUCGUCCUGUGCACC
(((((((...((((.(((((..((((.((((((((........(.((...)).)..((((((....).)))))...))))))))))))(((.((((.((...(((((....)))))...)).))))....)))...)))))))))...))))).))...
>AE015940.1/273052-272875
AUUUAUAGAAUAAAUUUAGGUGCUUAUAGCUUAAUAGGGAAGCAGGUGAAAAUCCUGAACGGUCCCGCCGCUGUGAUGGGGAGUUUUUUCAAAGUAAACCACUGGAUAAUAUAUCUGGGAAGGUAUGAAAAAAUAAUGAACCUAAGUCAGAAUACCUACCUAAAUUAAAUACACUAUA
............((((((((((.(((((((......((((..((((.......)))).....))))...)))))))((((..(((((((((......(((.((((((.....))))))...))).)))))))))......))))............))))))))))............
>AE009228.1/1838-1621
UAAGGGUAAGGGACUGACGGUCUUUUCCCGGCAACGGGAAAAGCUAAGAGGGAACACGGUUCCGCCCCGAGAAAGGGUCAUUCCGUGGCUGCCCCCGCAACUGUAAGCGGUAAGCCCGCACCGUAAAGCCACUGAACCUUUAUGAUCGGUUCGGGAAGGCGGUGACAGGGUGUUGAUAGCCGCAAGCCAGGAGACCUGCCGUUUCAGGAAAAAGCGUC
...(((...(((((((..((.(((((((((....)))))))))))....(....).)))))))..)))((((..(((((..(((.(((((((..((((........))))...((((.((((((....((..((((((.........))))))))...))))))...))))..........))).))))))))))))....)))).............
/home/tirza/YairProject/RS_new /home/tirza/RFAMDB/cobalamin_10_3.set subopt 150 samplings 5 comprehensive 
Sample 0:545 4347
Sample 1:649 3525
Sample 1:690 4246
Sample 2:802 4301
Sample 2:638 3603
Sample 3:701 3548
Sample 3:823 4266
Sample 4:643 3573
Cost: 3525
>AE004105.1/5235-5438
UACUAUCAGCGCCAAGCUGGUGCUAUUUAGAUGCCUGGAUGGCUAAAAAUGGCUGAAAAGGGAAUCCGGUGUAACUCCGGAACUGACGCGCAGCGGUAAGAGAGAACGAACGCUCAAACGACACUGCUUUUCGAGUGGGAAGUCGAGCCAGUAGGCCAACAGUGCUCUCAAGUCCGAAGACCUGCCAGCAACUGAGUUAUGCAG
....((((((.....))))))((.((((((..(((((..(((((....((.((((....((...(((((.......))))).))......)))).))..(((.(......).)))...((((.((((((...))))))...))))))))).)))))......((((..((.(((....))).))..)))).))))))...))..
>AE009122.1/6687-6504
CCAUAGCUUCUCCGGUCAGGUGCCCGCCCUUGCGGCGGGAGAAUCGGGAAUCCGGUGAAAGACCGGAACGUGCCCAACGCUGUAAGGCGGAUGCUCUUUUUCUCAUGCCACUGAAGCAAUUCGGGAAGGCGAAAGGGGCGGAUGAAGCUUAGUCAGAAGACCGGCCUGGCAGGAUAGACCGAAC
((..(((((((((.(((.(((.((((((.....))))))...)))(((..((((((.....)))))).....)))..((((....)))))))(((((((((.....(((.(((((....)))))...))))))))))))))).))))))..(((((.........))))).))...........
>AE014432.2/6200-5972
UCGCAAUUUUCAGGAGACGGUUCCGCCAUUGCGGCGGAUGAAAAGGGAACACGGUGAAGCCAUAGGGCUGAAACCGAGACUGCCCCCGCAACUGUAACCGGAGAGCUAUCCUCCACAGGCCGCGCAAGCGGCCAAAGCCACUGAAAGCAGCAAUAUGCUGCAAUCGGGAAGGCGGAGGCAAAGCGAAGACCCGGAAGUCAGGAGACCUGCCGUAUCCGGUCACCCAUGC
..(((..((((.((..(((((((((((.....))))))......(((..((((((..((((....))))...))))....))..)))...)))))..)).))))(((..(((((...((((((....))))))...(((.((((..(((((.....)))))..))))...))))))))...)))...((.(((((.(.((((...)))).)...))))))).....)))
>M57569.1/218-26
CGGUAGCAUCCGUGGGCCGGUCCUGUGAGUUAAUAGGGAAUCCAGUGAAAAUCUGGAGCUGACGCGCAGCGGUAAGGAAAGGUGAGAUGAGAGCGUAAGCAGACACCUGUCCGGCGGGAAGUCAUCAUUUCUGCUAUCCAGCCAACGGAUAACCCUCCAAGCCCGAAGACCUGCCGGCUAACGUCGCAUCUGG
.(((.((...(((.((((((((((((......)))))...(((((.......)))))((((.....))))(((..(((..((((((((((..((....)).(((.((((.....))))..))).)))))))...(((((.......)))))))).)))..))).........))))))).)))..)))))...
>AE017037.1/59439-59627
CCUUUCAAAAGGAAAAUAGGUACACGAACAUUUCGUUUCGUGUUUAAAAGGGAAGCUUGGUGAAACUCCAACACGGUCCCGCCACUGUAAAUGCUGAGAUUUCUUUUUGAUACCACUGUGAAAACGGGAAGGUAAAAGAAAUUAUAUGAAGCAUAAGUCAGGAGACCUGCCUGUUUUAACAACACUGAU
((((....))))((((((((((((((((........)))))))......((((...((((.......)))).....)))).(..(((...(((((..(((((((((....((((.((((....))))...)))))))))))))......)))))....)))..)....)))))))))............
>AP003190.2/44501-44328
AAUAAAAUAAGAGCAUUAGGUGUUUAGUAACUUAAUAGGGAAAGUUAAAAACUGCAGCCCCCGCUACUGUUGAUAAGGACGAGAAUAAAAAGCCACUGUGAUAAAUAGUCAUGGAAAGGAUUGUUUUAGGAUGAUUUAUUAGCCAGGAGACCUGCCUAGUAUGCUAUUCUUAUU
.....((((..((((((((((........))))))).(((..(((.....)))....)))..)))..))))(((((((.(.(((((((....((.(..((((.....))))..)...)).))))))).).......((((((.((((...)))).))))))......)))))))
>AE014429.2/552-315
GUGUCAAACCAUGUGACAGGUUUUGCCGGAACGAAUCCCCGGCAAUACCAAAAGGGAAUGCGACGGACGGACCCACGCCGGGCGUCUUUAUCGCAGCCGACCCCGCGACUGUAGAGCGGAGAGGGAAGAGGCAAGCCGGGCAACCGGCAGCCACUGGAAAUCAGAUAGAUUUCUGGGAAGGCGCUUUAUUCCCCAAGACCCGCGAGCCAGGAGACCUGCCUGUUGCAUGAGGGCAUUG
.((((....((((..((((((.(((((((.........)))))))........(((..(((((.(((((..(((.....))))))))...)))))......))).(..(((....((((...((((((((((..(((((....))))).(((.(..((((((.....))))))..)...)))))))).)))))......))))....)))..)....))))))..))))..))))...
>AP005947.1/24717-24919
AUCCUAGAUGCUCGCGACGGUUUCCCCCGAGAGGGGAUGAAAAGGGAAUGCGGUGCGGGGAUGUUUCCCCAAUGCCGCGGCUGCCCCCGCAACUGUAAGCGGAUAAUCCUUCGUCAGAAGCCACUGGGUCCUCGGUCCCGGGAAGGCGACGAAGUGGUGACGACCCGCGAGCCAGGAGACCUGCCGUCAGCCGUGGUCACACG
.((((....(((((((((((((.(((((....)))).......(((..((((((..(((((....)))))...))))))....)))..).))))))...((....((((((((((....(((.(((((.(....).)))))...)))))))))).)))..))...))))))).))))((((.((.....))...)))).....
>AE017249.1/124649-124462
AAUAACGGUUUCGGUCUUGGUGCUCCUUUUAGCUAAGGAGUGAAAAGGGAAUCAGGUGAAAGUCCUGAGCAGUCCGGCUGACGUAAGUGAGAGAGUUGUUUUUCAAAAUGCCACUGGUUUAUUCCGGGAAGGCGAAAAUCAAUGAUGACCUCCGAGCCGUAAGACCUGCCAAUGACUAUAAGGGUAAA
......(((...(((((((..(((((((......)))))))......(((.(((((.......)))))....)))((((.((....))(.(((.((((((........((((.((((......))))...)))).........)))))))))).)))).))))))).)))..................
>AE016867.1/236456-236654
UUUACCAUGCCGGCCGUCGGUUUCCGAGAGGAACUAACAGGGAAUUCGCCAGCUUUGUUUCAAAGGCCAAAACGAAACUGCCCCCGCAACUGUAGGCAUCGAGCCUGCUCCAAGACUGCCACUGGAUUCAGAUCCGGGAAGGCCGGAGCAUGGUGAUGACAUGCCAGUCAGGAGACCUGCCGACCCGAUUCAACCAACU
.(((((((((((((((((((.((((....))))......(((..((((...(((((......))))).....))))....)))))......((((((.....)))))).....))).....((((((....))))))...)))))..)))))))))(((..((...(.(((.....))).)....))..))).......
/home/tirza/YairProject/RS_new /home/tirza/RFAMDB/cobalamin_10_5.set subopt 150 samplings 5 comprehensive 
Sample 4:791 4234
Cost: 4234
>AL591978.1/56481-56658
GUACUAAACAACUAAAUAGGUGAAUAUAUUAAUCCGGGAAAGAGGUGAAAAUCCUCUACAGGCCCUAGCUACUGUAAUACGGACGAAAACCAAACAUAUGUCACUGGAAGCAAUUCCGGGAAGACUGGUGAGUAGGAUGAUGUUAAGUCAGGAGACCGCUUUUAUAUUCGAUAUCCAA
...............(((..((((((((....((((((..(((((.......))))).....)))...(((((.......((.......))...(((..(((.((((((....))))))...)))..))))))))..((((.....))))))).........)))))))).)))....
>AP002997.2/104964-105169
CCUAAAUCCGCUCCAGACGGUCCCUUGCCCGCAACGGCAGGGGCUAAGAGGGAAUGCGGUGCGGGAUUUCGAUCUCAAAUCCGCGGCUGUCCCCGCAACUGUAAGCGAAGAGCCAAGGCCGAAAGCCACUGGGACGUUCCCGGGAAGGCGGCACCCAAGGCGAUGACCCGCGAGCCAGGAGACCUGCCGUCUGCGACAAAAGAAUC
.........(.((((((((((((((((((......)))))))).....(((....((((...(((((....)))))....))))(((((((..(((........)))....(((..(((.....))).(((((.....)))))...)))))).......(((......))).))))......))))))))))).))).........
>BX572599.1/247113-247314
UUAACCCGAGGUUGUACCGGUGCCUCUCGCCGAGAGAGGUGAAACGGGAAUGCGGUGCGGGGCGAUGCCCCAAUGCCGCAGCUGCCCUCGCAACUGUGGGCGGAUCGGAGCGUCCUCGCAUGCCACUGACCAGAUCGGUCGGGAAGGCGGACGCGCCGGAUAUCCGCGAGCCAGGAGACCGGCCGGUACAAGGUGUGCAACU
...(((.....(((((((((((((((((.....)))))))....(((...((((((..(((((...)))))...))))))(((((((.((....)).))))(((((((.((((((......(((.((((((.....))))))...))))))))).)))...))))...))).......))))))))))))))))........
>AP005330.1/173115-173487
AUUUUUUUGGCAGGUUUAGGUUUUCUGUCCGUCUAUGUUGCAGGGAAAGUAAGAACGCGAAUCUCAUGAUUCUCAAUGGUCUAAUUGAAUAAAAAGUUAGACAGACCAUAAGAGAAUGUGAAAAAUUUAGACAGUGAUACGGAUUGGGCAGAUAUUUUCAGUUUUAGACGCACUAGCUCCCAUUCUUAAAGGCUUUAUCCUUAUCUAAUCUAUUUUUUAAACGUAUUCUUUCCCAACUGUAAGUCUGUGACGCGCAGCGGUAAGAGAGAACGAAAGCUUAAUAAGACACUGCAUGACGGAAUCGUGUGGGAAGUCAGGCGAGUAGGUUAACAGCUCUUGAGUCCGAAUACCUGCCAGCAACUGAGCAAACACU
.......((((((((...((...((((((((((..(((..(.((((..((......))...))))...((((((.(((((((.....(((.....)))....)))))))..))))))................)..)))..)).))))))))....(((((........((.((..(((((..(((((.(((((((.........(((........)))..(((.((((((..(..((((..(((...)))..))))..)..)))))).))))))))))..)))))....((((((.....))))))))).))..))))((((.(.....).))))))))).))....))))))))((......)).......
>AF010496.1/116971-117194
GCUACUCCAACAGGCGAUGGUUCCCAACUGGACGGGAUUAAUAGGGAACACGGUGAGGAUUACCCAUCAGGGGCCUAAUCCGUGGCUGCCCCCGCAACUGUGAGCGGCGAGACGACGGUCGAAGACCACUGGCCCCCCCGAUCCACCGGGGAGAACGGCCGGGAAGGUGACCCGAGUUGAUCGAACCGCAAGUCAGGAGACCUGCCAUCGCUCUGGCGUCGCAA
((.((.(((...((((((((((((..(((...(((........(((..(((((..(((....(((....))).)))...)))))....)))((((........))))(((..((((((((....(((.((((((((((((......))))).)...))))))...)))))))...)))).)))..)))..)))..))).....))))))))).))).)).))..
>BX572594.1/100625-100429
AAUACCGUGACCAGCGACGGUUCCCGAAAGGGAUCAAUAGGGAACGCGGUGCGGGCUUUAGGGCUCUAUUCCGCGGCUGCCCCCGCAACUGUAAGCGGCGAGCCAUUCGCCACACGCCACUGGGCUUUCGUCCUGGGAAGGCGGUGAACGGCAACGACCCGCGAGCCAGGAGACCUGCCGUCAGUCGUGGUCACACG
......(((((((.(((((((((((....))))((....(((..(((((...(((((....)))))....)))))....)))((((........)))).))(((.((((((.(...((...((((....))))..))...).)))))).)))....))).(((.((..(....)..)))))..)))))))))))...
>AJ278144.1/22351-22163
CAGUAAUAUCCAGUUGUCGGUCCUGCGAGUUAAUAGGGAAUCCAGUGCAAAUCCGAAACUGACACGCAGCGGUAAGGAAAGGUGCGAUGAUUGCGUAAUGUGGACACGGUCAUCCGGUGGGUGGUCAUCUCUUUGUAUCUUCAGAUGCCCUUCUAGGUCUGAAGACCUGUCGGUUAACGUCGCAUCUGG
.........((((..........(((((((((((((((.(((.........(((...((((........))))..)))(((((((((((((..(.((...((((........)))).)).)..)))))).....)))))))..))).))))..((((((....))))))...)))))).))))).))))
>AE005849.1/870-1059
AGCUCUAGCUUCGCGUCAGGUUCCUCGAAAGAGGAUGAAAAGGGAACGAGGUUGAAGACCUCGGCUGCCCCCGCAACUGUAAGCGGCGAGCUUCGCGUCACAUGCCACUGGGCCCAAAAGGCCUGGGAAGGCGACGCCCAGAAGCAUUGACCCGUGAGCCAGGAGACCUGCCCGGCGCAGUCGUUCAUCG
.((....))...(((((.((((((((....))))).....(((....((((((...))))))((((((..((((........))))(((((((((((((....(((.(..((((.....))))..)...))))))))...))))).)))....)).))))......)))))).)))))............
>AE017248.1/199120-198939
CAAUUUUCAAACCAUACAGGUGCCGAGAUUCGGUUAAAAGGGAAGCACGGUGUAAUUCCGUCACGGUCCCGCCGCUGUAAGAGAAUAGUCUUUUUAAAAUAUGUCACUCGGGAAAUCGGGGAAGGCUUAAAAAGAUGAUGAAGCUCGAAGUCAGAAUACCUGCCUGUAAAGGACUAAGCCUU
...........((.(((((((((((.....)))).....(((..((((((((.....(((...)))...))))).)))..(((.((.((((((((((.....(((.(((((....)))))...))))))))))))).))....)))............))))))))))..))..........
>AP003011.2/321703-321523
AGGUCGCCGCCACUGCCUGGUGCCCGCCGCAAGCGGGAGAAUCGGGAACACGGUUGAACUCCGUGGCGUGCCCAACGCUGUAAGGGGGACCGCGCCGGUAAAUGCCACUGUCGAUGACGGGAAGGCACCGGACGCGGGUUGAUCCCGAGCCAGAAGACCGGCCUGGCAGGCAUCGUCAUCC
.....(((((((..(((.(((.((((.(....))))).(..((((((.(((.......(((((..((((.....))))..)..))))..((((((((((....(((.(((((...)))))...)))))))).)))))).)).))))))..).....)))))).)))).)))..........
/home/tirza/YairProject/RS_new /home/tirza/RFAMDB/cobalamin_10_4.set subopt 150 samplings 5 comprehensive 
Sample 0:480 3887
Sample 0:376 3638
Sample 1:717 3842
Sample 1:700 3714
Sample 2:678 3829
Sample 3:719 3963
Sample 2:610 3608
Sample 4:751 3872
Cost: 3829
>BX572608.1/190529-190732
ACUUCUAAUGGCGGUGACGGUUCCCGAGAGGGAUGAAAAGGGAAUACGGUGCGGACGCAGACACUUUCGCGUUCUAGGCCGUAGCUGUUCCCGCAACUGUAAGCGGAUCGUCUUUCGUCGGAUGCCACUGGGAACCUCGGUCCUGGGAAGGCGACGGAAGAUCAACCGCGAGCCAGGAGACCUGCCGUCAUUCGUGGUCACACG
......((((((((((..(((((((....))))......(((((((((((..((((((.((.....))))))))...))))))....)))))....(((...((((...((((((((((....(((.(..((.((....))))..)...)))))))))))))...))))....)))...)))))))))))))((((....))))
>BX294140.1/211185-211419
UCCGAGGUGACUGAUUUGGUUUCUGCCGAGUCAGUGAACAGGGAACUCCGGUGAAAUUCCGGGACGGUCCGGCCGCUGUGUGCCGCCAGAGAUCUUCCAAGUGAAGUCUCAUUGUUUGCUUUUCUAUUCAGCCAUUGCUCGUGUUUUCGCGUUUCAACGUGAACGUGAGUGAGAAGGCCAUGAGCAAACAAAGUGGUGGUGAGUCAGAAGACCUACCUCGUACAAGACGUUUUGG
..((((((((((((((((((....)))))))))))......(((..(((((.......)))))....)))((...(((..((((((((((((.((((.....)))))))).((((((((((.........(((.(..(((..((..(((((......)))))))..)))..)...)))...))))))))))..))))))))...)))....)))))))))..((((....)))).
>AE016932.1/22310-22515
UAUCUUUGUCCCCGCAUUGGUUUGCGACUCUCAUCACGAGGGAAGCGAUUAAAAGGGAAUCAGGUGUAAAUCCUGAACAGUCCCGCUGCUGUAAGUUCCAUAGAUAUGUUGCGAGCAAUCUACUCAAAGCCACUGGAAAGAAAAUUCCGGGAAGGCGCCCGCAACAGGAAUAAGUCAGAAGACCUGCCAUGUAAAAUCCGUUUCAC
.............(((.((((((((..(((((.....)))))..))))......((((.(((((.......)))))....))))....(((...(((((.......(((((((((.......)))...(((.((((((......))))))...)))....)))))))))))....))).......)))))))..............
>AE016990.1/90583-90393
CUGUAGCAUCCACUUGCCGGUCCUGUGAGUUAAUAGGGAAUCCAGUGCGAAUCUAGAGCUGACGCGCAGCGGUAAGGAAAGGUGCGAUGAUUGCGUUAUGCGGACACUGCCAUCCGGUGGGAAGUCAUCAUCUCUUAGUAUCUUAGAUACCCCUCCAAGCCCGAAGACCUGCCGGCCAACGUCGCAUCUGG
.....(((((..(((((((.((((((......))))))......(((((..((.......)))))))..)))))))....)))))((((...(((((..((((...))))...(((((((((((.........))).(((((...))))).................))))))))..)))))..))))...
>AY033235.1/252-496
GUGUACUAGGGUCAAUGUGCUGGCCUCGGCCAGCGCGCGUCCGCAGCGAAGCCGGUGGGAAUCCGGCGCUGUCCCGCAACGGUGAUGGGGCCCGGCCCCGAGUCCGGUCGACUGUGGACGUGUCCCCACAUUGCCCCGGCGCAGGGUCAGCCCCACGAGCUGCCUGCGCGUGCACCGCGAAGGACGGCCCGUGGAUUUGAGGUUCUUGUCCGAGCCCGCAGGCUCACGAGGGCAGCAGCGCCCUG
........(((.((((((((((((....))))))((((((((((((((..(((((((((...(((((.(..(((((...))).))..).).)))).))))...))))))).))))))))))))....)))))).)))(((((....((((..(((((.(((((((.((((.....)))).))).)))).)))))..)))).((((((((..(((((....)))))))))))))....)))))...
>M34485.1/360-150
UUUACACAAUUCGUAACAAGUUAAAAGCAUUCGCUUUAGGGAAACUGGUGCAAAUCCAGUGCUGCCCCCGCAACGGUAAAAAUGUAAACCAUAUUAAAAAAGUCAUUUAGACUUACGCCACUGCAUGCAUAGAUGUGGGAAGGUGAAUAUGCUUGUCUCUUUUUGAGAUGCCAUUUGAGUCCGGAGACCUGCUUGUUACAUCUAUCCACUC
............(((((((((..(((((....))))).(((..(((((.......)))))....)))......(((...(((((.....((((((....(((((.....))))).((((.((((((......))))))...))))))))))..((((((.....)))))).)))))....))).......)))))))))............
>AE007744.1/3364-3542
AAAUAAUACCAUAUUUUAGGCACCUAAUCUUAGGUUUAAUAGGGAAAUUGGUGAAAAUCCAAUGCAACCCCCGUUACUGUAUACAGUUACAAAACCAAUGUCCACUGGAGUUUUCUCUGGGAAGGAUGGUUGAGGCUAAACUGUGAGCCAGGAGACCUACCUAAAAUAUUAUGGAACUU
........((((((((((((.(((((....)))))....((((...((((((....).))))).(((((...((.((((....)))).)).........((((.((((((....))))))...))))))))).((((........))))......)))))))))))...))))).....
>BX572595.1/100553-100338
UUUGAUCGCGCCCGUUCAGGUGUGCCGGGAAUCGUCCGGCACAGGGAAGCCGGUGCGGGCCCAAGCUUAUGGCCGCAAACCCAAAUCCGGCGCUGCGCCCGCAACUGUGAGCGGUGAGCGAUCCUUCAAUCGGCCACUGGGCAGCACUUGCCCGGGAAGGCGAAGGAUUGCGACGACCCGUGAGCCAGGAGACCGGCCUGAGUACGUCAUCUUCCA
........(((.((((((..(((((((((.....)))))))))((....))..(((((((...(((.....((((............)))))))..)))))))....))))))))).((((((((((.....(((.(((((((.....)))))))...)))))))))))))((((((.((.(.(((.(....).)))))).)).))))........
>AE005721.1/1901-2129
GUCUGUUGCCGUUGUCGUGGUCUGCGGACGUUCGCGUCCGGAGCUAAGAGGGAAGUCGGUGAGGGCGUGAAACCCUGAAUCCGGCGCUGCCCCCGCAACUGUGAGCGGCGAGCCGCUGUCCGUUUCGUGUCACUGACGCGCCGAAGCUGGUUCGGGGAUGCGUCGGGAAGGCCAGGGCAGGGGUGACGACCCGUGAGCCAGGAGACCUGCCUCGACAGAUAACGUCCUC
.........(((((((.(((.((.((((((....)))))).))))).((((.(.((((((..((((((...(((((...((((((((..(((((((........))))(((((((((...((...((((((...)))))).)).))).)))))))))..))))))))...((....)).))))).))).)))....)))....))).).))))....))))))).....
>AE010542.1/7559-7740
UUAAUAUCAUGUCAAUUAUGUUCCUUAUUUUUUAAGGCUAAGAGGGAAUUUGGUGAGAUACCAAAACGAGCCCGUCGCUGUAAUUGAGUUUUUUCUUGUUUUAUACCACUGGAUUUUUAUUUGGGAAGGUAAAGAAAUAUAAAUCAUAAGUCAGAAGACCUGCAUAAUUGAAUUACUCUAUC
...........((((((((((.(((((.....)))))......(((..((((((.....)))))).....)))(((.(((....(((....((((((......((((.((((((....))))))...))))))))))......))).....)))..)))..))))))))))...........
Sample 3:654 3598
Sample 4:672 3600
Cost: 3598
>AE017037.1/59439-59627
CCUUUCAAAAGGAAAAUAGGUACACGAACAUUUCGUUUCGUGUUUAAAAGGGAAGCUUGGUGAAACUCCAACACGGUCCCGCCACUGUAAAUGCUGAGAUUUCUUUUUGAUACCACUGUGAAAACGGGAAGGUAAAAGAAAUUAUAUGAAGCAUAAGUCAGGAGACCUGCCUGUUUUAACAACACUGAU
((((....))))((((((((((((((((........)))))))......((((...((((.......)))).....)))).(..(((...(((((..(((((((((....((((.((((....))))...)))))))))))))......)))))....)))..)....)))))))))............
>AE017249.1/124649-124462
AAUAACGGUUUCGGUCUUGGUGCUCCUUUUAGCUAAGGAGUGAAAAGGGAAUCAGGUGAAAGUCCUGAGCAGUCCGGCUGACGUAAGUGAGAGAGUUGUUUUUCAAAAUGCCACUGGUUUAUUCCGGGAAGGCGAAAAUCAAUGAUGACCUCCGAGCCGUAAGACCUGCCAAUGACUAUAAGGGUAAA
......(((...(((((((..(((((((......)))))))......(((.(((((.......)))))....)))((((.((....))..(((.((((((........((((.((((......))))...)))).........)))))))))..)))).))))))).)))..................
>AE014432.2/6200-5972
UCGCAAUUUUCAGGAGACGGUUCCGCCAUUGCGGCGGAUGAAAAGGGAACACGGUGAAGCCAUAGGGCUGAAACCGAGACUGCCCCCGCAACUGUAACCGGAGAGCUAUCCUCCACAGGCCGCGCAAGCGGCCAAAGCCACUGAAAGCAGCAAUAUGCUGCAAUCGGGAAGGCGGAGGCAAAGCGAAGACCCGGAAGUCAGGAGACCUGCCGUAUCCGGUCACCCAUGC
((((..(((((.((..(((((((((((.....))))).......(((..((((((..((((....))))...))))....))..)))..))))))..)).)))))....(((((...((((((....))))))...(((.((((..(((((.....)))))..))))...))))))))....)))).((.(((((.(.((((...)))).)...)))))))........
>AE014429.2/552-315
GUGUCAAACCAUGUGACAGGUUUUGCCGGAACGAAUCCCCGGCAAUACCAAAAGGGAAUGCGACGGACGGACCCACGCCGGGCGUCUUUAUCGCAGCCGACCCCGCGACUGUAGAGCGGAGAGGGAAGAGGCAAGCCGGGCAACCGGCAGCCACUGGAAAUCAGAUAGAUUUCUGGGAAGGCGCUUUAUUCCCCAAGACCCGCGAGCCAGGAGACCUGCCUGUUGCAUGAGGGCAUUG
.((((....((((..((((((.(((((((.........)))))))........(((..(((((.(((((..(((.....))))))))...)))))......))).(..(((....((((...((((((((((..(((((....))))).(((.(((((((((.....)))))))))...)))))))).)))))......))))....)))..)....))))))..))))..))))...
>AE009122.1/6687-6504
CCAUAGCUUCUCCGGUCAGGUGCCCGCCCUUGCGGCGGGAGAAUCGGGAAUCCGGUGAAAGACCGGAACGUGCCCAACGCUGUAAGGCGGAUGCUCUUUUUCUCAUGCCACUGAAGCAAUUCGGGAAGGCGAAAGGGGCGGAUGAAGCUUAGUCAGAAGACCGGCCUGGCAGGAUAGACCGAAC
......((..(((.(((((((((((((.(((((((((.(.....)(((..((((((.....)))))).....)))..))))))))))))).((((((((((.....(((.(((((....)))))...)))))))))))))......))...(((....)))..))))))).))).)).......
>M57569.1/218-26
CGGUAGCAUCCGUGGGCCGGUCCUGUGAGUUAAUAGGGAAUCCAGUGAAAAUCUGGAGCUGACGCGCAGCGGUAAGGAAAGGUGAGAUGAGAGCGUAAGCAGACACCUGUCCGGCGGGAAGUCAUCAUUUCUGCUAUCCAGCCAACGGAUAACCCUCCAAGCCCGAAGACCUGCCGGCUAACGUCGCAUCUGG
.(((.((...(((..(((((((((((......)))))...(((((.......)))))((((.....))))(((..(((..((((((((((..((....)).(((.((((.....))))..))).)))))))...(((((.......)))))))).)))..))).........))))))..)))..)))))...
>AE004105.1/5235-5438
UACUAUCAGCGCCAAGCUGGUGCUAUUUAGAUGCCUGGAUGGCUAAAAAUGGCUGAAAAGGGAAUCCGGUGUAACUCCGGAACUGACGCGCAGCGGUAAGAGAGAACGAACGCUCAAACGACACUGCUUUUCGAGUGGGAAGUCGAGCCAGUAGGCCAACAGUGCUCUCAAGUCCGAAGACCUGCCAGCAACUGAGUUAUGCAG
....((((((.....))))))((.((((((..(((((..(((((....((.((((....((...(((((.......))))).))......)))).))..(((.(......).)))...((((.(((((.....)))))...))))))))).)))))......((((..((.(((....))).))..)))).))))))...))..
>AP005947.1/24717-24919
AUCCUAGAUGCUCGCGACGGUUUCCCCCGAGAGGGGAUGAAAAGGGAAUGCGGUGCGGGGAUGUUUCCCCAAUGCCGCGGCUGCCCCCGCAACUGUAAGCGGAUAAUCCUUCGUCAGAAGCCACUGGGUCCUCGGUCCCGGGAAGGCGACGAAGUGGUGACGACCCGCGAGCCAGGAGACCUGCCGUCAGCCGUGGUCACACG
.((((....(((((((..((((((((((....)))).......(((..((((((..(((((....)))))...))))))....)))((((........))))...((((((((((....(((.(((((.(....).)))))...)))))))))).))))).))))))))))).))))((((.............)))).....
>AP003190.2/44501-44328
AAUAAAAUAAGAGCAUUAGGUGUUUAGUAACUUAAUAGGGAAAGUUAAAAACUGCAGCCCCCGCUACUGUUGAUAAGGACGAGAAUAAAAAGCCACUGUGAUAAAUAGUCAUGGAAAGGAUUGUUUUAGGAUGAUUUAUUAGCCAGGAGACCUGCCUAGUAUGCUAUUCUUAUU
.....((((..((((((((((........))))))).(((...((........))..)))..)))..))))(((((((((.(((((((....((.(((((((.....)))))))...)).))))))).).......((((((.(((.....))).)))))).....))))))))
>AE016867.1/236456-236654
UUUACCAUGCCGGCCGUCGGUUUCCGAGAGGAACUAACAGGGAAUUCGCCAGCUUUGUUUCAAAGGCCAAAACGAAACUGCCCCCGCAACUGUAGGCAUCGAGCCUGCUCCAAGACUGCCACUGGAUUCAGAUCCGGGAAGGCCGGAGCAUGGUGAUGACAUGCCAGUCAGGAGACCUGCCGACCCGAUUCAACCAACU
.((((((((((((((((((((((((....))))......(((..((((...(((((......))))).....))))....))).....)))((((((.....)))))).....))).....((((((....))))))...)))))..)))))))))((((......))))(....).......................
/home/tirza/YairProject/RS_new /home/tirza/RFAMDB/cobalamin_10_5.set subopt 150 samplings 5 comprehensive 
Sample 0:555 3869
Sample 1:752 3951
Sample 2:692 3815
Sample 3:686 3928
Sample 4:718 3948
Cost: 3815
>AE016932.1/22310-22515
UAUCUUUGUCCCCGCAUUGGUUUGCGACUCUCAUCACGAGGGAAGCGAUUAAAAGGGAAUCAGGUGUAAAUCCUGAACAGUCCCGCUGCUGUAAGUUCCAUAGAUAUGUUGCGAGCAAUCUACUCAAAGCCACUGGAAAGAAAAUUCCGGGAAGGCGCCCGCAACAGGAAUAAGUCAGAAGACCUGCCAUGUAAAAUCCGUUUCAC
.............((((.(((((((..(((((.....)))))..))))......((((.(((((.......)))))....)))).((.(((...(((((.......(((((((.(((......)....(((.((((((......))))))...))))).))))))))))))....))).))....)))))))..............
>AE010542.1/7559-7740
UUAAUAUCAUGUCAAUUAUGUUCCUUAUUUUUUAAGGCUAAGAGGGAAUUUGGUGAGAUACCAAAACGAGCCCGUCGCUGUAAUUGAGUUUUUUCUUGUUUUAUACCACUGGAUUUUUAUUUGGGAAGGUAAAGAAAUAUAAAUCAUAAGUCAGAAGACCUGCAUAAUUGAAUUACUCUAUC
...........((((((((((.(((((.....)))))......(((..((((((.....)))))).....)))(((.(((....(((.....(((((......((((.(..(((....)))..)...))))))))).......))).....)))..)))..))))))))))...........
>BX294140.1/211185-211419
UCCGAGGUGACUGAUUUGGUUUCUGCCGAGUCAGUGAACAGGGAACUCCGGUGAAAUUCCGGGACGGUCCGGCCGCUGUGUGCCGCCAGAGAUCUUCCAAGUGAAGUCUCAUUGUUUGCUUUUCUAUUCAGCCAUUGCUCGUGUUUUCGCGUUUCAACGUGAACGUGAGUGAGAAGGCCAUGAGCAAACAAAGUGGUGGUGAGUCAGAAGACCUACCUCGUACAAGACGUUUUGG
..((((((((((((((((((....))))))))))).....(((...(((((.......)))))....)))((...(((..((((((((((((.((((.....)))))))).((((((((((.........(((.(..(((((((..((((((....)))))))))))))..)...)))...))))))))))..))))))))...)))....)))))))))...............
>AE005721.1/1901-2129
GUCUGUUGCCGUUGUCGUGGUCUGCGGACGUUCGCGUCCGGAGCUAAGAGGGAAGUCGGUGAGGGCGUGAAACCCUGAAUCCGGCGCUGCCCCCGCAACUGUGAGCGGCGAGCCGCUGUCCGUUUCGUGUCACUGACGCGCCGAAGCUGGUUCGGGGAUGCGUCGGGAAGGCCAGGGCAGGGGUGACGACCCGUGAGCCAGGAGACCUGCCUCGACAGAUAACGUCCUC
.........(((((((.(((.((.((((((....)))))).))))).((((.(.(((......(((......(((((..((((((((...(((((.((((...(((((....)))))....(((((((((.......))).)))))).)))))))))..)))))))).....)))))((.((((....)))).)).)))....))).).))))....))))))).....
>AY033235.1/252-496
GUGUACUAGGGUCAAUGUGCUGGCCUCGGCCAGCGCGCGUCCGCAGCGAAGCCGGUGGGAAUCCGGCGCUGUCCCGCAACGGUGAUGGGGCCCGGCCCCGAGUCCGGUCGACUGUGGACGUGUCCCCACAUUGCCCCGGCGCAGGGUCAGCCCCACGAGCUGCCUGCGCGUGCACCGCGAAGGACGGCCCGUGGAUUUGAGGUUCUUGUCCGAGCCCGCAGGCUCACGAGGGCAGCAGCGCCCUG
........(((.((((((((((((....))))))((((((((((((((..(((((((((...(((((.(..(((((...))).))..).).)))).))))...))))))).))))))))))))....)))))).)))(((((....((((..(((((.(((((((.((((.....)))).))).)))).)))))..)))).(..(((((..(((((....))))))))))..)....)))))...
>BX572608.1/190529-190732
ACUUCUAAUGGCGGUGACGGUUCCCGAGAGGGAUGAAAAGGGAAUACGGUGCGGACGCAGACACUUUCGCGUUCUAGGCCGUAGCUGUUCCCGCAACUGUAAGCGGAUCGUCUUUCGUCGGAUGCCACUGGGAACCUCGGUCCUGGGAAGGCGACGGAAGAUCAACCGCGAGCCAGGAGACCUGCCGUCAUUCGUGGUCACACG
......(((((((((...(((((((....))))......(((((((((((..((((((.((.....))))))))...)))))....)))))).(..(((...((((...((((((((((....(((.(..(((.(....))))..)...)))))))))))))...))))....)))..)))).)))))))))((((....))))
>AE007744.1/3364-3542
AAAUAAUACCAUAUUUUAGGCACCUAAUCUUAGGUUUAAUAGGGAAAUUGGUGAAAAUCCAAUGCAACCCCCGUUACUGUAUACAGUUACAAAACCAAUGUCCACUGGAGUUUUCUCUGGGAAGGAUGGUUGAGGCUAAACUGUGAGCCAGGAGACCUACCUAAAAUAUUAUGGAACUU
........((((((((((((.(((((....)))))....((((...((((((....).))))).......((((.((((....)))).))..(((((...(((.(..(((....)))..)...))))))))..((((........)))).))...)))))))))))...))))).....
>AE016990.1/90583-90393
CUGUAGCAUCCACUUGCCGGUCCUGUGAGUUAAUAGGGAAUCCAGUGCGAAUCUAGAGCUGACGCGCAGCGGUAAGGAAAGGUGCGAUGAUUGCGUUAUGCGGACACUGCCAUCCGGUGGGAAGUCAUCAUCUCUUAGUAUCUUAGAUACCCCUCCAAGCCCGAAGACCUGCCGGCCAACGUCGCAUCUGG
.....(((((..(((((((.((((((......))))))......(((((..((.......)))))))..)))))))....)))))((((...(((((..((((...))))...(((((((((((.........))).(((((...))))).................))))))))..)))))..))))...
>BX572595.1/100553-100338
UUUGAUCGCGCCCGUUCAGGUGUGCCGGGAAUCGUCCGGCACAGGGAAGCCGGUGCGGGCCCAAGCUUAUGGCCGCAAACCCAAAUCCGGCGCUGCGCCCGCAACUGUGAGCGGUGAGCGAUCCUUCAAUCGGCCACUGGGCAGCACUUGCCCGGGAAGGCGAAGGAUUGCGACGACCCGUGAGCCAGGAGACCGGCCUGAGUACGUCAUCUUCCA
...(((.((((((((.(...(((((((((.....)))))))))((....)).).))))))....(((((.(((((....((....(((((((((((...(((....))).)))))).((((((((((.....(((.((((((((...))))))))...)))))))))))))......))).))....))....))))))))))..)).))).....
>M34485.1/360-150
UUUACACAAUUCGUAACAAGUUAAAAGCAUUCGCUUUAGGGAAACUGGUGCAAAUCCAGUGCUGCCCCCGCAACGGUAAAAAUGUAAACCAUAUUAAAAAAGUCAUUUAGACUUACGCCACUGCAUGCAUAGAUGUGGGAAGGUGAAUAUGCUUGUCUCUUUUUGAGAUGCCAUUUGAGUCCGGAGACCUGCUUGUUACAUCUAUCCACUC
............(((((((((..(((((....))))).(((..(((((.......)))))....)))..((..(((...(((((.....((((((....(((((.....))))).((((.(..(((......)))..)...))))))))))...(((((.....)))))..)))))....)))..).)..)))))))))............
Complete/log_glms.RNASpa_comp_150_5
/home/tirza/YairProject/RS_new /home/tirza/RFAMDB/glms_10_1.set subopts 150 samplings 5 comprehensive 
Sample 0:399 3086
Sample 1:498 2983
Sample 2:493 2963
Sample 3:521 2930
Sample 4:495 2967
Cost: 2930
>AL935254.1/94449-94600
UAAAGCGGAAUAGCGCCAGGACUUUAGAAUCUAAAGUUGACGAGGAUGACGUUUAUCGAUAAUCGACGGGUGACGUCAGGGACUGCACUCUACAGGUCAAUUACAAAAACCGACUGUGAGGUUGGUGACAGAUAUAUUGACCACGCAGCUAG
..........(((((.(((((((((((...))))))))........(((((((..((((...)))).....)))))))....))))........(((((((.......(((((((....))))))).........))))))).....)))).
>AE016953.1/223108-222961
CAAUAUCGGAUAGCGCCAGACCUGAACGUUCAGGUGACGAGGAGAGAGCUUAUCGAAGAUUCGGCGGGUGGCUCUAGGGACUGCACUCUACAGAUAACAAAGAAAAACUAAUUGUGAAGUUAGAACAAAGCGGUUAUCACGCAGGUAG
............(((((..((((((....)))))).....((((...(((..((((....))))..)))..)))).))..............((((((.........((((((....)))))).........)))))).)))......
>AE016998.1/163176-163331
UAAAUUAUAAAAGCGCCAGAACUACAAAUAGUGUAGUUGACGAGGUGGGGUUUAUCGAGAUUUCGGCGGAUGACUCCCGGUUGUUCAUCACAACCGCAAGCUUUUACUUAAAUCAUUAAGGUGACUUAGUGGACAAAGGUGAAAGUGUGAUGAGAG
.............((((..(((((((.....)))))))........(..((((....))))..))))).....(((.(((((((.....)))))))((..(((((((((....(((((((....))))))).....)))))))))..))..)))..
>AE010557.1/24-169
UAUGUAAAAGAAGCGCCAGAACUCUUUUUAGAGUUGACGAGGAUUGGAAUUAUCGAAGUUUUCGGCGGAUGUUCCAAAGGUGGUUACAACCAUUAUCAACAAAAACACAGAGCAAUUUGUGUAACAAAGAGAUAAUAGUAACAAUC
............(((((..((((((....))))))...(((((((.((....))..))))))))))((.(((.((......))..))).))((((((.......(((((((....)))))))........)))))).)).......
>AP004593.1/258876-259044
CUAUAAUCAAAAGCGCCAGGACUAUUCUUCGGACGGAUAGGAAGGAUAGUUGACGAGGUAGGAGGUUAUCGAAUUUUCGGCGGGUGCCUCCCGGCUGUCAUCACAGUCGAAACUUUAUCACUAAAACAGUAGGGUGACCUAUUGCACAAAAGGAUAAAGAAAGAUGUCU
............(((((..(((((((((((..........)))))))))))......((.(((((((....))))))).)).)))))....((((((......))))))...(((((((.......(((((((....)))))))........)))))))..........
>AE017024.1/157527-157682
UAAAUUAUAGAAGCGCCAGAACUACAAGUAGUGUAGUUGACGAGGUGGGGUUUAUCGAGAUUUCGGCGGAUGACUCCCGGUUGUUCAUCACAACCGCAAGCUUUUACUUAAAUCAUUAAGGUGACUUAGUGGACAAAGGUGAAAGUGUGAUGAGAG
.............((((..(((((((.....)))))))........(..((((....))))..))))).....(((.(((((((.....)))))))...(((((((((....((((((((....)))))))).....))))))))).....)))..
>AC078934.3/32621-32405
AGUACAGUUAAAGCGCCUGUGCAAAUAAAUAUUUGUAUUUGAAGAUUAAAGGUUAAUAUAUGAGUGGCCUUUAUAGAGUGCAAUAUAUGUAUUUGUAGACGAGGAGGAUAGUGAUCGAAUAGAUCGGCGGAUGCUAUCCCGGAUGUGGCUCAUUCGUUAGCUUAUUAAGUAAAACAUUAGGGUGACUUAAUGGACAAAGUUAAUAAGAUCGCCAGAA
............(((((((((((((((.((((((((((((......(((((((((.........)))))))))..)))))))).)))).)))))))..)).))).(((((((((((.....)))).......)))))))((((((.....))))))....((((((((.(....(((((((....))))))).....).))))))))..))).....
>AP001507.1/288766-288933
AUGACAGUUGAAGCGCCAGGACUAUUCCACGGACGGUAACGGAAUAGUUGACGAGGAGAGGGUUUAUCGAAGGUUCGGCGGAUGCCCUCCGGUUGCACAUGACAGCCGCAAGCUUUUGUAAAAAACAGAGGGGCGACCUUCUGGACAAAGGCAAAAGCGUUCAUGCUA
...........(((((...(((((((((((.....))...))))))))).....((((.(.(((..((((....))))..))).).))))((((((....).)))))))..((((((((......(((((((....))))))).......))))))))......))).
>AE013165.1/2616-2459
UUUAAUUUAGAAGCGCCUGGACUUAAAGCCUUAAGGCUUUAAGUUGACGAGGGCAGGGUUUAUCGAGACAUCGGCGGGUGCCCUGCGGUCUUCCUGCGACCGUUAGAGGACUGGUAAAACCACAGGCGACUGUGGCAUAGAGCAGUCCGGGCAGGAAA
............((((((.(((((((((((....))))))))))).......((.((((((....)))).)).))))))))(((((((((.......))))......((((((.(....((((((....)))))).....).))))))..)))))...
>AE015944.1/292739-292466
AAAUAUAAUAAAGCGCCAGGACUUAGGUGAUGAAACUCAGACUAUGGUCUGAGUAAGUUCGACUAACCAAAUCACAGAUUUGGAGUAAGAUUAAUGAAACUCAGACUAUGGUCUGAGUAAGUUCCACCAACCAAAUCACAGAUUUGGGGUGUCACUUAAGUUGACGAGGAUGGGGAGUAUCGAAUCUUCGGCGGGUGCCCCACGGUACUGCACUACCGUUAAAGAUUGACAAAACCAAGGAGUAAUUUUUGGUACAAAUCAAUCAGGUGUUAAA
...........((((((.((((((((((((.(((((((((((((((((((((((.((((..(((..(((((((...))))))))))..))))......))))))))))))))))))))...)))((((..(((((((...)))))))))))))))))))))...(((((((.((.....))..)))))))((.((((((....))))))))....))......((((((....((((((((....)))))))).....)))))).))))))...
Complete/log_lysine.RNASpa_comp_150_5
/home/tirza/YairProject/RS_new /home/tirza/RFAMDB/lysine_10_1.set subopts 150 samplings 5 comprehensive 
Sample 0:282 2677
Sample 1:462 2438
Sample 2:476 2490
Sample 3:477 2417
Sample 4:483 2472
Cost: 2417
>AE017007.1/287994-288186
CGAUGAGGUAGAGGUUGCGACUUUUAAGAGUACGACGGACGAGACACAGAGAAUGUCACCGACUCCGUUUGAAAGGAAAAGUUGCCGAAGUUUAUAUUUCUUCUCUGGAAAUAUGAGCUGGGGCUGUCUCCGAAAGGAACAGAACUGUCACGUUUACAAAAUUACCGUGUAAACGUGGGGUGCUAUCUUAACG
...((((((((.(((((((((((((........((((((((.((((.......))))..))..)))))).......)))))))))(..(((((((((((((.....)))))))))))))..).((((.(((....)))))))))))..((((((((((.........)))))))))).....))))))))...
>AL596166.1/112469-112272
UGGUGAGGUAGAGGUUGCGAGAUGCACUAGUAAUUUUUUCGAGGCGAAACAAAGACGCCAAUGACAAAAAACGAACAGGUUAAUCGCCGAAGUGACUAUUUUUUCUUUGUAUCGAAAUAGUUGUUGGGACAGUUUCCUAAAGGAGCUGGACUGCUAUAAGAAUUUGUCGAAAUUUCUUAUAGGUGUGCUAUCUGACAA
..((.((((((.((((..........(((..((((.((((((((((.........))))....(((((.(((......)))..((((....))))..........))))).)))))).))))..)))..(((((((.....))))))))))).(((((((((.((.....)).))))))))).....)))))).))..
>AE007856.1/5090-5262
ACCUAGGGUAAAGGUGCUGUAGUUAUUAUUAUUUAUUCUUAGCUGGCAAGCUUUGAGGGAUAAAGAAAGGAAUUGCAGCCGAAGAAGGAUUUCCGGCAGGAACUUUUUCUGGUUUUGUAUAAAAUAUAUGCAGAACUGUCACUAUUCUUUUAUAGUGGAGAGCUACAAGGUGC
((((...(((...(.(((((((((.......(((((((((((((....))))...)))))))))......))))))))))..(((((((.((((....)))).)))))))(((((((((((.....))))))))))).(((((((......))))))).....))).))))..
>AE004127.1/7715-7538
UCUAGCAGAAGAGGAGCACUGCCCAGGCAGAUGUUUUGUGGAGCCUCAACUCCAAUACAGAACAUUCAGGGGGAGUAGUGCCGAGGUGAAUCAAAGUUGUGGCUUUGGUUUAUCGGUUGAACGGGCUGAAUCCCUUCAACUGUCAUCAGCUCGAAUCUGAUGAAGAGCUUCUGAGGGA
(((..((((((....(((((((((......(((((((((((((......))))...)))))))))......)).)))))))...((((((((((((......))))))))))))(((((((.(((......)))))))))).(((((((.......)))))))....))))))..)))
>AE013149.1/9167-9356
AGGUGAGGUAGAGGCGCGGGUCAUCAAGAGUAACAUGCCAGAGGUGUUAAGGGCCGAUGAAGGUGUGUGAAAGGGGUGCCCGCCGAAGCGCGUAAACUUCCUUAAGGUUUACGCAGCUGGGCCUAUGCCGAACAGGUAUAGGACUGUCACUGAAGGCUCCCCAGGCCUUCAGUGGAGAGCUAUCUCGCUA
.((((((((((....(((((.((((.......(((((((...(((.......)))......)))))))......)))))))))...(((((((((((((.....)))))))))).)))((.((((((((.....)))))))).)).((((((((((((.....))))))))))))....)))))))))).
>AF270308.1/2156-2331
AAUAGAGUUAGAGGUUGCAUUAUUAAUGACUAACUUAUCAGAAGUCGUAUGGGACAUGUGUUGAAUAAGUGAAAGGUAAUAAUGCCGAAAUGAUGUUAUUUCCAUAAAUUAGCAUUGUUGGGACAACUUUCGAAUAGAAGUUGUACUGUCACUUUAUGUGAUGUGCUACCUUAUAU
..........(((((.(((((((((.......(((((((((..(((......))).....))).))))))......))))))).((..((..((((((...........))))))..)).))((((((((......))))))))...(((((.....)))))..)).)))))....
>AE001799.1/20444-20268
GACCCGACGGAGGCGCGCCCGAGAUGAGUAGGCUGUCCCAUCAGGGGAGGAAUCGGGGACGGCUGAAAGGCGAGGGCGCCGAAGGGUGCAGAGUUCCUCCCGCUCUGCAUGCCUGGGGGUAUGGGGAAUACCCAUACCACUGUCACGGAGGUCUCUCCGUGGAGAGCCGAUCGGGUC
((((((((((.(((((((((..(.......(((((((((.((.......))....)))))))))......)..))))))......(((((((((.......))))))))))))..((((((((((.....)))))))).)).((((((((....))))))))....))).)))))))
>X00008.1/296-492
CAGGCCAGAAGAGGCGCGUUGCCCAAGUAACGGUGUUGGAGGAGCCAGUCCUGUGAUAACACCUGAGGGGGUGCAUCGCCGAGGUGAUUGAACGGCUGGCCACGUUCAUCAUCGGCUAAGGGGGCUGAAUCCCCUGGGUUGUCACCAGAAGCGUUCGCAGUCGGGCGUUUCGCAAGUGGUGGAGCACUUCUGGGUGA
...(((......)))...((((((.......(((((((.((((.....))))....)))))))...((..((((..((((..(((((.((((((........))))))....(((((.((((((.....)))))).)))))))))).((((((..((....))..))))))......))))..))))..))))))))
>AE017274.1/20257-20449
CGAUGAGGUAGAGGUUGCGACUUUUAAUAGUAAAACGGACGAGACACAGAGAAUGUCUUAGACUCCGUUUGAAAGGAAAAGUUGCCGAAGUUUAUAUUUCUUCUCUGGAAAUAUGAGCUGGGGCUGUCUCCGAAAGGAACAGAACUGUCACGUUUACAAAAUUACCGUGUAAACGUGGGGUGCUAUCUUAACG
.(.((((((((.....(((((((((.......(((((((..(((((.......))))).....)))))))......)))))))))...(((((((((((((.....)))))))))))))((..((((.(((....)))))))..)).(((((((((((.........)))))))))))....)))))))).).
>AE016770.1/235405-235209
CAGGCCAGAAGAGGCGCGUUGCCCAAGUAACGGUGUUGGAGGAGCCAGUCCUGUGAUAACACCUGAGGGGGUGCAUCGCCGAGGUGAUUGAACGGCUGGCCACGUUCAUCAUCGGCUACAGGGGCUAAAUCCCCUGGGUUGUCACCAGAAGCGUUCGCAGUCGGGCGUUUCGCAAGUGGUGGAGCACUUCUGGGUGA
...(((......)))...((((((.......(((((((.((((.....))))....)))))))...((..((((..((((..(((((.((((((........))))))....(((((.((((((......)))))))))))))))).((((((..((....))..))))))......))))..))))..))))))))
/home/tirza/YairProject/RS_new /home/tirza/RFAMDB/lysine_10_2.set subopts 150 samplings 5 comprehensive 
Sample 0:394 2348
Sample 1:427 2338
Sample 0:444 2322
Sample 2:441 2336
Sample 1:438 2302
Sample 3:399 2359
Sample 2:451 2355
Sample 4:438 2270
Cost: 2270
>AP004826.1/205532-205707
AUAUUUUGAUGAGGCGCAUCAAUCAUGAGUAAAGUUUAGAUUACUGUCUGCUAACAGCUAAAUUUGAAAGGGUGCGAUGCCGAAGCGAUUAUAAUAGCAGUUAUAAUUUGUUGGACUUUUUGGUUAAGAGCUGAGAGUUUGUCAUUAUUUAAAAAUAAUGGAGUGCAUCACUUGUA
.....((((((.....))))))..(..(((.((((((((....((((......)))))))))))).....(((((....((((...(((((((((....)))))))))..))))((((((((((.....))))))).....((((((((....)))))))))))))))))))..).
>AE017267.1/95018-94836
CGGUGAGGUAGAGGUUGCAGUCAUUAAGAGUAUCAUUUCAGGAGAUGUAGUGGCAUUGAUGAACGAAUGAGAAAGGAAUGAUUGCCGAAGUAAGCCCGUGUCCACCAUGCACGCUUGCUGGGUCUGCAUUGAAUAAGUGCAGAACUGUCACAAACGUUUCGUUUGUGGAGAGCUAUCGAGAGG
......(((((.....(((((((((.......((((((((...(((((....)))))..)))...)))))......)))))))))...(((((((..((((.......)))))))))))((.((((((((.....)))))))).)).(((((((((...)))))))))....)))))......
>U00006.1/98763-98567
CAGGCCAGAAGAGGCGCGUUGCCCAAGUAACGGUGUUGGAGGAGCCAGUCCUGUGAUAACACCUGAGGGGGUGCAUCGCCGAGGUGAUUGAACGGCUGGCCACGUUCAUCAUCGGCUACAGGGGCUGAAUCCCCUGGGUUGUCACCAGAAGCGUUCGCAGUCGGGCGUUUCGCAAGUGGUGGAGCACUUCUGGGUGA
...(((......)))...(..((((......(((((((.((((.....))))....)))))))....(..((((..(((((.(((((.((((((........))))))....(((((.((((((......)))))))))))))))).((((((((((....)))))))))).....)))))..))))..)))))..)
>AE006126.1/222-48
UACUUGUGUAGAGGAGCGAUCACUAUAAGUAUUUUUUCUGAGUGGAUAACGAAGAGGAAAAAGGAAAGGAGUGACCGCCGAAAUCAAUUGAAAGUCAUUUUGAUUGGUUGGUGGCGUAUUCGAAAGGAACGUCAUUGUCAUAGUCUUUUUUAAACUAUGGAGCGCUACUGGUUGG
.(((...((((.((.(((.(((((.......((((((((...((.....))....))))))))......))))).))))..(((((((..(((....)))..)))))))((((((((.(((....))))))))))).(((((((.........)))))))..).)))).)))...
>AP005082.1/169934-170112
UUAUGUAGAAGAGGAGCACUGCCCAGGCAGAUGAUUUGUGGAACCGCAAUUCCAAUACCAAUCAUUCAGGGGGAGUAGUGCCGAGGUAAGUCAAAAUUGCAGGGUUUGGCUUGUCGGUUGACUUGGGUUGAGUCCCAUCAACUGUCAUCAGCACCGUCUGAUGAAGAGCUUCUGAGGGU
.....((((((..(.(((((((((.....(((((((..(((((......))))).....))))))).....)).))))))))..(((((((((((.........)))))))))))((((((..((((......)))))))))).(((((((......)))))))....)))))).....
>AP001518.1/272531-272358
AGAUGGGGUAGAGGAGCGGGUUUUAAGAGUAAGCGCUUGGAGGAUGACAACGAGGAUAAGCGCCGAAAGGAAAACUCGCCGAAGCGGAAGAUGAGUCAAGCGUCUUCUUGCUGGGGUUGCAUUGAAUAAAUGUAACACUGUCACAGCAGAUUGCUGUGGAGAACUACUAACGUU
......(((((..(.(((((((((........(((((((..(........).....)))))))(....).))))))))))..(((((((((((.......))))))).))))((.((((((((.....)))))))).)).(((((((.....)))))))....)))))......
>AE017028.1/200117-200298
CUCAAAGGUAGAGGCCGCGAUAGGAAAGAGUAAGCUAUGGGAGAUUUAAUGGAAUCUGUGAUCAUAGGUUGAAAGGGACUAUUGCCGAAAUAUAAGAAUAACCAUCUUAUUCAUAUAUUGGGACUGCAUUGAAUAAAUGUAGUACUGUCAUAAGAUUUAUUUUAUGGAGAGCUAUUUGGAGA
(((...(((((...(((((((((.......(((.((((((.((((((....))))))....)))))).))).......)))))))...((((((.(((((.......))))).)))))))).((((((((.....)))))))).((.((((((((....))))))))))..)))))..))).
>AL935254.1/261916-262097
AUCGAAAGAAGAGGAUGCGGUUAACAAUAGUAGCCGGCUGGAAGUGGGUCACCACUUAUGAAGGUCAGUGAACGGGGCAACCGCCGAAAUCGAUGGAUCAGUGACCGAUUCAUCCGUUGGGCCUUGGUUGAAUAAAUCAUGGACUGUCGCAGCUAGAAUAGUUGCGGGGCGCUAUCGACGAU
.((....))....((((((((((.......))))).(((..((((((....)))))).....((((.((((......((((((((..(((.((((((((.......)))))))).))).)))...)))))......)))).)))).((((((((.....))))))))))))).)))......
>AE004361.1/7554-7382
CCUUUAAGUAGAGGCGCGCUGUUCAUGAGUCGCCAGUCGUAGGUUGACCCCGAUGAUGACUGGUUAAAGGGUACAGCGCCGAAGUGAUCGUUGCGUCAUCAACGUUCGCUGGGCCAGCAUUGAACAAAUGCCGGACUGCCAUAGUGUGUUGUCUAUGGAGCGCUACCUUGAAG
.((((((((((..(((((((((.(.......(((((((((..((((....)))).)))))))))......).)))))))...(((((.(((((......))))).))))).((((.(((((.....))))).)).)).((((((........)))))).)).)))).))))))
>AP003187.2/139222-139393
GACCAAAGUAGAGGUGCCGUAAUUAAGAGUAGUCAUAAGUAGCUGACAAGUGUUUUAUGUAUGAUGAAAGGGAUUAUGGCCGAAGAGAUAUUAAUGGUGAUUAAUAUUUCUGGGUAUAUGUAUAAUAUGCAUAUAACUGUCACUUUGAAAAAAGUGGAGUGCUACAAGGUAC
.(((...((((..(.(((((((((.......((((((.(((...(((....))).))).))))))......))))))))))..((((((((((((....)))))))))))).((((((((((.....)))))))).)).(((((((....)))))))....))))..)))..
/home/tirza/YairProject/RS_new /home/tirza/RFAMDB/lysine_10_4.set subopts 150 samplings 5 comprehensive 
Sample 3:453 2357
Sample 0:248 1920
Sample 1:316 1830
Sample 2:343 1863
Sample 4:430 2330
Cost: 2302
>AE004193.1/5679-5861
UUUCGCCGUAGAGGAGCGGUUACGAAAAGUAUCCACAGUUGGGGUGAUGCCAAUGAAUUGUGGAAAAAGGCGUUGCCGCCGAAGUCAACUUGCCCAUCAACGCAGUUGGCUGGGGUUACAUUCAAUAGGUGUAACACUGCCAUAGUCUAUAUUGUUGUUAAACUAUGGAGCGCUACUGUAGGG
.....((.((.((.((((((.(((.......(((((((((..((.....))....)))))))))......))).)))((...(((((((.(((........)))))))))).((((((((((.....)))))))).)).(((((((..(((....)))...))))))).))))).)).)).))
>AE010489.1/2647-2468
AUAAAAAAUAGAGGUGCAUAUAUGUAGGUAGUGUGAAAAUGUUAAGGUAUAAGCCACCAAUGUUUCACAUGAAGGGCAUAGUUGCCGAAAGAAAGUUAAUUGCUUAUGAUUAAUUUUCUUGGUCAAUGUCAACAAGCAUUGACUGUCAUAUUCUUUUGAAUAUGGAGAGCUAUUUAUAGU
.....((((((..(.(((..(((((.....(((((((.(..((..((......))...))..)))))))).....)))))..))))..(((((((((((((......)))))))))))))(((((((((......))))))))).((((((((....))))))))....)))))).....
>AP001517.1/215539-215348
AGUGAUGGUAGAGGUGCGAAAACCAAGAGUACACAGUCUGAGAGAAAUGAGAAUCGUUGACGACUGUUGGAAAGGGGGAUUCGCCGAAGUGCAGAUCGGGGCUCAUUCCCAUUUGCGCUGGACCUAUGUUGAAUAAGCAUAGGGCUGUCACAACACUAGCCCCAACUAGUGCUGUGGAGAACUAUCUCACGU
.((((.(((((.((((((((..((........((((((.....((........))......))))))........))..)))))...(((((((((.((((.....)))))))))))))...((((((((.....))))))))))).(((((.((((((......)))))).)))))....)))))))))..
>AP004601.1/22341-22165
CGGUGAGGUAGAGGAGCAUACAACAUUAGUAAUCGACAAGAGGAUGACAACGAUGAUAGUUGGUGGAAGGGUUGUUUGCCGAAGCAUAAUAAGGGUCAGACUUAUUAUUGCUGGUACAUCUUUGAAUAAAAGAUGCACUGUCAUGCAAAAUUAAGUGCAUGGAGAACUACUGAUCGA
((((..(((((..(.(((.(((((.......((((((.(..(........).....).))))))......))))).))))..(((((((((((.......))))))).))))(((.(((((((.....))))))).))).(((((((........)))))))....))))).)))).
>AP005342.1/28132-28310
UUUUGCAGAAGAGGAGCACUGCCCAGGCAGAUGUUUUGUGGAGCCGCAACUCCAACACAGAACAUUCAGGGGGAGUAGUGCCGAGGUAGAUCAAAAUUGCAGGAUUUGAUCUGUCGGUUGACUUGGGUUGAGUCCCAUCAACUGUCAUCAGCUCAGCCUGAUGAAGAGCUUCUGAGAUG
.....((((((....(((((((((.....((((((((((((((......)))))...))))))))).....)).)))))))...(((((((((((.........)))))))))))((((((..((((......)))))))))).(((((((......)))))))....)))))).....
>AP001512.1/119931-120105
GGAUGAGGUAGAGGUGCAAUGCGAAUCAGUACCCACUUGGAGUUUGAUGGAACUAGGAAGAGUGGGGAAAGGUCAAUUUGCCGAAGUGAAUGUAUGUCCAUCCCAUACGUUUGCUGGGUCGUUUUUGAAUAAAAAACGAACUGCCGCUGACUGUUAGCGGAGAGCUAUCUGCCAA
......((((((...((...((((((.....(((((((..(((((....))))).....))))))).........))))))...((((((((((((.......))))))))))))...((((((((.....)))))))).((.(((((((...))))))))).))..))))))..
>AP004598.1/253855-254037
GUUUUGGAUAGAGGUGCGGAGACCAUCAGUAUAUACGCGGAAGGGAAAUGAGCCCUAGUGAAGCGUAUGGAAAGGGGAAUCUGCCGAAGCGAGUGAAAUACUCAUUCAUUAACUCGUUGGUGCUGCUAUUGAACAAAUAACAGUGCUGUCAUAUAGGAGACUAUAUGGAGGGCUAUCGAGCUG
(((((((.((((((((.(....))))).....((((((...((((.......))))......))))))...........)))))))))))((((((.....)))))).....((((.((((((((.((((.....)))).)))).((.((((((((....)))))))).)))))).))))...
>AF269536.1/680-500
AAUAGAGUUAGAGGUUGCAUUAUUAAUGACUAACUUAUCAGAAGUCGUAUGGGACAUGUGUUGAAUAAGUGAAAGGUAAUAAUGCCGAAAUGAUGUUAUUUCCAUAAAUUAGCAUUGUGAAGUUGGUUGAACAAUAAAAACAUCACAACCACGAAUGCUUUCUUCAAUAUUUAUUUGAAUU
...(((((..(.(((((((((((((.......(((((((((..(((......))).....))).))))))......)))))))))......(((((((.((.....)).)))))))((((.(((.(((....)))...))).)))))))).)....))))).(((((.......)))))..
>AE016747.1/182196-182375
AGAUUUUGAUGAGGCGCAUCAAUCAUGAGUAAACUUUAGAUAAUUUGUCUGCUAACAAUUAUAGAGUUAAAAGGGUGAGAUGCCGAAAUGAUUCAUAAUAGCAGUUAUGAAUCGUUGGACUUAAUGGUUAAGAGCUAUAAGUUUGUCAUUAUUAUUAAAUAAUGGAGUGCAUCACUUGUA
.(((..(((((.....))))))))((((((.(((((((......((((......))))...)))))))..........(((((...(((((((((((((....)))))))))))))((((((.(((((.....))))))))))).((((((((....))))))))...))))))))))).
>Z99121.2/6040-5861
CAGUGAGGUAGAGGUUGCGCGGAUGAUGAGUCACACAUGCUAGGCUGACAGGGGCUGUUAAACAUGUGUAAAAGGCAUCAGCGCCGAAGUGUGGAGAAAGCCGAUCCUUCUCUAUGCUGGGACUGUAUCUGAAUAAGUGCAGGACUGCCGCGUGCUUUUUCGCGGAGGGCUAUCCGGAGA
......(((((...((.(((((((((((....(((((((...((((......))))......)))))))......)))))((((((.(((((((((((.........)))))))))))((..(((((.((.....)))))))..))..)).))))...)))))).))..))).)).....
/home/tirza/YairProject/RS_new /home/tirza/RFAMDB/lysine_10_3.set subopts 150 samplings 5 comprehensive 
Sample 0:331 2539
Sample 3:372 1921
Sample 1:454 2296
Sample 2:483 2348
Sample 4:353 1878
Cost: 1830
>AE017269.1/77627-77808
CUCAAAGGUAGAGGCCGCGAUAGGAAAGAGUAAGCUAUGGGAGAUUUAAUGGGAUCUGUGAUCAUAGGUUGAAAGGGACUAUUGCCGAAAUAUAAGAAUAACCAUCUUAUUCAUAUAUUGGGACUGCAUUGAAUAAAUGUAGUACUGUCAUAAGAUUUAUUUUAUGGAGAGCUAUUUGGAGA
(((..((((((...(((((((((.......(((.((((((.(((((......)))))....)))))).))).......)))))))...((((((.(((((.......))))).)))))))).((((((((.....)))))))).((.((((((((....))))))))))..)))))).))).
>AE017154.1/86844-87014
ACAAAUUGUAGAGGUGCAAAUCCGAUAAGUAUUUCUUCUGAGUGGAAAGCGAUGAAGGGGAAGGAAAGGCGUAUUUGCCGAAAUCAAUUAAGCGUCAUCUUAGUUGGUUGGGGUCGUUGCCGAAAGGGACGACACUGUCGUAAUUCAAUAUUACGGAGUGCUACUAUUAGG
.......((((..((((...(((........((((((((..((.(....).))..))))))))....((((....))))..(((((((((((......))))))))))))))((((((.((....))))))))....(((((((.....))))))).))))..))))....
>AF306669.1/1019-1194
AUAUUUUGAUGAGGCGCAUCAAUCAUGAGUAAAGUUUAGAUUACUGUCUGCUAACAGCUAAAUUUGAAAGGGUGCGAUGCCGAAGCAAUUAUAAUAGCAGUUAUAAUUUGUUGGACUUUUUGGUUAAGAGCUGAGAGUUUGUCAUUAUUUAAAAAUAAUGGAGUGCAUCACUUGUA
........(((((..(((((..(((.......(((((((....((((......))))))))))))))...)))))((((((..((((((((((((....))))))).)))))((((.(((..((.....))..))))))).((((((((....)))))))).).))))).))))).
>AE007576.1/1562-1747
ACCUUUUGUAGAGGUGCUUUAAGUCAAGAGUAACCGUUUGGAGUUGGCAAACUUAGAUGAACGGUAAAAGGGGCUUUUAGCCGAAGCAUUUAGAUUGGCAGAUUUAUUUGCUGGCUUUUCAUACAACAUAUGAAUGGCUGUCACUUUAUUAGUUAGUUAUUAGGUAAGUGGAGCGCUACAAGGUAC
.(((..(((((..(((((..(((((.......(((((((.(((((....)))))....)))))))......)))))..)))...((((..((((((....))))))..))))((((.((((((.....)))))).)))).((((((..(((((.....)))))..)))))).)).))))))))...
>AE016947.1/224792-224618
AAAAGAGGUAGAGGUCGCGGUUUUUAUUACGCUUGUGGAGUGAGAGGACACUGGGAAGCAAGUUUAGGAUCAAUCGCCGAAAUGCAUAACGGAGCCUCUUCUGUUGUGUGUUGGGACGUAAGUUAAGAGCUUGCGGACUGUCUUAGUAGUGAUGCUAAGUUGUGCUAUGUUUCGU
...(((.((((.....((((((....(((.((((((..((((......)))).....)))))).)))....))))))(((((((((((((((((....))))))))))))))((..(((((((.....)))))))..))..(((((((....))))))))))..)))).)))...
>U32832.1/9495-9319
UACAAAAGUAGAGGCGCAAUUAUUAUAAGUAUUUUUUCAGAGUGGAUAACGAAGAAGAAAAAAGAAAGGAAUAGUUGCCGAAAUCAAAUAAAAGUCGUUUUGUUUGGUUGGUGGCGUGCUCGAAAGGGGCGACACUGUCAUAGUUUUUCUGAUUAACUAUGGAGUGCUACGGUUGUU
.((((..((((..(((((((((((.......(((((((....((.....)).....)))))))......)))))))))...(((((((((((......)))))))))))((((.(((.(((....)))))).)))).((((((((.........)))))))).)).))))..)))).
>AE017029.1/246029-245843
ACGUGAGAUAGAGGUUGCGAUACUUAUGAGUAUUCUAAUGGAGACACAGAGAGGUCCAUGAAAUUAGAUGAAAGGAAGUAUUGCCGAAAUCGAUAUAUUUCUCUGUAUGUAUCGAUUGGGGCUGUUUUCGAAUAGAAACAGAACUGUCAUAUGUACAGACAUGUACGUAUGAAGAGCUAUCUACAAA
..(((.(((((.....(((((((((.....((.((((((.(.(((.(.....))))).....)))))))).....)))))))))...(((((((((((........)))))))))))((..(((((((......)))))))..)).(((((((((((....)))))))))))....))))))))...
>AP005335.1/123141-123320
UAUCGACGUAGAGGCGCAAUGGUAAAGAGUAACUAUUAUUGGGGUGAUGCCAAUGAAUAAUAGUGAAAGGUAUCCAUUGCCGAAGUGAAUUGCAUAUCAAAGCAGUUUGCUGGGGUUGCAUCCGAAAGGAACAACACUGCCAUAGUAUUUAAUGUAUAACUAUGGAGCGCUACUGUAGGU
.(((.((((((..(((((((((((.......(((((((((..((.....))....)))))))))......)).)))))))...((((((((((........)))))))))).((((((..(((....))).)))).)).(((((((............))))))).)).)))).)).)))
>AE017033.1/217118-217310
CGAUGAGGUAGAGGUUGCGACUUUUAAGAGUAAAACGGACGAGAUACAGAGAAUGUCUAAGACUCCGUUUGAAAGGAAAAGUUGCCGAAGUUUAUAUUUCUUCUCUGGAAAUAUGAGCUGGGGCUGUGUCUGAAAGGAACAGAACUGUCACGUUUACAAAAUUACCGUGUAAACGUGGGGUGCUAUCUUAACG
.(.((((((((.(.(((((((((((.......(((((((..(((((.......))))).....)))))))......)))))))))...(((((((((((((.....)))))))))))))((..((((.(((....)))))))..))..((((((((((.........)))))))))))).).)))))))).).
>AE017000.1/234265-234084
CGGUGAGGUAGAGGUUGCAAUCAUUAAGAGUAUCAUUUCAGGAGAUGUAGUGGCAUUGAUGAAGGAAUGAGAAAGGAAUGGUUGCCGAAGUAAGUCGUGUCCACCAUGCACGCUUGCUGGGUCUGCAUUUAAUAAGUGCAGAACUGUCACAAACGUUUCGUUUGUGGAGAGCUAUCGAGAGG
......(((((...(((((((((((.......(((((((.(..(((((....)))))..)...)))))))......)))))))))...((((((.(((((.......)))))))))))((.((((((((.....)))))))).)).(((((((((...)))))))))))..)))))......
/home/tirza/YairProject/RS_new /home/tirza/RFAMDB/lysine_10_5.set subopts 150 samplings 5 comprehensive 
Sample 0:241 2212
Sample 3:417 2299
Sample 1:395 2086
Sample 4:457 2329
Cost: 2296
>AP001518.1/272531-272358
AGAUGGGGUAGAGGAGCGGGUUUUAAGAGUAAGCGCUUGGAGGAUGACAACGAGGAUAAGCGCCGAAAGGAAAACUCGCCGAAGCGGAAGAUGAGUCAAGCGUCUUCUUGCUGGGGUUGCAUUGAAUAAAUGUAACACUGUCACAGCAGAUUGCUGUGGAGAACUACUAACGUU
.((((.(((((....(((((((((........(((((((..(........).....)))))))(....).)))))))))...(((((((((((.......)))))))).))).((((((((((.....)))))))).)).(((((((.....)))))))....)))))..))))
>AE006126.1/222-48
UACUUGUGUAGAGGAGCGAUCACUAUAAGUAUUUUUUCUGAGUGGAUAACGAAGAGGAAAAAGGAAAGGAGUGACCGCCGAAAUCAAUUGAAAGUCAUUUUGAUUGGUUGGUGGCGUAUUCGAAAGGAACGUCAUUGUCAUAGUCUUUUUUAAACUAUGGAGCGCUACUGGUUGG
.(((...((((.((.(((.(((((.......((((((((...((.....))....))))))))......))))).))))..(((((((..(((....)))..)))))))((((((((.(((....))))))))))).(((((((.........)))))))..).)))).)))...
>AP004826.1/205532-205707
AUAUUUUGAUGAGGCGCAUCAAUCAUGAGUAAAGUUUAGAUUACUGUCUGCUAACAGCUAAAUUUGAAAGGGUGCGAUGCCGAAGCGAUUAUAAUAGCAGUUAUAAUUUGUUGGACUUUUUGGUUAAGAGCUGAGAGUUUGUCAUUAUUUAAAAAUAAUGGAGUGCAUCACUUGUA
.....((((((.....))))))..(..(((.((((((((....((((......)))))))))))).....(((((....((((...(((((((((....)))))))))..))))((((((((((.....))))))).....((((((((....)))))))))))))))))))..).
>AE004361.1/7554-7382
CCUUUAAGUAGAGGCGCGCUGUUCAUGAGUCGCCAGUCGUAGGUUGACCCCGAUGAUGACUGGUUAAAGGGUACAGCGCCGAAGUGAUCGUUGCGUCAUCAACGUUCGCUGGGCCAGCAUUGAACAAAUGCCGGACUGCCAUAGUGUGUUGUCUAUGGAGCGCUACCUUGAAG
.((((((((((..(((((((((((.......(((((((((.((......))....))))))))).....)).)))))))...(((((.(((((......))))).))))).((((.(((((.....))))).)).)).((((((........)))))).)).))).)))))))
>AE017028.1/200117-200298
CUCAAAGGUAGAGGCCGCGAUAGGAAAGAGUAAGCUAUGGGAGAUUUAAUGGAAUCUGUGAUCAUAGGUUGAAAGGGACUAUUGCCGAAAUAUAAGAAUAACCAUCUUAUUCAUAUAUUGGGACUGCAUUGAAUAAAUGUAGUACUGUCAUAAGAUUUAUUUUAUGGAGAGCUAUUUGGAGA
(((...(((((((.(((((((((.......(((.((((((.(((((......)))))....)))))).))).......)))))))...((((((.((((((.....)))))).)))))))).((((((((.....)))))))).)).((((((((....))))))))....)))))..))).
>AL935254.1/261916-262097
AUCGAAAGAAGAGGAUGCGGUUAACAAUAGUAGCCGGCUGGAAGUGGGUCACCACUUAUGAAGGUCAGUGAACGGGGCAACCGCCGAAAUCGAUGGAUCAGUGACCGAUUCAUCCGUUGGGCCUUGGUUGAAUAAAUCAUGGACUGUCGCAGCUAGAAUAGUUGCGGGGCGCUAUCGACGAU
.((....))....((((((((((.......))))).(((..((((((....)))))).....((((.((((......((((((((..(((.((((((((.......)))))))).))).)))...)))))......)))).)))).((((((((.....))))))))))))).)))......
>AE017267.1/95018-94836
CGGUGAGGUAGAGGUUGCAGUCAUUAAGAGUAUCAUUUCAGGAGAUGUAGUGGCAUUGAUGAACGAAUGAGAAAGGAAUGAUUGCCGAAGUAAGCCCGUGUCCACCAUGCACGCUUGCUGGGUCUGCAUUGAAUAAGUGCAGAACUGUCACAAACGUUUCGUUUGUGGAGAGCUAUCGAGAGG
......(((((.....(((((((((.......((((((((...(((((....)))))..)))...)))))......)))))))))...(((((((..((((.......)))))))))))((.((((((((.....)))))))).)).((((((((.....))))))))....)))))......
>AP005082.1/169934-170112
UUAUGUAGAAGAGGAGCACUGCCCAGGCAGAUGAUUUGUGGAACCGCAAUUCCAAUACCAAUCAUUCAGGGGGAGUAGUGCCGAGGUAAGUCAAAAUUGCAGGGUUUGGCUUGUCGGUUGACUUGGGUUGAGUCCCAUCAACUGUCAUCAGCACCGUCUGAUGAAGAGCUUCUGAGGGU
.....((((((....(((((((((.....(((((((..(((((......))))).....))))))).....)).)))))))...(((((((((((.........)))))))))))((((((..((((......)))))))))).(((((((......)))))))....)))))).....
>U00006.1/98763-98567
CAGGCCAGAAGAGGCGCGUUGCCCAAGUAACGGUGUUGGAGGAGCCAGUCCUGUGAUAACACCUGAGGGGGUGCAUCGCCGAGGUGAUUGAACGGCUGGCCACGUUCAUCAUCGGCUACAGGGGCUGAAUCCCCUGGGUUGUCACCAGAAGCGUUCGCAGUCGGGCGUUUCGCAAGUGGUGGAGCACUUCUGGGUGA
...(((......)))...((((((.......(((((((.((((.....))))....)))))))...((..((((..(((((.(((((.((((((........))))))....(((((.((((((......)))))))))))))))).((((((((((....)))))))))).....)))))..))))..))))))))
>AP003187.2/139222-139393
GACCAAAGUAGAGGUGCCGUAAUUAAGAGUAGUCAUAAGUAGCUGACAAGUGUUUUAUGUAUGAUGAAAGGGAUUAUGGCCGAAGAGAUAUUAAUGGUGAUUAAUAUUUCUGGGUAUAUGUAUAAUAUGCAUAUAACUGUCACUUUGAAAAAAGUGGAGUGCUACAAGGUAC
.(((...((((....(((((((((.......((((((..(((..(((....))))))..))))))......)))))))))(..((((((((((((....))))))))))))..)((((((((.....))))))))(((.(((((((....)))))))))).))))..)))..
/home/tirza/YairProject/RS_new /home/tirza/RFAMDB/lysine_10_4.set subopts 150 samplings 5 comprehensive 
Sample 2:378 2088
Sample 0:275 1924
Sample 3:405 2126
Sample 1:355 1916
Sample 4:392 2049
Cost: 2049
>AE015829.1/4454-4280
AGGAACAGAAGAGGAGCGUUAACUAGGUAGUCAAUCAGAGGAGCACAAACUCCAGCGAUGAUUGAUGAGGGAGAUUAGCGCCGAGGCAUAGAUGUGGUUGCUGCAUGUUUAUGUCGGUCGCUUAGGCUGAAUCCUAACGAUUGUCACCUGUAAUUGGUGGAGAGCUUCUGGUGAC
.....((((((....(((((((((.....((((((((..((((......)))).....)))))))).....)).)))))))...((((((((((((.......))))))))))))(((((.(((((......)))))))))).(((((.......)))))....)))))).....
>AE017003.1/180245-180059
ACGUGAGAUAGAGGUUGCGAUACUUAUGAGUAUUCUAAUGGAGACACAGAGAUGUCUAUGAACUUAGAUGAAAGGAAGUAUUGCCGAAAUUGAUAAAUUUCUCUGCAUUUAUCAAUUGGGGCUGUUUUCGAAUAGAAACAGAACUGUCAUAUGUACAGACGUGUACGUAUGAAGAGCUAUCUACAAA
..((.((((((.....(((((((((.....((.(((((...(((((......)))))......))))))).....)))))))))...(((((((((((........)))))))))))((..(((((((......)))))))..)).((((((((((......))))))))))....))))))))...
>M93419.1/332-511
AGUGAAGAUAGAGGUGCGAACUUCAUCAGUAAAAGCUUGGAGAAGAAUGAGCUUCAAUGAAAAGCUUUGAAAGGGAACGUUCGCCGAAGUGAAGAAAAACUCAUUUUUUUCUUUGCUGGUCCUGCAUUUAAGAGAUGCCGGAUUGUCAAGGCGGUGCCGCCUUGGAGAGCUAUCUCACUG
((((.((((((....(((((((((.......(((((((...((((......))))......)))))))......))).))))))...(((((((((((........)))))))))))(((((.(((((.....))))).))))).((((((((....))))))))....)))))))))).
>AP003194.2/187997-187828
AAAAGAGGUAGAGGCGCGAGAAUCAAGAUUACUAAAAUGGAGUUAAGUAGCGUAGAAGUUUUAGGAAAGGGAUUAUCGCCGAAGUUUUUGGCUAAUACUUUAAGGCUAAAUGCUGGGGUUGUAUAGAAUAUAUACAACACUGUCACAAAAUGUGGAGAGCUAUCAUCUUA
..(((((((((....((((.((((.......(((((((...(((....)))......)))))))......)))).))))...(((.(((((((..........))))))).)))((.((((((((.....)))))))).)).((((.....))))....))))).)))).
>AL591976.1/186683-186486
UGGUGAGGUAGAGGUUGCGAGAUGCACUAGUAAUUUUUUCGAGGCGAAACAAAGACGCCGACGACAAAGAAUGAACAGGUUGAUCGCCGAAGUGACUAUUUUCUCUUUGUUUAGAAAUAGUUGUUGGGACAGUUUCCUAAAGGGGCUGGACUGCUAUAAGAAUUUGUCGAAAUUUCUUAUAGGUGUGCUAUCUGACAA
..((.((((((.....((((...((.......(((((((((.((((.........))))..)))..))))))......))...))))...((..(((((((.((........)))))))))..))((..((((..(.....)..))))..)).(((((((((.((.....)).))))))))).....)))))).))..
>AP004827.1/261938-261763
AAUUGAGUUAGAGGUUGCAUGUUUAAUUAGUAACUUGUCAGAAGUAUUUAUGGUACAUAAGUUGAACAAGUGAAAGGUAAAGAUGCCGAAAUAGAUAUAAACCAUAAAUUAUAUCUAUUGGGACAGUUUUCGAAUAGGAACUGUACUGUCACAGAAUGUGAUGUGCUACCUUAUAU
..........(((((.((((.((((.......(((((((((..((((.....)))).....))).))))))......))))....((..(((((((((((........))))))))))).))((((((((......))))))))...(((((.....))))))))).)))))....
>AE015937.1/285886-286061
UAGAAAGGUAGAGGCGCGGUAUUUAAUAGUAUCUGUACAGAUAAAAGCAAGAUGAUGUACAGUGAAAGGAAAUAUCGCCGAAGCAUGCAGUUAAAGCUUUGAUACUGUAUGACUGGUCUUAUUUAAAAUAUGAAUAAGAUUGUCACAAAAUGAAUUUGUGGAGAGCUAUCAUUCAA
..(((.(((((...((((((((((........(((((((................))))))).......)))))))))...((((((((((............)))))))).)).((((((((((.....))))))))))..(((((((.....))))))).)..))))).)))..
>AP005076.1/290738-290918
UGUUGCCGUAGAGGCGCAGUCUCGAAGAGUAGCUAUUAUUGGGGUGAUGCCAAUGAAUAAUAGUGGAAGGCGAAGAUUGCCGAAGUAAGUCGUAUAUCAAAACGCCUUGCUGGGGUUGUAUCUGAAAGGAACAACACUGCCAUAGUAUAUUUACAUUAAACUAUGGAGCGCUACUGUAGGG
..((((.((((..(((((((((((.......((((((((...((.....)).....))))))))......)).)))))))...((((((.(((........))).)))))).(((((((.(((....)))))))).)).(((((((.((.......)).))))))).)).)))).))))..
>J03294.1/2297-2476
GGUGAAGAUAGAGGUGCGAACUUCAAGAGUAUGCCUUUGGAGAAAGAUGGAUUCUGUGAAAAAGGCUGAAAGGGGAGCGUCGCCGAAGCAAAUAAAACCCCAUCGGUAUUAUUUGCUGGCCGUGCAUUGAAUAAAUGUAAGGCUGUCAAGAAAUCAUUUUCUUGGAGGGCUAUCUCGUUG
..(((.(((((((((....)))))........((((((.(((((.(((((.((((.(((....(((.((...(....).)))))..(((((((((.(((.....))).)))))))))((((.((((((.....)))))).)))).))))))).)))))))))).)))))))))))))...
>AE013039.1/9145-9323
CGCAUAAAUAGAGGAGCUGCCAAGCAUGUAUUUGGCGAGGUGUUAAGGAGAAGAACCUCCAAUACUCGCUGAAGAAGGUUUGGCUGCCGAAAGGGUGAGCUUGUUCUUGAGCUCAUCCUUGGUGGUAAACACAAAGUUUACCACUGUCAUGGGACCUCCCAUGAAGCGCUAUUUAUGCA
.((((((((((.......(((((((.....((..((((.(((((..((((......)))))))))))))..))....))))))).((...((((((((((((......))))))))))))((((((((((.....)))))))))).(((((((....))))))).)).)))))))))).
Sample 2:339 1844
Sample 3:347 1929
Sample 4:345 1859
Cost: 1844
>AE007576.1/1562-1747
ACCUUUUGUAGAGGUGCUUUAAGUCAAGAGUAACCGUUUGGAGUUGGCAAACUUAGAUGAACGGUAAAAGGGGCUUUUAGCCGAAGCAUUUAGAUUGGCAGAUUUAUUUGCUGGCUUUUCAUACAACAUAUGAAUGGCUGUCACUUUAUUAGUUAGUUAUUAGGUAAGUGGAGCGCUACAAGGUAC
((((..(((((....(((..(((((.......(((((((.(((((....)))))....)))))))......)))))..)))...((((..((((((....))))))..))))((((.((((((.....)))))).)))).((((((..(((((.....)))))..))))))....)))))))))..
>AE017033.1/217118-217310
CGAUGAGGUAGAGGUUGCGACUUUUAAGAGUAAAACGGACGAGAUACAGAGAAUGUCUAAGACUCCGUUUGAAAGGAAAAGUUGCCGAAGUUUAUAUUUCUUCUCUGGAAAUAUGAGCUGGGGCUGUGUCUGAAAGGAACAGAACUGUCACGUUUACAAAAUUACCGUGUAAACGUGGGGUGCUAUCUUAACG
...((((((((.....(((((((((.......(((((((..(((((.......))))).....)))))))......)))))))))...(((((((((((((.....)))))))))))))((..((((.(((....)))))))..))..((((((((((.........)))))))))).....))))))))...
>AE017154.1/86844-87014
ACAAAUUGUAGAGGUGCAAAUCCGAUAAGUAUUUCUUCUGAGUGGAAAGCGAUGAAGGGGAAGGAAAGGCGUAUUUGCCGAAAUCAAUUAAGCGUCAUCUUAGUUGGUUGGGGUCGUUGCCGAAAGGGACGACACUGUCGUAAUUCAAUAUUACGGAGUGCUACUAUUAGG
.......((((.(((((...(((........((((((((..((.(....).))..))))))))....((((....))))..(((((((((((......))))))))))))))((((((.((....))))))))....(((((((.....))))))).))))).))))....
>AE017000.1/234265-234084
CGGUGAGGUAGAGGUUGCAAUCAUUAAGAGUAUCAUUUCAGGAGAUGUAGUGGCAUUGAUGAAGGAAUGAGAAAGGAAUGGUUGCCGAAGUAAGUCGUGUCCACCAUGCACGCUUGCUGGGUCUGCAUUUAAUAAGUGCAGAACUGUCACAAACGUUUCGUUUGUGGAGAGCUAUCGAGAGG
......(((((.....(((((((((.......(((((((.(..((((......))))..)...)))))))......)))))))))...((((((.(((((.......)))))))))))((.((((((((.....)))))))).)).(((((((((...)))))))))....)))))......
>AE017269.1/77627-77808
CUCAAAGGUAGAGGCCGCGAUAGGAAAGAGUAAGCUAUGGGAGAUUUAAUGGGAUCUGUGAUCAUAGGUUGAAAGGGACUAUUGCCGAAAUAUAAGAAUAACCAUCUUAUUCAUAUAUUGGGACUGCAUUGAAUAAAUGUAGUACUGUCAUAAGAUUUAUUUUAUGGAGAGCUAUUUGGAGA
(((...(((((...(((((((((.......(((.((((((.(((((......)))))....)))))).))).......)))))))...((((((.((((((.....)))))).))))))))(((((((((.....)))))))).)..((((((((....))))))))....)))))..))).
>AF306669.1/1019-1194
AUAUUUUGAUGAGGCGCAUCAAUCAUGAGUAAAGUUUAGAUUACUGUCUGCUAACAGCUAAAUUUGAAAGGGUGCGAUGCCGAAGCAAUUAUAAUAGCAGUUAUAAUUUGUUGGACUUUUUGGUUAAGAGCUGAGAGUUUGUCAUUAUUUAAAAAUAAUGGAGUGCAUCACUUGUA
........(((((..(((((..(((.......(((((((....((((......))))))))))))))...)))))((((((..((((((((((((....))))))).)))))((((.(((..((.....))..))))))).((((((((....)))))))).).))))).))))).
>AE017029.1/246029-245843
ACGUGAGAUAGAGGUUGCGAUACUUAUGAGUAUUCUAAUGGAGACACAGAGAGGUCCAUGAAAUUAGAUGAAAGGAAGUAUUGCCGAAAUCGAUAUAUUUCUCUGUAUGUAUCGAUUGGGGCUGUUUUCGAAUAGAAACAGAACUGUCAUAUGUACAGACAUGUACGUAUGAAGAGCUAUCUACAAA
..((.((((((.....(((((((((........((((((.(.(((.(.....))))).....)))))).......)))))))))...(((((((((((........)))))))))))((..(((.((((.....)))))))..)).(((((((((((....)))))))))))....))))))))...
>AE016947.1/224792-224618
AAAAGAGGUAGAGGUCGCGGUUUUUAUUACGCUUGUGGAGUGAGAGGACACUGGGAAGCAAGUUUAGGAUCAAUCGCCGAAAUGCAUAACGGAGCCUCUUCUGUUGUGUGUUGGGACGUAAGUUAAGAGCUUGCGGACUGUCUUAGUAGUGAUGCUAAGUUGUGCUAUGUUUCGU
...(((.((((...((((((((....(((.((((((..((((......)))).....)))))).)))....))))).)))((((((((((((((....))))))))))))))((..(((((((.....)))))))..))..(((((((....))))))).....)))).)))...
>AP005335.1/123141-123320
UAUCGACGUAGAGGCGCAAUGGUAAAGAGUAACUAUUAUUGGGGUGAUGCCAAUGAAUAAUAGUGAAAGGUAUCCAUUGCCGAAGUGAAUUGCAUAUCAAAGCAGUUUGCUGGGGUUGCAUCCGAAAGGAACAACACUGCCAUAGUAUUUAAUGUAUAACUAUGGAGCGCUACUGUAGGU
.(((.((((((..(((((((((.........(((((((((.(((.....))..).))))))))).........)))))))...((((((((((........))))))))))((.((((..(((....))).)))).)).(((((((((.......)).))))))).)).)))).)).)))
>U32832.1/9495-9319
UACAAAAGUAGAGGCGCAAUUAUUAUAAGUAUUUUUUCAGAGUGGAUAACGAAGAAGAAAAAAGAAAGGAAUAGUUGCCGAAAUCAAAUAAAAGUCGUUUUGUUUGGUUGGUGGCGUGCUCGAAAGGGGCGACACUGUCAUAGUUUUUCUGAUUAACUAUGGAGUGCUACGGUUGUU
.((((..((((..(((((((((((.......(((((((....(.(....).)....)))))))......)))))))))...((((((((((((....))))))))))))((((.(((.(((....)))))).)))).((((((((.........)))))))).)).))))..)))).
/home/tirza/YairProject/RS_new /home/tirza/RFAMDB/lysine_10_5.set subopts 150 samplings 5 comprehensive 
Sample 0:376 2067
Sample 1:367 2089
Sample 2:375 2058
Sample 3:362 2046
Sample 4:386 2019
Cost: 2019
>AP004827.1/261938-261763
AAUUGAGUUAGAGGUUGCAUGUUUAAUUAGUAACUUGUCAGAAGUAUUUAUGGUACAUAAGUUGAACAAGUGAAAGGUAAAGAUGCCGAAAUAGAUAUAAACCAUAAAUUAUAUCUAUUGGGACAGUUUUCGAAUAGGAACUGUACUGUCACAGAAUGUGAUGUGCUACCUUAUAU
..........(((((.((((.((((.......(((((((((..((((.....)))).....))).))))))......))))....((..(((((((((((........))))))))))).))((((((((......))))))))...(((((.....))))))))).)))))....
>AE015937.1/285886-286061
UAGAAAGGUAGAGGCGCGGUAUUUAAUAGUAUCUGUACAGAUAAAAGCAAGAUGAUGUACAGUGAAAGGAAAUAUCGCCGAAGCAUGCAGUUAAAGCUUUGAUACUGUAUGACUGGUCUUAUUUAAAAUAUGAAUAAGAUUGUCACAAAAUGAAUUUGUGGAGAGCUAUCAUUCAA
..(((.(((((...((((((((((.....((.(((((((.((.........))..))))))))).....)))))))))...((((((((((............)))))))).))(((((((((((.....)))))))))))..((((((.....))))))..)..))))).)))..
>AE015829.1/4454-4280
AGGAACAGAAGAGGAGCGUUAACUAGGUAGUCAAUCAGAGGAGCACAAACUCCAGCGAUGAUUGAUGAGGGAGAUUAGCGCCGAGGCAUAGAUGUGGUUGCUGCAUGUUUAUGUCGGUCGCUUAGGCUGAAUCCUAACGAUUGUCACCUGUAAUUGGUGGAGAGCUUCUGGUGAC
.....((((((....(((((((((.....(((((((((.((((......))))..)..)))))))).....)).)))))))...((((((((((((.......))))))))))))(((((.(((((......)))))))))).(((((.......)))))....)))))).....
>AL591976.1/186683-186486
UGGUGAGGUAGAGGUUGCGAGAUGCACUAGUAAUUUUUUCGAGGCGAAACAAAGACGCCGACGACAAAGAAUGAACAGGUUGAUCGCCGAAGUGACUAUUUUCUCUUUGUUUAGAAAUAGUUGUUGGGACAGUUUCCUAAAGGGGCUGGACUGCUAUAAGAAUUUGUCGAAAUUUCUUAUAGGUGUGCUAUCUGACAA
..((.((((((.....((((...((.....((.((((((((.((((.........))))..))).))))).)).....))...))))...((..((((.(((((........)))))))))..))((..((((..(.....)..))))..)).(((((((((.((.....)).))))))))).....)))))).))..
>AE013039.1/9145-9323
CGCAUAAAUAGAGGAGCUGCCAAGCAUGUAUUUGGCGAGGUGUUAAGGAGAAGAACCUCCAAUACUCGCUGAAGAAGGUUUGGCUGCCGAAAGGGUGAGCUUGUUCUUGAGCUCAUCCUUGGUGGUAAACACAAAGUUUACCACUGUCAUGGGACCUCCCAUGAAGCGCUAUUUAUGCA
.((((((((((....((((((((((.....((..(((((.(((...((((......)))).))))))))..))....)))))))......((((((((((((......))))))))))))((((((((((.....)))))))))).(((((((....)))))))))).)))))))))).
>J03294.1/2297-2476
GGUGAAGAUAGAGGUGCGAACUUCAAGAGUAUGCCUUUGGAGAAAGAUGGAUUCUGUGAAAAAGGCUGAAAGGGGAGCGUCGCCGAAGCAAAUAAAACCCCAUCGGUAUUAUUUGCUGGCCGUGCAUUGAAUAAAUGUAAGGCUGUCAAGAAAUCAUUUUCUUGGAGGGCUAUCUCGUUG
......(((.(((((....)))))..(((...((((((.(((((.((((..((((.(((....(((.((...(....).)))))..(((((((((.(((.....))).)))))))))((((.((((((.....)))))).)))).)))))))..))))))))).))))))...)))))).
>AP003194.2/187997-187828
AAAAGAGGUAGAGGCGCGAGAAUCAAGAUUACUAAAAUGGAGUUAAGUAGCGUAGAAGUUUUAGGAAAGGGAUUAUCGCCGAAGUUUUUGGCUAAUACUUUAAGGCUAAAUGCUGGGGUUGUAUAGAAUAUAUACAACACUGUCACAAAAUGUGGAGAGCUAUCAUCUUA
..(((((((((...(((((.((((.......(((((((...((......))......)))))))......)))).))))...(((.(((((((..........))))))).)))((.((((((((.....)))))))).)).((((.....)))).)..))))).)))).
>AP005076.1/290738-290918
UGUUGCCGUAGAGGCGCAGUCUCGAAGAGUAGCUAUUAUUGGGGUGAUGCCAAUGAAUAAUAGUGGAAGGCGAAGAUUGCCGAAGUAAGUCGUAUAUCAAAACGCCUUGCUGGGGUUGUAUCUGAAAGGAACAACACUGCCAUAGUAUAUUUACAUUAAACUAUGGAGCGCUACUGUAGGG
..((((.((((..(((((((((((.......(((((((((.((......))....)))))))))......)).)))))))...((((((.(((........))).))))))((.(((((.(((....)))))))).)).(((((((.((.......)).))))))).)).)))).))))..
>AE017003.1/180245-180059
ACGUGAGAUAGAGGUUGCGAUACUUAUGAGUAUUCUAAUGGAGACACAGAGAUGUCUAUGAACUUAGAUGAAAGGAAGUAUUGCCGAAAUUGAUAAAUUUCUCUGCAUUUAUCAAUUGGGGCUGUUUUCGAAUAGAAACAGAACUGUCAUAUGUACAGACGUGUACGUAUGAAGAGCUAUCUACAAA
..((.((((((.....(((((((((........(((((.(.(((((......))))).....)))))).......)))))))))...(((((((((((........)))))))))))((..(((((((......)))))))..)).((((((((((......))))))))))....))))))))...
>M93419.1/332-511
AGUGAAGAUAGAGGUGCGAACUUCAUCAGUAAAAGCUUGGAGAAGAAUGAGCUUCAAUGAAAAGCUUUGAAAGGGAACGUUCGCCGAAGUGAAGAAAAACUCAUUUUUUUCUUUGCUGGUCCUGCAUUUAAGAGAUGCCGGAUUGUCAAGGCGGUGCCGCCUUGGAGAGCUAUCUCACUG
.(((.((((((....(((((((((.......(((((((...((((......))))......)))))))......))).))))))...((((((((((((......))))))))))))(((((.(((((.....))))).))))).((((((((....))))))))....)))))))))..
Complete/log_purine.RNASpa_comp_150_5
/home/tirza/YairProject/RS_new /home/tirza/RFAMDB/purine_10_1.set subopts 150 samplings 5 comprehensive 
Sample 0:127 789
Sample 1:134 897
Sample 2:138 829
Sample 3:128 792
Sample 4:130 874
Cost: 789
>AF270087.1/2580-2679
AAAAUAAUUUAUAUGACUCAUAUAAUCUAGAGAAUAUGGCUUUAGAAGUUUCUACCGUGUCGCCAUAAACGACACGACUAUGAGUAACAAUCCAAUACAU
..........((...(((((((...(((((((.......))))))).........(((((((.......)))))))..)))))))....)).........
>AP001509.1/209873-209971
UUAAUCGAGCUCAACACUCUUCGUAUAUCCUCUCAAUAUGGGAUGAGGGUCUCUACAGGUACCGUAAAUACCUAGCUACGAAAAGAAUGCAGUUAAUGU
........((......((.((((((..(((((((.......)).))))).......(((((.......)))))...)))))).))...)).........
>AE015944.1/141656-141558
CUCUAUAAUAAAUUAUUGACUCAUAUAUCCCCUUAAUAAGGUAGGGAGUAUCUACCAGAAGCCUUAAACUUCUGACUAUGAGUGAAUAAAGCAUUGUCA
....((((....(((((.(((((((....((((.........)))).........((((((.......))))))..))))))).)))))....))))..
>AE016809.1/202496-202595
ACUUUCGGCGAUCAACGCUUCAUAUAAUCCUAAUGAUAUGGUUUGGGAGUUUCUACCAAGAGCCUUAAACUCUUGAUUAUGAAGUCUGUCGCUUUAUCCG
.......(((((....((((((((....(((((.........))))).........((((((.......))))))..))))))))..)))))........
>AE007768.1/1788-1690
AAUCGUUAAUAUAGUUUAACUCAUAUAUUUCCUGAAUAUGGCAGGAUGUUUCUACAAGGAACCUUAAAUUUCUUACUAUGAGUGAUUUGUUUGUAUGCA
....((....((((....(((((((....(((((.......))))).........((((((.......))))))..)))))))...))))......)).
>AL591975.1/251119-251020
AAUCCGCUACAAUAAUAUAGUCGUAUAAGUUCGGUAAUAUGGACCGUUCGUUUCUACCAGGCAACCGUAAAAUGCCAGGCUACGAGCUAUUGUAAAAUUU
.......(((((.....((((((((...(..((((.......))))..).......((.((((.........)))).)).))))).))))))))......
>AP003186.2/121422-121520
UGUACUUAUAUAAGUAUAUCGUAUAUGCUCGACGAUAUGGGUUGAGUGUUUCUACUAGGAGGCCGUAAACAUCCUAACUACGAAUAUAUAGGUGAUUUC
..(((((((....((((.(((((.(..((((((.......))))))..)......((((((........).)))))..)))))))))))))))).....
>U51115.1/15592-15691
GAAAUCAAAACACGACCUCAUAUAAUCUUGGGAAUAUGGCCCAUAAGUUUCUACCCGGCAACCGUAAAUUGCCGGACUAUGCAGGGAAGUGAUCGAUAAA
..........(((..(((((((.....(((((.......)))).).........(((((((.......)))))))..)))).)))...))).........
>AP001509.1/51442-51541
ACAUGUAGAUAUCAUCCCUUUCGUAUAUACUUGGAGAUAAGGUCCAGGAGUUUCUACCAGAUCACCGUAAAUGAUCUGACUAUGAAGGUGGAAUGGCUCG
.........(((..(((((((((((....((((((.......)))))).........(((((((.......)))))))..)))))))).)))))).....
>AE013027.1/8237-8336
AAAAAUUUAAUAAGAAGCACUCAUAUAAUCCCGAGAAUAUGGCUCGGGAGUCUCUACCGAACAACCGUAAAUUGUUCGACUAUGAGUGAAAGUGUACCUA
.........(((.....((((((((....((((((.......)))))).........(((((((.......)))))))..))))))))....))).....
/home/tirza/YairProject/RS_new /home/tirza/RFAMDB/purine_10_2.set subopts 150 samplings 5 comprehensive 
Sample 0:119 594
Sample 1:123 594
Sample 2:130 702
Sample 3:115 639
Sample 4:113 626
Cost: 594
>AE014152.1/30424-30520
UGAAUUCAAUAAUGACAUACUUAUUUAUGCUGUGAAUUGGCGCAGCGUCUCUACAAGACACCUUAAUGUCUAACAAUAAGUAAGCUUUUAGGCUUGC
.................((((((((...((((((......)))))).........(((((......)))))...)))))))).(((....)))....
>AE006347.1/1212-1310
UAGUCUAUAAUAGAACAAUCUUAUUUAUACCUAGGAUAUGGCUGGGCGUUUCUACCUCGUACCGUAAAUGCGAGACAAUAAGGAAAUUCGAUUUUUUAG
..................(((((((....(((((.......))))).........((((((.......))))))..)))))))................
>AP004596.1/203844-203943
AACCUUAUAUAUAGUUUUUUCAUAUAAUCGCGGGGAUAUGGCCUGCAAGUUUCUACCGGUUUACCGUAAAUGAACCGACUAUGGAAAAGCGGAAAAUUCG
.............((.((((((((.....(((((.......)))))..........(((((((.......)))))))..)))))))).))..........
>AP004595.1/186669-186768
GACAAUUGAAAAUGAACCUCAUAUAAAUUUGAGAAUAUGGCUCAGAAGUUUCUACCCAGCACCGUAAAUGGCUGGACUAUGAGGGAAGAUGGAUCAUUUC
................(((((((.....(((((.......)))))..........(((((.(.......))))))..)))))))................
>AP001509.1/79478-79577
UCUUUAUAUAAAGUACCUCAUAUAAUCUUGGGAAUAUGGCCCAAAAGUUUCUACCUGCUGACCGUAAAUCGGCGGACUAUGGGGAAAGAUUUUGGAUCUU
...............(((((((.....(((((.......)))))..........(((((((.......)))))))..)))))))................
>AP004595.1/160373-160472
CAAUUUUUAUCCAAUGCCUUUCGUAUAUCCUCGAUAAUAUGGUUCGAAAGUAUCUACCGGGUCACCGUAAAUGAUCUGACUAUGAAGGCAGAAGCAGGUU
...............(((.((((((.....((((.........))))..........(((((((.......)))))))..)))))))))...........
>AP004595.1/169586-169685
UGAUGUAAUUGAAUAGAAAUGCGUAUAAUUAAGGGGAUAUGGCCCACAGUUUCUACCAGACCACCGUAAAUGGUUUGACUACGCAGUAAUUAUAUUUGUA
....(((((((........((((((.......(((.......)))...........(((((((.......)))))))..)))))).))))))).......
>Z99107.2/86084-86183
GAAAUCAAAACACGACCUCAUAUAAUCUUGGGAAUAUGGCCCAUAAGUUUCUACCCGGCAACCGUAAAUUGCCGGACUAUGCAGGAAAGUGAUCGAUAAA
...............(((((((......((((.......))))...........(((((((.......)))))))..)))).)))...............
>AP003194.2/163700-163601
UAAAAAAAUAAAUUUUGCUUCGUAUAACUCUAAUGAUAUGGAUUAGAGGUCUCUACCAAGAACCGAGAAUUCUUGAUUACGAAGAAAGCUUAUUUGCUUU
.................(((((((...(((((((.......)))))))........((((((.......))))))..)))))))...((......))...
>AP001512.1/93773-93674
UUUACAUUAAAAAAAGCACUCGUAUAAUCGCGGGAAUAGGGCCCGCAAGUUUCUACCAGGCUGCCGUAAACAGCCUGACUACGAGUGAUACUUUGACAUA
.................(((((((.....(((((.......)))))..........(((((((.......)))))))..)))))))..............
/home/tirza/YairProject/RS_new /home/tirza/RFAMDB/purine_10_3.set subopts 150 samplings 5 comprehensive 
Sample 0:106 757
Sample 1:122 767
Sample 2:121 797
Sample 3:112 641
Sample 4:113 778
Cost: 641
>AP003193.2/214121-214023
AAAACGGAAUAUAAACAAACUCGUAUAAGCUUUGAAUAAGGCAAGGCGUUUCUACCGGAAACCUUAAAUUUCCGUCUAUGAGUGAAUUUGAUAUACUAU
..................(((((((...((((((.......))))))........((((((.......))))))..)))))))................
>AE007476.1/6452-6548
AAAAUUGAAUAUCGUUUUACUUGUUUAUGUCGUGAAUUGGCACGACGUUUCUACAAGGUGCCGGAACACCUAACAAUAAGUAAGUCAGCAGUGAGAU
................(((((((((...((((((......)))))).........(((((......)))))...)))))))))..............
>Z99123.2/194904-195003
CUUAGAAAAAGACAUUCUUGUAUAUGAUCAGUAAUAUGGUCUGAUUGUUUCUACCUAGUAACCGUAAAAAACUAGACUACAAGAAAGUUUGAAUAAAUUU
...........((.((((((((...((((((.........))))))........(((((...........)))))..)))))))).))............
>AL596170.1/223345-223246
AUAACUUAAAACCGAAAUACUUAUAUAAUAGUUGCGAUUGGGCGACGAGUUUCUACCUGGUUACCGUAAAUAACCGGACUAUGAGUAGUUUGUAUAAAGA
.................((((((((.....(((((......)))))..........(((((((.......)))))))..)))))))).............
>AL591981.1/205922-205823
AUAACUUAAAACCGAAAUACUUGUAUAAUAGUUGCGAUUGGGCGACGAGUUUCUACCUGGUUACCGUAAAUAACCGGACUAUGAGUAGUUUGUAUAAAGA
.................((((((((.....(((((......)))))..........(((((((.......)))))))..)))))))).............
>AB008757.1/115-16
AAUGAAUCACGCUGACUCACUCAUAUAAUCGCAAGAAUACGGCUUGCGAGUCUCUACCAGCCGACCGUAAAUCGGCUGACUAUGAGUGGCAAUGUCAGGA
.............((((((((((((...(((((((.......)))))))........(((((((.......)))))))..)))))))))....)))....
>AE010606.1/4680-4581
UAAAUAAUUUUAAUAAAAAUUCGUAUAAGCCUAAUAUAUGGAAGGGUGUCCCUACGGUUAACCAUAAAUUAACCAGCUACGAAAAAUGUUUUACUGUGUU
...................((((((....((........))..((.....))...((((((.......))))))...)))))).................
>Z99107.2/14363-14264
AAUUAAAUAGCUAUUAUCACUUGUAUAACCUCAAUAAUAUGGUUUGAGGGUGUCUACCAGGAACCGUAAAAUCCUGAUUACAAAAUUUGUUUAUGACAUU
....................(((((...((((((.........))))))........(((((.........)))))..))))).................
>X83878.1/168-267
UUACAAUAUAAUAGGAACACUCAUAUAAUCGCGUGGAUAUGGCACGCAAGUUUCUACCGGGCACCGUAAAUGUCCGACUAUGGGUGAGCAAUGGAACCGC
.................((((((((.....(((((.......)))))..........((((((.......))))))..))))))))..............
>AP003186.2/211688-211589
UAAGUGUAUUAAAUUUUAACUCGUAUAUAAUCGGUAAUAUGGUCCGAAAGUUUCUACCUGCUAACCGUAAAAUAGCAGACUACGAGGAGUUGUACUAUAA
...................((((((.....((((.........))))..........((((((.........))))))..))))))..............
Complete/log_rfn.RNASpa_comp_150_5
/home/tirza/YairProject/RS_new /home/tirza/RFAMDB/rfn_10_4.set subopt 150 samplings 5 comprehensive 
Sample 0:283 2916
Sample 1:425 2789
Sample 2:485 2751
Sample 3:523 2743
Sample 4:487 2676
Cost: 2676
>AE001820.1/156-35
AAACGCUCUCGGGGCAGGGUGGAAUUCCCGACCGGCGGUGAAAGCCCGCGAGCCCUCUCAGGAGGGUUGACCCGGUGGAAUUCCGGGGCCGACGGUGAAAGUCCGGAUGGGAGAGAGCGUGA
...(((((((..(((....(((((((((..(((((((((....).)))).(((((((....)))))))....)))))))))))))..)))..((((....).))).......)))))))...
>AE004822.1/2219-2057
UAACGUUCUCAGGGCGGGGUGAAAGUCCCCACCGGCGGUAAUGGCGCGCAAGGCGCCUAGCCCGCGAGCGCUUGCCGGACCGGCCACCGCCGGACGACAAGGUCAGCAGACCCGGUGCGAUUCCGGGGCCGACGGUCAUAGUCCGGAUAAAGAGAGAACGGGA
...(((((((.((((((((.......))))((((.((((...(((((....).))))...((((.((((((..(((((.(((((....)))))..(((...))).......)))))))).))))))))))).))))....)))).........)))))))...
>AE012168.1/3092-3260
GAACGUCUUCAGGGCGGGGUGCGAUUCCCCACCGGCGGUAUGCAUGCGCAAGCGUGUGAGCCCGCGAGCGCUUCGCUGCCGAUCUCUCGCUGAGAGCACGGCGGUGAAGGUCAGCAGAUCCGGUGCGAUGCCGGGGCCGACGGUAUAGUCCGGAUGAAAGAAGACGGCC
...(((((((.((((((((.......))))(((...)))...(((((....)))))...))))((..((.(((((((((((..(((((...)))))..)))))))))))))..))..((((((.((.((((((.......)))))).))))))))....)))))))...
>U32760.1/7642-7819
UCGCAUUCUCAGGGCAGGGUGAAAUUCCCUACCGGUGGUAAAGCCCACGAGCGUUUAAAAGUGCGGUCAAUUUUUGGCAAAUUUUUCCUGCGAAAUUGUCCUGAUUUUCACUUUUAAAGUCAGCAGAUUUGGUGAAAUUCCAAAGCCGACAGUAAAGUCUGGAUGAAAGAGAAUAAAA
....((((((.((((((((.......))))(((...)))...)))).....(((..((((((...(((((...)))))..))))))...)))...(..(((.((((((.(((......(((.((...(((((.......))))))).)))))))))))).)))..)..))))))....
>AP001512.1/135315-135462
UUUAUCCUUCGGGGCUGGGUGGAAAUCCCGACCGGCGGUGAUGAAGCGAAUGCUUCUUAGUCCGUGACCCGGUUGCUGAUAUCAGUAAGCGGUGGACCUGGUGAAAAUCCGGGACCGACAGUGAAAGUCUGGAUGGGAGAAGGAAACG
....((((((...(((((..((....))...)))))..(((.(((((....))))))))(((((.((((((.((((((....)))))).))).((.(((((.......))))).))..........))))))))....))))))....
>AE013024.1/1-102
CGGGGCAGGGUGGAAUUCCCGACCGGCAGUGAAAGCCUGCGAGCCGCAUAUGCGGUUGACUCGGUGAAAUUCCGAGGCCGACGGUAAAAGUCCGGAUGGGAG
..((((.(((.......))).((((((.......))).((.((((((....))))))..(((((.......)))))))....)))....)))).........
>AL766851.1/11027-10882
AGGUGUCUUCAGGGCAGGGUGUAAUUCCCGACCGGCGGUAAUCGCUUCCAACUUAUUUGUCAGUUGUGAAGCAUCAGUCCGCGAGCGAAAGCUGAUGUGGUGAGAUUCCACAACCGACAGUAAAGUCUGGAUGGGAGAAGACAAAG
....((((((..((..(((.......)))..))((((.....))))((((((((..(((((.((((((.....(((..((((((((....)))..)))))))).....)))))).)))))..)))).)))).....))))))....
>AP005274.1/66442-66279
UUUUGUUCUCAGGGCGGGGCGAAAUUCCCCACCGGCGGUAAGACGAAUCAUCAGAUAUGACUAGUUGAGCCCGCGAGCGCCACCAACUAGCAAUGGUUUGUGGGUCAGCAGAUCCGGUUAAAUUCCGGAGCCGACGGUCAUAGUCCGGAUGCAAGAGAACCGUG
....((((((..((.((((.......)))).)).(((....(((..(((....))).(((((.((((.((..((..((.((((.(((((....))))).))))))..))...(((((.......))))))))))))))))..)))....)))..))))))....
>AE009695.1/6814-6651
GCUUGUUCUCGGGGCGGGGUGAAACUCCCCACCGGCGGUAUGAAAAGCAAUUUUCAAGCCCGCGAGCGCCUGAAAUGGAAGCCGAUUCGCAUGCCAUUUCAGGGUCAGCAGAUCCGGUGAGAUGCCGGAGCCGACGGUUAAAGUCCGGAUGGAAGAGAGCGAAU
....((((((..((.((((.......)))).))((((((.((((((....)))))).))).((..((.((((((((((..((......))...))))))))))))..))...((((((.....)))))))))..(((.......))).......))))))....
>AP003193.2/79921-79804
AAAAGUCUUCAGGGCGGGGUGUGAGUCCCCACCGGCGGUAAAGCCCGCGAGCUAGUUUUUAGCAUGAUUCGGUGAAAUUCCGAGGCCGACAGUAUAGUCUGGAUGAAAGAAGAUGAGU
....((((((..(((((((.......))))..((((((......))))..(((((...))))).)).(((((.......))))))))..(((......))).......))))))....
Complete/log_s_box.RNASpa_comp_150_5
/home/tirza/YairProject/RS_new /home/tirza/RFAMDB/s_box_10_1.set subopts 150 samplings 5 comprehensive 
Sample 0:177 1415
Sample 1:244 1415
Sample 2:248 1294
Sample 3:244 1417
Sample 4:227 1285
Cost: 1285
>AP004828.1/56121-56010
CUCUUAUCCUGAGUGGUGGAGGGACAUGGACCCAAUGAAACCCAGCAACCUCUUUUUUUAUAAAAGAAAGGUGCCAAACCGUUUGCAGACAAAUAGGUCUGAACGAUAAGAG
((((((((..((..(((...(((.(((.......)))...))).(((.((((((((.....)))))..))))))...)))..)).(((((......)))))...))))))))
>AP003193.2/95783-95678
CUCUUAUCCAGAGAGGUGGAGGGAAAAAGGCCCUAUGAAACCCGGCAACCAGUGAGAAAUCACUACGGUGCCAAUUCCGGUAAAGAAAUUCUUUACAAGAUGAGAG
((((((((..(((.(((..((((.......)))).....))).(((.((((((((....)))))..))))))..)))..((((((.....))))))..))))))))
>AE007554.1/96-198
UUCUUAUCAAGAGUGACGGAGGGAUAGGCCCUAUGAAGUCCGGCAACAUCCAAUUAUUUUGGAGAUGUGCUAAUUCCUACAGGUUUAUCCUGAGAGAUGAGAA
.(((((((..(((((((..((((.....)))).....))).((((.(((((((.....)))))..)))))).))))...((((.....))))...))))))).
>AL596165.1/180914-180814
UUCUUAUCACGAAAGGUGGAGGGACUGGCCCUUUGAAGCCUUAGCAACCGGAAUUUAUUUUCACGGUGCUAAUUCCAGCAGUAUAUUCUGAAAGAUAAGUC
..((((((..(((.(((..((((.....)))).....)))(((((.(((((((......))).))))))))))))...(((......)))...))))))..
>AE013132.1/12640-12541
CUCUUAUCAAGAGAGGUGGAGGGACUGGCCCGAUGAAACCCGGCAACCAGCCUUAGGGCAUGGUGCCAAUUCCUGCAGCGGUUUCGCUGAAAGAUGAGAG
((((((((..(((.(((...(((.....)))......))).(((.(((((((....))).)))))))..)))...(((((....)))))...))))))))
>AE015944.1/267219-267117
UUCUUAUCAAGAGAGGCGGAGGGACUGGCCCUAUGAAACCCGGCAACCAAAAAUAAUAAUUUUAAGGUGCCAAUUCCAGCAGGUGAAACCUGACAGAUAAGAC
.(((((((..(((.((.(.((((.....))))......)))((((.((.(((((....)))))..))))))..)))..(((((.....)))).).))))))).
>AF027868.1/5245-5154
UUUCUAUCCAGAGAGGUGGAGGGACUGGCCCUAUGAAACCUCGGCAACAUUAUUGUGCCAAUUCCAGCAAGCGCUAGCUUGAAAGAUAGGAA
.(((((((..((((((...((((.....))))......))))(((.(((....))))))...))...(((((....)))))...))))))).
>AL591980.1/66651-66543
CUCUUAUCCAGAGCGGUAGAGGGACUGACCCUUUGAAGCCCAGCAACCUACACAUAUAAGUGAAAGGUGCUAAUCUGUUGCAGGAGUAUUAUCUUCUGAACGAUGAGAG
((((((((((((((...((((((.....))))))...))..(((.((((.(((......)))..)))))))..))))...((((((......))))))...))))))))
>Z99111.2/13049-12893
CUCUUAUCGAGAGUUGGGCGAGGGAUUUGGCCUUUUGACCCCAAAAGCAACCGACCGUAAUUCCAUUGUGAAAUGGGGCGCAUUUUUUUCGCGCCGAGACGCUGGUCUCUUAAGGCACGGUGCUAAUUCCAUUCAGAUCUGAUCUGAGAGAUAAGAG
((((((((..((((((((.(((((......)))))....)))...(((.((((.((......(((((....)))))(((((.........)))))(((((....)))))....))..))))))))))))..((((((.....)))))).))))))))
>AP001518.1/300422-300310
CUCUUAUCAUGAGAGGUGGAGGGACUGGCCCGAUGAAGCCCAGCAACCGCCAAGCAGCAAAUCGCUUGGAAAAGGUGCUAAUUCCUGCAAAGCGAUGCUUUGAGAGAUGAGAG
((((((((..(((.(((...(((.....)))......))).(((.(((.((((((........))))))....))))))..)))((.((((((...)))))))).))))))))
/home/tirza/YairProject/RS_new /home/tirza/RFAMDB/s_box_10_2.set subopts 150 samplings 5 comprehensive 
Sample 0:213 1825
Sample 1:323 1625
Sample 2:277 1772
Sample 3:303 1636
Sample 4:317 1653
Cost: 1625
>AE016745.1/287368-287470
CUCUUAUCGAGAGAGGUGGAGGGAUGUGCCCUAAGAAGCCCGGCAACCGUCUAAAAUAGAAAUGGUGCCAAUUCACAUAAAGUAUAACUUUAGAAGAUGAGAG
((((((((....(((((..((((.....)))).....))).(((.((((((((...))))..)))))))...))...(((((.....)))))...))))))))
>AE007573.1/4052-3947
AUCUUAUCAAGAGUGGUGGAGGGACUGGCCCUUUGAAACCCGGCAACCAGUAUAUUUUUUAAUAUAUGUGGUGCUAAAUCCUGCAGCAAACGCUGAUAGAUGAGAA
.(((((((....(.(((..((((.....)))).....))))((((.((((((((((....))))))).)))))))........((((....))))...))))))).
>AE016744.1/15971-16071
ACCUUAUUUUGAGAAGCAGAGGGAUUUGGCCCGUAGAAGCUUCAGCAACCGACUUUAAAUAGCACGGUGCUAAUACCAACGAGCAACUCGAAUGAUAAGUA
..((((((....(((((...(((......)))......)))))(((.((((.((......))..)))))))........((((...))))...))))))..
>AE015937.1/3369-3474
CUCUUAUCGAGAGAGGUGGAGGGAAAGGGCCCUAUGAAACCCGGCAACCAAUAUUUUUAGAAGUAUUAAGGUGCCAAUUCCUGCAGAAAGUUCUGCAAGAUAAGAG
((((((((....(.(((..((((......)))).....))))((((.(((((((((....)))))))..)))))).......(((((....)))))..))))))))
>U52812.1/691-829
CUCUUAUCCCGAGCUGGCGGAGGGACAGGCCCUAUGAAGCCCAGCAACCGGUUUCUCUGUUAUUUAUUAUGUUCAAUUGAGUGAGACAACCAAGGUGCUAACCUGUUGCAAGGUUGUAUGAUUCCUUGAGCGAUAAGAG
((((((((......((((((((..((.(((........))).........))..))))))))........(((((...((((.(.((((((.((((....)))).......)))))).).))))..)))))))))))))
>AL591980.1/89597-89491
CUCUUAUAAUGAGUGGUAGAGGGACUGGCCCGUUGAAACCCGGCAACCUUUCAAUACGUUGAAAAGGUGCUAAAUCCUGCGAAGUGUGAUGCUUCGAGAGAUAAGAG
(((((((.....(.(((...(((.....)))......))))(((.(((((((((....))).))))))))).....((.((((((.....))))))))..)))))))
>AL939119.1/177986-178133
CGCUCAUCCAGAGGGGCAGAGGGAUACGGCCCGAUGAAGCCCCGGCAACCCUCCAGUCGGUUCUUGUCACACGGACGUGGCGAGGCUCCCGGCUAGGGAAGGUGCCAAAUCCGUCUCACGGCGAGAUGCGUCGUGAGGAAGAUGAGGA
(.((((((....(((((...(((......)))......)))))(((.(((.(((((((((.(((((((((......)))))))))...))))))..))).))))))........(((((((((.....)))))))))...))))))).
>AE010547.1/5644-5538
AAACCAUCAAGAGAGAUUGAGGGACAGGCCCGUUGAGAUCUCAGCAACCUACGUAAAAUGUGUGGUGCUAAUUCCUGAUAGAUGGAAAAGAUUAUAAUACAUCUCUC
...(((((....((((((..(((.....))).....))))))(((.((((((((...))))).))))))...........)))))...((((........))))...
>Z99123.2/188544-188650
UCCUUAUCAAGAGAGGUGGAGGGACUGGCCCUGCGAUACCCGGCAACCGCUGUUUAACAGAAUGGUGCUAAAUCCUUUAGAGCAAUGAUUGCUCUUGAAGAUAAGGU
.(((((((....((((.(.((((.....)))).).......(((.(((((((.....)))..)))))))....)))).((((((.....))))))....))))))).
>AE013162.1/3974-3865
CUCUUAUCAAGAGUGGUGGAGGGACUGGCCCGAUGAAACCCGGCAACCGGCACGUAAGUGCUUGGUGCCAAUUCCUGCAGGUUGGGGUUACCCAGCCUGAGAGAUGAGAG
((((((((....((((.((((((.....)))..........(((.((((((((....)))).)))))))..)))))))((((((((....))))))))....))))))))
/home/tirza/YairProject/RS_new /home/tirza/RFAMDB/s_box_10_3.set subopts 150 samplings 5 comprehensive 
Sample 0:200 1452
Sample 1:270 1392
Sample 2:231 1435
Sample 3:281 1407
Sample 4:266 1502
Cost: 1392
>Z99111.2/15242-15342
UUCUUAUCAAGAGCAGGCAGAGGGACGAGCCCGAUGAAGCCCGGCAACCGACUUAUAAAGCACGGUGCUAAUUCUUGCAGCUAGCGGCUGAGAGAUAAGAU
.((((((((((((..(((...(((.....)))......))).(((.((((.((.....))..)))))))..))))).(((((...)))))...))))))).
>Z99110.2/47875-47995
UUCUUAUCGUGAGAGGUGGAGGGACUGGCCCUUAGAAACCUCAGCAACCGGCUUGUUUUGCAUUUGCAAAGCGCCAAGGUGCUAAAUCCAGCAAGCGUUUUUUAUGCUUGGAAGAUAAGAA
.(((((((....(((((.(((((.....)))))....)))))(((.((((((..(((((((....))))))))))..))))))........(((((((.....)))))))...))))))).
>AF270301.1/145-36
CUCUUAUCCUGAGUGGUGGAGGGACAUGGACCCAAUGAAACCCAGCAACCUCUUUAUUUAAAGAAAGGUGCCAAACCGUUUGCAGACAAAUAUGGUCUGAACGAUAAGAG
((((((((..((..(((...(((.......)))...........(((.(((((((....)))))..)))))...)))..)).(((((.......)))))...))))))))
>AP001512.1/200657-200766
UUCUUAUCCAGAGAGGUGGAGGGAACGGCCCGAAGAAACCUCAGCAACCAGCCACGAUCCUGUGGUCAGGUGCUAAUUCCUGCAAGCAUUAUUUGCUUGAGAGAUAAGAG
.(((((((....(((((...(((.....)))......)))))(((.(((.((((((....))))))..))))))........((((((.....))))))...))))))).
>AP004597.1/118941-119041
UACUUAUCAAGAGAGGUGGAGGGACUGGCCCGCUGAAACCUCAGCAACAGAACGCAUCUGUCUGUGCUAAAUCCUGCAAGCAAUAGCUUGAAAGAUAAGUU
.(((((((..(((((((...(((.....)))......)))))(((.((((.(((....))))))))))...))...(((((....)))))...))))))).
>AL596166.1/166748-166844
AACUUAUCAAGAAAGGUGGAGGGUUCUGGCCCAGUGAAGCCUUGGCAACCGGACUUUUCACGGUGCCAAAUCCAGCAGUAUCACUGACAGAUAAGGC
..((((((........((((((.(((.........))).))(((((.((((((....)).))))))))).)))).(((.....)))...))))))..
>AE007608.1/12720-12617
UCCUUAUCAAGAGAAACGGAGGGACUGGCCCAAUGAUGUUUCAGCAACCAAGGUUUUAUACUUAUGGUGCUAAUUCCAGCAGGAUAUUUUCUGAAAGAUGAGGA
.(((((((..((((((((..(((.....))).....))))))(((.((((((((.....)))).)))))))...))...(((((....)))))...))))))).
>AL591983.1/96176-96058
AUCUUAUCCAGAGUGGUGGAGGGAAAUGCCCUAUGAAGCCCAGCAACCUAAACAAUAAUUCAUUAUGUGUUUAAGGUGCUAAGUCAUGCAGAACAACUAAUUGUUCUGAAAGAUGAGAA
.(((((((..(((.(((..((((.....)))).....))))((((.((((((((((((....)))).))))).)))))))...))...(((((((......)))))))...))))))).
>AJ002571.1/38016-37861
CUCUUAUCGAGAGUUGGGCGAGGGAUUGGCCUUUUGACCCCAACAGCAACCGACCGUAAUACCAUUGUGAAAUGGGGCGCACUGCUUUUCGCGCCGAGACUGAUGUCUCAUAAGGCACGGUGCUAAUUCCAUCAGAUUGUGUCUGAGAGAUGAGAG
((((((((..((((((((.(((((.....)))))....))))))(((.((((.((......(((((....)))))(((((..........)))))(((((....)))))....))..)))))))...))..(((((.....)))))..))))))))
>Z99109.2/169069-168952
UUCUUAUCAAGAGAAGCAGAGGGACUGGCCCGACGAAGCUUCAGCAACCGGUGUAAUGGCGAUCAGCCAUGACCAAGGUGCUAAAUCCAGCAAGCUCGAACAGCUUGGAAGAUAAGAA
.(((((((..(((((((...(((.....)))......)))))(((.((((((...(((((.....))))).)))..))))))...))...((((((.....))))))...))))))).
/home/tirza/YairProject/RS_new /home/tirza/RFAMDB/s_box_10_4.set subopts 150 samplings 5 comprehensive 
Sample 0:137 813
Sample 1:129 785
Sample 2:149 821
Sample 3:147 786
Sample 4:157 765
Cost: 765
>AE013020.1/702-811
CUCUUAUCAAGAGAGGUGGAGGGAAAGAGCCCGAUGAAACCCGGCAACCUGUCCUUUUAAGGAUAAGGUGCCAAUUCUCUCAGAAGAUUUUUUCUUCUGAAAGAUGAGGG
((((((((..(((((((...(((......)))......))).(((.(((((((((....)))))).))))))...)))).(((((((.....)))))))...))))))))
>AP001511.1/149016-149129
GACUUAUCGAGAGAGGCAGAGGGACUGACCCGAUGAUGCCCGGCAACCCGUUUGUUAGCCAAGCAAACGAAGGUGCUAAUUUCAGCAGAAUGAUUUCAUUCUGGAAGAUAAGCG
(.((((((..(((.((((..(((.....))).....)))).(((.(((((((((((.....))))))))..))))))...)))..(((((((....)))))))...))))))).
>AL596170.1/192-86
CUCUUAUUAUGAGUGGUAGAGGGACUGGCCCGUUGAAACCCAGCAACCUUUCAAUUCGUUGAAAAGGUGCUAAAUCCUGCGAAGUGUGAUGCUUCGAGAGAUAAGAG
((((((((..(((.(((...(((.....)))......))))(((.(((((((((....)))))).))))))...))((.((((((.....)))))))).))))))))
>AJ000974.1/281-386
AACUUAUCAAGAGCGGCUGAGGGACUGGACCUAUGAAGCCCGGCAACCUGCAUAGUUUGUAAGGUGCUACUUCCAGCAAAAUGAAUUCCAUUUUGAAAGAUAAGGG
..((((((..(((.((((.(((.......)))....)))))(((.(((((((.....)))).))))))...))...(((((((.....)))))))...))))))..
>AP004604.1/167020-166901
CUCUUAUUGAGAGUGGCUGAGGGACUGGCCCUGUGACGCCCGGCAACCGUUCAUCGUAAUUCCAGUGAUGAAUAGGUGCUAAAUCCUGCAAAAUACGGACAGUAUUUUGAGAAAUAAGAG
((((((((..(((.(((..((((.....)))).....))))(((.(((((((((((.........)))))))).))))))...))...((((((((.....))))))))...))))))))
>AL596163.1/172398-172500
UUCUUAUCCAGAGUGGUGGAGGGAAUCGGCCCAGUGAAACCCGGCAGCGGAGCGCAAGUUCUAUGCUAAUUCCGAUCAGAAGUAAUAUUCUGGCAGAUAAGUA
..((((((..(((((((...(((......)))......))).((((..(((((....))))).)))).))))...((((((......))))))..))))))..
>AP004595.1/126926-127031
GACUUAUCAAGAGAGAUGGAGGGAUUGGCCCGAUGAAGUCUCAGCAACCAGCCUAGAUAAGGUAUGGUGCUAAUUCCAAUAGGCUUACAAGCCUUAAAGAUAAGAA
..((((((..(((((((...(((.....)))......)))))((((.(((((((.....)))).)))))))...))...((((((....)))).))..))))))..
>AL596172.1/176254-176136
AUCUUAUCCAGAGUGGUGGAGGGAAAUGCCCUGUGAAACCCAGCAACCUAAACAAUAAUUCAUUAUGUGUUUAAGGUGCUAAGUCAUGCAGAACAACGAUUUGUUCUGAAAGAUGAGAA
.(((((((..(((.(((..((((.....)))).....))))(((.(((((((((((((....)))).))))).)))))))...))...(((((((......)))))))...))))))).
>Z99120.2/150201-150095
CUCUUAUCAAGAGAGGUGGAGGGAAGUGCCCUAUGAAGCCCGGCAACCAUCAACACUGUUGAAAUGGUGCCAAUUCACACGAAGCGUUCAGCUUUGAAAGAUGAGAG
.(((((((..(((.(((..((((.....)))).....))))(((.(((((((((...)))))..)))))))...))...((((((.....))))))...))))))).
>AE007776.1/3380-3272
GUCUUAUCAAGAGAGGUGGAGGGACUGGCCCUAUGAAACCCAACAACCAGCAUUUUUUAAUUAGAUGUAUGGUGUUAAUUCCUGCAAAGUUAAUUUUGAGAGAUAAGAG
.(((((((..(((.(((..((((.....)))).....))))(((.((((((((((.......)))))).)))))))...))...(((((....)))))...))))))).
/home/tirza/YairProject/RS_new /home/tirza/RFAMDB/s_box_10_5.set subopts 150 samplings 5 comprehensive 
Sample 0:304 1844
Sample 1:357 1787
Sample 2:357 1910
Sample 3:294 1913
Sample 4:305 1813
Cost: 1787
>AP004603.1/200738-200630
AUCUUAUCCUGAGAGGUGGAGGGAAAUGGCCCAAAGAAGCCUCGGCAACAGGUUCUAGCUUGAAUACUGUGCCAAAUCCAUCAAGUAUUCUAUGCUUGGUAGAUAAGAG
.(((((((....(((((...(((......)))......)))))((((....((((......))))....))))......(((((((((...))))))))).))))))).
>AP004596.1/197999-197893
UUCUUAUCCAGAGAGGUGGAGGGACUGGCCCAAGGAAGCCUCGGCAACAGACUUAUUUGAUUAAGUACUGUGCCAAUUCCAGUAGCGUAAUUGCUAGAAGAUGAGAA
.(((((((..(.(((((...(((.....)))......)))))(((.(((((((((......))))).))))))).....)..(((((....)))))...))))))).
>AP004822.1/15949-16047
UUCUUAUUGUGAGAAGUUGAGGGACUUGGCCCUGUGAUACUUCAGCAACCGACUUUAUAGCACGGUGCUAAAACCAACGAGUUACUCGAAUGAUAAGUA
..((((((....(((((..((((......)))).....)))))(((.((((.((....))..)))))))........((((...))))...))))))..
>Z99119.2/114925-114787
CUCUUAUCCCGAGCUGGCGGAGGGACAGGCCCUAUGAAGCCCAGCAACCGGUUUCUCUGUUAUUUAUUAUGUUCAACUGAGUGAGACAACCAAGGUGCUAACCUGUUGCAAGGUUGUAUGAUUCCUUGAGCGAUAAGAG
((((((((......((((((((..((.((.....((.....))....)).))..))))))))........((((((..((((...((((((.((((....)))).......))))))...)))).))))))))))))))
>AP003193.2/260931-260768
AUCUUAUCAAGAGAGGUGGAGGGACUGGCCCUGUGAAACCCAGCAACCGGUAAUUCUUUGCGGUUAAAACAAUGCUGAUUUUAAAAUAAAAAAAUCAGUAGUAAUUUCCUAUGCAAAGAUUUAUAGCGGUGCUAAAUCCUGCGGUAGAAACUGAGAGAUAAGAA
.(((((((....(((((..((((.....)))).....))).(((.((((.((..((((((((..........((((((((((........))))))))))...........))))))))....)).)))))))...))((.((((....)))))).))))))).
>AE015940.1/248618-248510
AGCUUAUUAAGAGCGGUGGAGGGACUGGCCCUAUGAAGCCCGGCAACCUGUAUAUGUGUUUGCAUAUUAUAAGGUGCUAAAUCCUGCGGUGUAAACCGAGAGAUGAGGA
..((((((...((((((..((((.....)))).....))).....((((..((((((....))))))....))))))).....((.((((....)))))).))))))..
>AL591974.1/109385-109266
CUCUUAUCGAGAGCGGCAGAGGGACUGGCCCGAUGAAGCCCGGCAACCUAACUUUAUUUAAGCAUAAAGUGAAGGUGCUAAUUCCAGCAAAAUGGUGUAUUCCGUUUUGGUAGAUAAGAG
.(((((((..(.((..((..(((.....)))..))..)).)((((.(((.(((((((......)))))))..)))))))........((((((((......))))))))...))))))).
>L42943.1/254-144
CUCUUAUCCUGAGUGGUGGAGGGACAUGGACCCAAUGAAACCCAGCAACCUCUUUUUUAUAAAAGAAAGGUGCCAAACCGUUUGCAGACAAAUAGGUCUGAACGAUAAGAG
((((((((..(((((((...(((.......)))...........(((.((((((((....))))))..)))))...))))))).(((((......)))))...))))))))
>AE012834.1/3852-3958
CUAUCAUCCAGAAAGGCGGAGGGACUGGCCCUGCGAAGCCUUGGCAACCUUCAUUCCACAUGAGCGGUGCCAAAUCCAUCCCGGAGGAAAUCCGGGAAAGAUGAUGU
.(((((((....((((((.((((.....)))).)...)))))(((.((((((((.....))))).)))))).......(((((((.....)))))))..))))))).
>AP001518.1/137068-136956
CUCUUAUCCAGAGUUGGUGGAGGGACAGGCCCGAAGAAACCCCAGCAACCAACACCUGUUAAACAAAGGUGAAAAGGUGCUAACCUGCAAGGCGUUGCCUUGAAAGAUAAGAG
((((((((.((.((((((...(((.....)))......)))..(((.(((..(((((.........)))))....))))))))))).((((((...))))))...))))))))
Complete/log_trna.RNASpa_comp_150_5
/home/tirza/YairProject/RS_new /home/tirza/RFAMDB/trna_10_1.set subopt 150 samplings 5 comprehensive 
Sample 0:68 430
Sample 1:69 451
Sample 2:78 406
Sample 3:67 393
Sample 4:73 405
Cost: 393
>U51030.1/22201-22130
UCCGAUGUAGUGUAACGGCUAUCACAUCACGUUCUCACCGUGGAGACCGGGGUUCGACUCCCCGCUUCGGAG
(((((.(..(((..........))).(((((.......)))))....(((((.......)))))).))))).
>J01435.1/4494-4561
ACUCCCUUAGUAUAAACAAUACAACUGACUUCCAAUCAGUUAAUUCUGAAAAAACUCAGAAGAGAGUA
((((.((..((((.....)))).(((((.......)))))....(((((......))))))).)))).
>M68929.1/152677-152605
GUCGGAAUAGUUUAGUAGGGUAGAACAGCGGGAUCAUAAUUCGCACACGGGGGUUCAAAUCCCUCUUCCGAUA
(((((((..((((.........)))).(((((.......)))))....(((((.......)))))))))))).
>AC008443.10/9027-8955
GUUUCCGUAGUGUAGUGGUCAUCACGUUCGCCUAACACGCGAAAGGUCCCCGGUUCGAAACCGGGCGGAAACA
(((((((..(((..........))).(((((.......))))).....((((((.....))))))))))))).
>X72895.1/1-72
GGCGACAUGGCCGAGUGGUAAGGCAGAGGACUGCAAAUCCUUUUUUCCCCAGUUCAAAUCCGGGUGUCGCCU
(((((((..(((.........))).(((((.......))))).....(((.(.......).)))))))))).
>M25659.1/553-621
GUCUACGUAGCUUAACCCCCAAAGCAAGACACUGAAAAUGCCUAGAUGGAUUCACACAUCCCAUAGACA
(((((.(..((((........)))).((.((.......)).)).((((........)))).).))))).
>AE005128.1/6659-6734
GCCAAGGUGGCAGAGUUCGGCCUAACGCGGCGGCCUGCAGAGCCGCUCAUCGCCGGUUCAAAUCCGGCCCUUGGCU
(((((((((((........))).)..(((((.(....)...))))).....(((((.......)))))))))))).
>AC008670.6/83597-83665
GUAAAUAUAGUUUAACCAAAACAUCAGAUUGUGAAUCUGACAACAGAGGCUCACGACCCCUUAUUUACC
(((((((..((((.....)))).((((((.....))))))....((.((.......)).))))))))).
>AL589879.21/171955-172027
GCCUGGAUAGCUCAAUUGGUAGAGCAUCAGACUUUUAAUCUGAGGGUUCAGGGUUCAAGUCCCUGUUCAGGCG
(((((((..((((........)))).(((((.......))))).....(((((.......)))))))))))).
>M68929.1/79613-79540
GCAUUCUUAGCUCAGUUGGAUAGAGCAACAACCUUCGAAGUUGAUGGUCACAGGUUCAAAUCCUGUAGGAUGCG
(((((((..((((.........))))..((((.......))))......(((((.......)))))))))))).
/home/tirza/YairProject/RS_new /home/tirza/RFAMDB/trna_10_2.set subopt 150 samplings 5 comprehensive 
Sample 0:72 487
Sample 1:89 440
Sample 2:79 427
Sample 3:70 486
Sample 4:87 540
Cost: 427
>X54300.1/105-177
GGGGGUAUAGCUUAGUUGGUAGAGCGCUGCUUUUGCAAGGCAGAUGUCAGCGGUUCGAAUCCGCUUACCUCCA
(((((((..((((........)))).(((((.......))))).....(((((.......)))))))))))).
>L36887.1/650-721
UGAGUCGUAGACAAUAGGUAAGUUACCAAAAUUUGAGUUUGGAGUUUGUUUGUUCGAAUCAAACCGAUUCAA
(((((((.(((((((......))).(((((.......))))).))))(((((.......)))))))))))).
>D11467.1/1-72
UGGGGCGUGGCCAAGCGGUAAGGCAGCAGGUUUUGAUCCUGUUAUUCGGAGGUUCGAAUCCUUCCGUCCCAG
(((((((..(((.........))).(((((.......))))).....(((((.......)))))))))))).
>AF041468.1/43811-43739
GGGCUCAUCGUCUAAUGGAUCAGGACAGGGACCUUCUAAGUCUCUAAUGUAGGUUCGAAUCCUACUGAGCCUA
(((((((..((((.........)))).(((((.......)))))....(((((.......)))))))))))).
>X05914.1/238-306
UAUAUUUUGGUGUACGAUGCACAAAAGUUUUUGAUACUUUUAGUAAUAGUUUAAUUCUAUUAAAUAUAA
(((((((..((((.....)))).(((((.......)))))....(((((.......)))))))))))).
>AE003556.3/16759-16677
GUCAGGAUGGCCGAGUGGUCUAAGGCGCUGCGUUCAGGUCGCAGUCUACUCUGUAGGCGUGGGUUCGAAUCCCACUUCUGACA
(((((((..(((((((.((.....))((((((.......))))))..))))....)))(((((.......)))))))))))).
>AC067849.6/4771-4840
CACUGUAAAGCUAACUUAGCAUUAACCUUUUAAGUUAAAGAUUAAGAGAACCAACACCUCUUUACAGUGA
(((((((..((((...)))).(((((.......))))).....(((((.........)))))))))))).
>AL021918.1/94597-94678
GUAGUCGUGGCCGAGUGGUUAAGGCGAUGGACUUGAAAUCCAUUGGGGUUUCCCCGCGCAGGUUCGAAUCCUGCCGACUACG
(((((((..(((..(....)..)))((((((.......))))))((((...))))..(((((.......)))))))))))).
>Z74072.1/3173-3245
GGGCGUGUGGCGUAGUCGGUAGCGCGCUCCCUUAGCAUGGGAGAGGUCUCCGGUUCGAUUCCGGACUCGUCCA
(((((.(..((((........)))).(((((.......))))).....(((((.......)))))).))))).
>AF074839.1/52-124
GGGGAAUUAGCUCAGCUGGGAGAGCGCCUGCUUUGCACGCAGGAGGUCAGCGGUUCGAUCCCGCUAUUCUCCA
(((((((..((((........)))).(((((.......))))).....(((((.......)))))))))))).
/home/tirza/YairProject/RS_new /home/tirza/RFAMDB/trna_10_3.set subopt 150 samplings 5 comprehensive 
Sample 0:142 788
Sample 1:142 844
Sample 2:129 811
Sample 3:114 725
Sample 4:142 752
Cost: 725
>X14822.1/1-73
UGAAUCGUAGACUAAUAGGUAAGUCACCAAAAUUUGAGUUUGGAAUUUGUUUGUUCGAAUCAAACCGGUUCAA
(((((((..((((........)))).(((((.......))))).....(((((.......)))))))))))).
>X59562.1/71-144
GGGACUAUAGUUUAGUUGGAUAUAACGACCGGCUACGAACCGGUAGGUCUCAGGUUCGACCCCUGAUGGUCUCG
((((((((.........((((......(((((.......)))))..))))((((.......)))))))))))).
>AE008747.1/6317-6401
GGAAGUGUGGCCGAGCGGUUGAAGGCACCGGUCUUGAAAACCGGCGACCCGAAAGGGUUCCAGAGUUCGAAUCUCUGCGCUUCCG
(((((((..((((.(...((.(((((....))))).))..)))))(((((....))))).(((((.......)))))))))))).
>X61068.1/393-465
GGAGGAUUAGCUCAGUUGGGAGAGCACCUGCCUUACAAGCAGGGGGUCGGCGGUUCAAGCCCGUCAUCCUCCA
(((((((...(((......)))....(((((.......))))).....(((((.......)))))))))))).
>M86495.1/1026-1092
CAAGAUAUAGCUUAAACAAAGCACCUAGUUUACACCUAGAAGAUUUCACACACUAUGAAUAUCUUGA
(((((((..((((.....))))..((((.......)))).....((((.......))))))))))).
>V00676.1/23-88
GGUAAAAUGGCUGAGUAAGCAUUAGACUGUAAAUCUAAAGACAGGGGUUGAGCCCCCUUUUUACCA
(((((((..(((.....)))..((((.......)))).....(((((......)))))))))))).
>X04821.1/1-73
GUUUCUGUAGUGUAGCGGUUAUCACGUUCGCCUCACAUGCGAAAGGUCCCCGGUUCGAAACCGGGCAGAAACA
(((((((..(((..((((.........))))..)))((.(....))).(((((.......)))))))))))).
>X52392.1/11128-11195
AGAAAGUUAGUCUAACUAAGACAGCUGGUUUCGACCCAGCAAAUUAUAGACCCACCUAUAACUUUCUU
(((((((..((((.....)))).(((((.......)))))....(((((......)))))))))))).
>J04815.1/1380-1448
UGGGUUGUAGCUAAAUGUAAAGGCGCUUGGCCGUUAACCAAGAAAUAGUAGGAUAAAAACCUAUCUUCC
..(((((..((.....))...(((.....)))..)))))..(((...(((((.......))))).))).
>D00552.1/73-146
GCCCAUGUAGCUCAGUAGGAUAGAGCACGCGCCUUCUAAGCGUGAGGUCGGAAGUUCGAGCCUUCUCGUGGGCA
(((((((..((((.........)))).(((((.......))))).....(((((.......)))))))))))).
/home/tirza/YairProject/RS_new /home/tirza/RFAMDB/trna_10_4.set subopt 150 samplings 5 comprehensive 
Sample 0:104 876
Sample 1:120 778
Sample 2:146 876
Sample 3:140 775
Sample 4:117 812
Cost: 775
>X54421.1/14394-14476
GCCUAAAUGCUGGAAUUUGGUAGACAGAACAAACUUAAGAUUUGUCGCUUUCGAGCGUGUUGGUUCGAGUCCAACUUUAGGUA
(((((((.(.((((........((((((.(........).)))))).....(((((......)))))..)))).)))))))).
>AF067200.1/16-89
GUUCGGAUGGUGUAGUCGGUUAUCACGAAUCCUUAACACGGAUUAGGUCGUGGGUUCGAUUCCCGCUCUGAAUA
((((((((((.(...((((...((((((((((.......))))....))))))..))))..)))).))))))).
>X54552.1/167-241
ACGAUAGAAACAUGUAUUGGUUCAUGUACUUGCUUUGGGUGUGAGAGUUUGUUAGUUCGAAUCUAACCUAUCCGA
.((((((..(((((........))))).(((((.......))))).....(((((.......))))))))).)).
>X00432.1/816-751
AUUCAAAUAGCUUAUAUUUAGAGUAUGACACUGAAGAUGUUAUGGAGAUUAAUUAAUCUUUGAAUA
(((((((((((.....(((((.(.....).)))))...)))))...((((....)))).)))))).
>AB042809.1/5159-5089
UAGAUUGAAGCCAGUAAUAGGGUAUUUAGCUGUUAACUAAAUUUUCGUAGGUUUAAUUCCUGCCAAUCUAG
(((((((..(((........)))(((((.........)))))....(((((.......)))))))))))).
>J01395.1/3006-3078
GGGGAUAUAGCUCAGUUGGUAGAGCGCUGCCUUUGCAAGGCAGAUGUCAGCGGUUCGAAUCCGCUUAUCUCCA
(((((((..((((........)))).(((((.......))))).....(((((.......)))))))))))).
>X55342.1/30-101
GUUCCGUUGGCGUAAUGGUAACGCGUCUCCCUCCUAAGGAGAAGACUGCGGGUUCGAGUCCCGUACGGAACG
(((((((..((((.......)))).(((((.......))))).....(((((.......)))))))))))).
>X15090.1/41-114
GGGUGUGUAGCUCAGUGGACUAGAGCACGUGGCUACGAACCACGGUGUCGGGGGUUCGAAUCCCUCCUCGCCCG
(((((.(..((((.........)))).(((((.......))))).....(((((.......)))))).))))).
>X02173.1/256-326
GAGAGUAUUGUUUAAAGGUAAAACAGUUGUCUUUUAAGCAACCCAUGCUGGUUCGAAUCCAGCUAUUCUCA
(((((((((((((((((..(.......)..)).)))))))).....(((((.......)))))))))))).
>X04465.1/57877-57950
GGGUUUGUAGCUCAGUGGAUUAGAGCUCAUGGUUCCGAAUCAUGAAGUCAAGGGUUCGAAUCCCUUCUAACCCU
(((((.(.(((((.........)))))((((((.....)))))).....(((((.......)))))).))))).
/home/tirza/YairProject/RS_new /home/tirza/RFAMDB/trna_10_5.set subopt 150 samplings 5 comprehensive 
Sample 0:92 622
Sample 1:100 564
Sample 2:100 517
Sample 3:96 492
Sample 4:94 528
Cost: 492
>X03602.1/660-731
UCCCGUAUGGUCUAGUGGUUAGGAUACCUGGCUUUCACCCAGGAGGCUCGGGUUCGAUUCCCGGUACGGGAA
((((((((.((((........)))).(((((.......))))).....((((.......)))))))))))).
>X15245.1/236-309
CGGGAAGUGGCUCAGUUUGGUAGAGCACCUGGUUUGGGACCAGGGGGUCGCAGGUUCAAAUCCUGUCUUCCCGA
(((((((..((((.........)))).((((((.....)))))).....(((((.......)))))))))))).
>L00194.1/685-756
GGGGCCAUAGCUCAGUUGGUAGAGCGCCUGCUUUGCAAGCAGGUGUCGUCGGUUCGAAUCCGUCUGGCUCCA
(((((((..((((........)))).((((((.....))))))....(.(((.......))).)))))))).
>J01390.1/11933-12004
AAGAAAUUAGCUCAGUUGGUAGAGCGUUCGUUUUACACACGAAGGUCAGGUGUUCAAAUCACCUAUUUCUUA
(((((((..((((........)))).(((((.......)))))....(((((.......)))))))))))).
>D85268.1/459-527
GUAGAUAUAGUUUAACUAAAACACUAGAUUGUGAAUCUAACCAUAGAGACUCACCACCUCUUAUUUACC
(((((((..((((.....))))..(((((.....))))).....((((.........))))))))))).
>AF490528.1/4630-4697
GAGGUGUUAGUAAAACAUUAUAUAAUUUUGUCAAAGUUAAGUUACAAGUGAAAGUCCUGUACACCUCA
(((((((...............((((((.....))))))....(((.(.......).)))))))))).
>AL021918.1/81116-81197
GUAGUCGUGGCCGAGUGGUUAAGGCGAUGGACUAGAAAUCCAUUGGGGUUUCCCCACGCAGGUUCGAAUCCUGCCGACUACG
(((((((..(((..........))).(((((.......)))))((((.....)))).(((((.......)))))))))))).
>X55514.2/3882-3954
AAGAAAUUAGUUAAACCUAAUAACAUUGGGAUUGUCAGACCAAAGUUACUGGUAAUCAACCCAGUAUUUCUUA
(((((((..((((.......))))((((((........((((.......))))......))))))))))))).
>V00654.1/15791-15726
CAGGGAAUAGUUUAAAUAGAACUUCAGCUUUGGGGGUUGAUGGUGAGACUGCAGUUUCUUCCUUGA
(((((((..((((.....)))).((((((.....))))))....((((......))))))))))).
>X58792.1/174-245
GGUCCCAUGGUGUAAUGGUUAGCACUCUGGACUUUGAAUCCAGCGAUCCGAGUUCAAAUCUCGGUGGGACCU
(((((((..((((........)))).(((((.......)))))....(((((.......)))))))))))).
Complete/log_tymo.RNASpa_comp_150_5
/home/tirza/YairProject/RS_new /home/tirza/RFAMDB/tymo_10_1.set subopts 150 samplings 5 comprehensive 
Sample 0:91 479
Sample 1:83 488
Sample 2:75 577
Sample 3:62 438
Sample 4:80 517
Cost: 438
>U91413.1/613-696
UUAGCUCGCCAGUGCGAGGCCUCUUCCUACACAAGAGGUAUUGGGGUGCGACUCCCCCGUCUAUCCUGAACGUCAUCAGGACCA
....(((((....)))))(((((((.......)))))))...((((.......))))......((((((......))))))...
>AF035199.1/569-652
CCAGGUCGCCAGUGCGACACCCGUUCCCACACAACGGGCAUUGGGGUGCAACUCCCCCGUCUAUCCUGGACGUCACCAGGACCA
....(((((....))))).((((((.......))))))....((((.......))))......((((((......))))))...
>M58311.1/2-83
UUCUCUCGAGUGCGAGGCCCAUUCACACACAAUGGGUAUUGGGUGCAACCCCCCCGUCCAUCUCGAACGGUCAUCGAGACCA
...((((((...(((((((((((.......)))))))...(((.....)))..........))))........))))))...
>M15284.1/14-96
AAUGAAGGCAGUCCUUCUCCCUUUAGCACACAAAGGUCAAAUGGGUGCGACUCCCCCCCUUUUCCGAGGGUCAUCGGAAACC
...(((((....)))))..(((((.......)))))......(((.......)))......((((((......))))))...
>D00637.1/6279-6362
UCAGGUCGCCAGUGCGACACCCGUUCCCACACAACGGGCAUUGGGGUGCAACUCCCCCGUCCAUCCUGGACGUCACCAGGACCA
....(((((....))))).((((((.......))))))....((((.......))))......((((((......))))))...
>AF035198.1/571-654
UCAGGUCGCCAGUGCGACACCCGUUCCCACACAACGGGCAUUGGGGUGCAACUCCCCCGUCUAUCCUGAACGUCAUCAGGACCA
....(((((....))))).((((((.......))))))....((((.......))))......((((((......))))))...
>M24801.1/102-178
UCAGCUCGCCAGUUAGCGAAGUCUGUCCCCACACGACAGAUAAUCGGGUGCAACUCCCGCCCCUUUUCCGAGGGUCA
...((((((......)))).(((((((.......)))))))........)).........(((((....)))))...
>AF035633.1/1296-1379
UAAUUGAGUCCAGUGACUCUCCCUCUAGCACACAGAGGUCAAACCGGGUGCAACCCCCCCUCCCCCCGUAGGUUAACGGGACCA
.....(((((....)))))..(((((.......))))).......(((.......)))......(((((......)))))....
>AF035202.1/598-681
GUAGUCGGCCAGUGCCGAGGCCCUUCACACACAAGGGUUAAUGGGGUGCAACUCCCCCGCCCAUCUCGAGCGUCAUCGAGACCA
....(((((....))))).((((((.......))))))....((((.......))))......((((((......))))))...
>AF035201.1/605-688
CCAGGUCGCCAGUGCGACACCCGUUCCCACACAACGGGCACUGGGGUGCAACUCCCCCGUCUAUCCUGGACGUCACCAGGACCA
....(((((....))))).((((((.......))))))....((((.......))))......((((((......))))))...
/home/tirza/YairProject/RS_new /home/tirza/RFAMDB/tymo_10_2.set subopts 150 samplings 5 comprehensive 
Sample 0:84 498
Sample 1:70 489
Sample 2:71 482
Sample 3:63 476
Sample 4:79 478
Cost: 476
>X54354.1/598-681
UUAGCUCGCCAGUGCGAGGCUCGUUCCCACACAACAAGUAAUGGUGGUGCAACUCCCCCGUCCUCCCGAACGUCAUCGGGACCA
....(((((....)))))(((.(((.......))).)))...((.((........))))....((((((......))))))...
>M58314.1/2-79
GAACUACAGUUCCGCUCCUCUAGCACACAGAGGUCAAUUGGGUGCGACCCCCCCCUCUCCCGUGGGUCAACGGGAACC
((((....))))....(((((.......)))))......(((......)))......((((((......))))))...
>M58313.1/1-81
AAUGAAGGCAGUCCUUCUCCCUUUAGCACACAAAGGUCAAUGGGUGCGACUCCCCCCCUUUUCCGAGGGUCAUCGGAAACC
...(((((....)))))..(((((.......))))).....(((.......)))......((((((......))))))...
>J04374.1/6247-6330
UAAUUGCGGACAGUUCCGCUCCCUCUAGCACACAGAGGUCCAUUUGGGUGCGACUCCCCCCCCUCCCGUGGGUCAACGGGAACC
.....(((((....)))))..(((((.......))))).......(((.......))).....((((((......))))))...
>AF035200.1/578-659
UCAGUCGCCAGUGCGAGGCCCAUUCUCUCUCAAUGGGUAUUGGGUGCAACCCCCCCGUCCAUCUCGAACGUCAUCGAGACCA
....((((....))))((((((((.......)))))))...(((........)))).....((((((......))))))...
>M54918.1/75-159
UUAGCUCGCCAGUUAGCGAGGUCUGUCCCCACAGGACAGAUAAUCGGGUGCAACUCCCGCCCCUCUUCCGAGGGUCAUCGGAACC
....(((((......)))))(((((((.......)))))))...((((.......))))......((((((......))))))..
>AJ277556.1/2880-2963
GAAGAGCGGCCAGUUGCUGCUGCGAUCAAGACACGAUCGUUCAAAAGGGUGCAACUCCCCCCCCCUUGGAGGGUAUCCAAGACC
.....(((((.....))))).((((((.......))))))......(((.......))).....((((((.....))))))...
>U88847.1/591-676
UUAGCUCGCCAGUUAGCGAGGUCUGUCCCCACACGACAGAUAAUCGGGUGCAACUCCCGCCCCUUUUCCGAGGGUCAUCGGAACCA
....(((((......)))))(((((((.......)))))))...((((.......))))......((((((......))))))...
>M24802.1/87-163
UUAGCUCGCCAGUUAGCGAGGUCUGUCCCCACACGACAGAUAAUCGGGUGCAACUCCCGCCCCUUCUCCGAGGGUCA
....(((((......)))))(((((((.......)))))))...((((.......)))).(((((....)))))...
>Y16104.1/6590-6672
UAAUUGAGGACAGUUCCUCUCCCUCUAGCACACAGAGGUCAAACUGGGUGCAACUCCCCCCCCUUCCGUGGGUAACGGAAACC
.....(((((....)))))..(((((.......))))).......(((.......))).....((((((.....))))))...
