# Supplementary material for: RNAspa: a shortest path approach for comparative prediction of the secondary structure of ncRNA molecules
Source: BMC Bioinformatics. 2007 Oct 1;8:366. doi: 10.1186/1471-2105-8-366 (PMC2147038; doi:10.1186/1471-2105-8-366)
Supplement: Additional file 7 — Table 4 raw data. The predicted structures of RNAspa whose MCC scores is reported in Table 4. The dataset used from the supplementary data of: Jens Reeder and Robert Giegerich: Consensus Shapes: An Alternative to the Sankoff Algorithm for RNA Consensus Structure Prediction. Bioinformatics 2005 21(17): 3516–3523. [file 1471-2105-8-366-S7.txt]

// The predicted structures of RNAspa whose MCC scores is reported in
// Table 4. The dataset used from the supplementary data of: Jens Reeder and Robert
// Giegerich: Consensus Shapes: An Alternative to the Sankoff Algorithm for RNA
// Consensus Structure Prediction. Bioinformatics 2005 21(17): 3516-3523.

5srna.RNAspa_150_5
/home/tirza/RNAcastData/RNAspa ./5srna.seq 150 5 
Sample 0:83 439
Sample 1:128 375
Sample 2:147 375
Sample 3:157 397
Sample 4:146 396
Cost: 375
>Haloferax volcanii
UUAAGGCGGCCAGAGCGGUGAGGUUCCACCCGUACCCAUCCCGAACACGGAAGUUAAGCUCACCUGCGUUCUGGUCAGUACUGGAGUGAGCGAUCCUCUGGGAAAUCCAGUUCGCCGCCCCU
....((((((..((((((((.((......)).))))....(((....))).......))))......(..((((......((((((.((....)))))))).....))))..)))))))...
>LT50091 Mycobacterium phlei  
GUUACGGCGGUCAAUAGCGGCAGGGAAACGCCCGGUCCCAUCCCGAACCCGGAAGCUAAGCCUGCCAGCGCCAAUGAUACUACCCUUCCGGGUGGAAAAGUAGGACACCGCCGAACAU
(((.(((((((.....(((((((((.....)))(((....(.(((....))).).....))))))).))(((.((....((((((....))))))....)).)).)))))))))))..
> Porphyromonas gingivalis(Cytophagales)
CUCAGGUGGUUAUUACGUUGGGGAUCCACCUCUUCCCAUUCCGAACAGAGAAGUUAAGCCCAACGGUGCCGAUGGUACUGCGUUAUAGUGGGAGAGUAGGACGCCGCCGCC
....((((((..((((...((((.....))))((((((((...(((......)))........(((((((...)))))))......)))))))).))))...))))))...
> Arthrob.globiformis 
AUUACGGCGGUCAUAGCGUGGGGGAAACGCCCGGUCCCAUUCCGAACCCGGAAGCUAAGACCCACAGCGCCGAUGGUACUGCACCCGGGAGGGUGUGGGAGAGUAGGUCACCGCCGGACAC
....(((((((....((..((((....).)))((((...(((((....))))).....))))....))(((.((....((((((((....))))))))....)).))).))))))).....
>Lactobacillus plantarum(Firmicutes,Clostridiobacteria)
UGUGGUGACGAUGGCGAGAAGGAUACACCUGUUCCCAUGUCGAACACAGAAGUUAAGCUUCUUAGCGCCGAGAGUAGUUGGGGGAUCGCUCCCUGCGAGGGUAGGACGUUGCCAUGC
.(((((((((..(((((..(((.....)))..((((....((.....(((((.....)))))...))((((......))))))))))))).(((((....))))).)))))))))..

sbox.RNAspa_150_5
/home/tirza/RNAcastData/RNAspa ./sbox.seq 150 5 
Sample 0:114 1406
Sample 1:153 887
Sample 2:138 880
Sample 3:139 926
Sample 4:147 913
Cost: 880
>AP003193.2/9 5783-95678   Clo.per.
CUCUUAUCCAGAGAGGUGGAGGGAAAAAGGCCCUAUGAAACCCGGCAACCAGUGAGAAAUCACUACGGUGCCAAUUCCGGUAAAGAAAUUCUUUACAAGAUGAGAG
((((((((..(((.(((..((((.......)))).....))))(((.((((((((....)))))..))))))...))..((((((.....))))))..))))))))
>AL596169.1/221462-221354 Lis.inn. 
CUCUUAUCCAGAGCGGUAGAGGGACUGACCCUUUGAAGCCCAGCAACCUACACAUAUAAGUGAAAGGUGCUAAUCUGUUGCAGGAGUAAUAUCUCCUGAACGAUGAGAG
(((((((((((((.(((((((((.....))))))...))))(((.((((.(((......)))..)))))))..))))...((((((......))))))...))))))))
>AP004824.1/261550-261653 Sta.aur.
CUCUUAUCGAGAGUGGUGGAGGGAUGUGCCCUACGAAGCCCGGCAACCGUCUUAUAUAGAAAUGGUGCCAAUUCACAUAAAGUUUUAACUUUUGAAGAUGAGAG
((((((((..(((.(((..((((.....)))).....))))(((.(((((((.....)))..)))))))...)).((.(((((....)))))))..))))))))
>AE007608.1/12720-12617   Clo.ace. 
UCCUUAUCAAGAGAAACGGAGGGACUGGCCCAAUGAUGUUUCAGCAACCAAGGUUUUAUACUUAUGGUGCUAAUUCCAGCAGGAUAUUUUCUGAAAGAUGAGGA
((((((((..(((((((...(((.....)))......)))))(((.((((((((.....)))).)))))))...))...(((((....)))))...))))))))
>AE016745.1/287368-287470 Sta.epi.
CUCUUAUCGAGAGAGGUGGAGGGAUGUGCCCUAAGAAGCCCGGCAACCGUCUAAAAUAGAAAUGGUGCCAAUUCACAUAAAGUAUAACUUUAGAAGAUGAGAG
((((((((..(((.(((..((((.....)))).....))).(((.(((((((.....)))..)))))))..)))...(((((.....)))))...))))))))
>AB090330.1/380-279        Clo.spo. 
UACUUAUCAAGAGCGGUGGAGGGACUGGCCCUAUGAAGCCCAGCAACCUAUAUGAAAAUAUAUAAGGUGCUAAAUCCUGCAGCAUAAGCUGAGAGAUGAGGA
..((((((..(((.(((..((((.....)))).....))))(((.((((((((....)))))...))))))...))((.((((....)))))).))))))..
>AP001518.1/300422-300310 Bac.hal.
CUCUUAUCAUGAGAGGUGGAGGGACUGGCCCGAUGAAGCCCAGCAACCGCCAAGCAGCAAAUCGCUUGGAAAAGGUGCUAAUUCCUGCAAAGCGAUGCUUUGAGAGAUGAGAG
((((((((..(((.(((...(((.....)))......))).(((.(((.((((((........))))))....))))))..)))...((((((...))))))...))))))))
>AP004595.1/126926-127031 Oce.ihe.
GACUUAUCAAGAGAGAUGGAGGGAUUGGCCCGAUGAAGUCUCAGCAACCAGCCUAGAUAAGGUAUGGUGCUAAUUCCAAUAGGCUUACAAGCCUUAAAGAUAAGAA
..((((((..(((((((...(((.....)))......)))))(((.((((((((.....)))).)))))))...))....(((((....)))))....))))))..
>AE007554.1/96-198        Clo.ace.
UUCUUAUCAAGAGUGACGGAGGGAUAGGCCCUAUGAAGUCCGGCAACAUCCAAUUAUUUUGGAGAUGUGCUAAUUCCUACAGGUUUAUCCUGAGAGAUGAGAA
.(((((((..(((.(((..((((.....)))).....))))(((.((((((((.....)))))..))))))...))((.((((.....)))))).))))))).
>AF270301.1/145-36        Sta.epi. 
CUCUUAUCCUGAGUGGUGGAGGGACAUGGACCCAAUGAAACCCAGCAACCUCUUUAUUUAAAGAAAGGUGCCAAACCGUUUGCAGACAAAUAUGGUCUGAACGAUAAGAG
((((((((..((..(((...(((.((((....).)))...))).(((.(((((((....))))..))))))...)))..)).(((((.......)))))...))))))))
>AP004602.1/9845-9739     Oce.ihe.
UUCUUAUCAUGAGAGGCGGAGGGAAAUGGCCCAACGAAACCUCGGCAACAGGUUCUUAUUAGAAUACUGUGCCAAUUCCAUCAAGCAAAUUGCUUGAAAGAUAAGAG
((((((((..((((((((..(((......)))..))...))))(((.((((((((......)))).)))))))...))..((((((.....))))))..))))))))

u12.RNAspa_150_5
/home/tirza/RNAcastData/RNAspa ./U12.seq 150 5 
Sample 0:69 296
Sample 1:78 286
Sample 2:126 286
Sample 3:123 281
Sample 4:104 278
Cost: 278
> Z93241.11/76641-76790   Hom.sap.
AUGCCUUAAACUUAUGAGUAAGGAAAAUAACGAUUCGGGGUGACGCCCGAAUCCUCACUGCUAAUGUGAGACGAAUUUUUGAGCGGGUAAAGGUCGCCCUCAAGGUGACCCGCCUACUUUGCGGGAUGCCUGGGAGUUGCGAUCUGCCCG
...(((((..(....)..)))))........((((((((......))))))))(((((.......)))))..............((((..(((((((.(((.(((((.(((((.......))))).)))))..)))..))))))))))).
> L43845.1/357-512        Hom.sap.
AUGUCUUAAACUUAUGAGUAAGGAAAAUAACGAUUGUUAUUCGGGGUGAUGCCCGAAUCCUCACUGCUAAUGUGAGACGAAUUUUUGAGCUGGUAAAGGUCGCCCCUAAGGUGACCAGCCUACUUUGCGGGAUGCCUAGGAGUCGCGAUCUGCCUG
..((((((........(((.((((...((((....))))((((((......)))))))))).))).......)))))).............(((..(((((((((((.(((((.((.((.......)).)).)))))))).)..))))))))))..
> L43844.1/2-149          Gal.gal. 
UGCCUUAAACUUAUGAGUAAGGAAAAUAACAACUCGGGGUGACGCCCGAGUCCUCACUACUGAUGUGAGAGGAAUUUUUGUGCGGGUACAGGUCGUCCCCGGGUGACCCGCUUACUUCGCGGGAUGCCCAGGUGCAAUGAUCUGCCCG
..(((((..(....)..))))).........(((((((......))))))).(((((.......))))).............((((..(((((((((((.(((((.(((((.......))))).))))).)).)..))))))))))))
> L43843.1/2-150          Mus.mus. 
UGCCUUAAACUUAUGAGUAAGGAAAAUAACGAUUCGGGGUGACGCCCGAGUCCUCACUGCUUAUGUGAGAAGAAUUUUUGAGCGGGUAUAGGUUGCAAUCUGAGCGACCCGCCUACUUUGCGGGAUGCCUGGGUGACGCGAUCUGCCCG
..(((((..(....)..)))))........((((((((......))))))))(((((.......))))).............(((((..(((((((.((((..(((.(((((.......))))).)))..))))...))))))))))))
> L43846.1/332-460        Hom.sap.
UGCCUUAAACUUAUGAGUAAGGAAAAUAACGAUUCGGGGUGACGCCCGAAUCCUCACUGCUAAUGUGAGACGAAUUUUUGAGCGGGUAAAGGUCGCCCUCAAGGUGACCCGCCUACUUUGCGGGAUGCC
..(((((..(....)..)))))........((((((((......))))))))(((((.......)))))....(((((.(((..(((...(((((((.....))))))).)))..)))...)))))...

ires.RNAspa_150_5
/home/tirza/RNAcastData/RNAspa ./ires.seq 150 5 
Sample 0:23 102
Sample 1:19 78
Sample 2:20 85
Sample 3:19 109
Sample 4:14 78
Cost: 78
> EMCBCG
CCUUUGCAGGCAGCGGAAAUCCCCACCUGGUAACAGGUGCCUCUGCGGCCAAAAGCCACGUGUAUAAGAUACACCUGCAAAGG
(((((((((((((.((........(((((....))))).)).))))(((.....)))..(((((.....))))))))))))))
> FMDVALF
GCAUGAUGGCUGUGGGAACUCCCCCUUGGUAACAAGGACCCACGGGGCCAAAAGCCACGUCCUCACGGACCCAUCAUGC
((((((((((((((((.......(((((....))))).)))))))(((.....)))..((((....)))))))))))))
> FDI251473
GCACGCAAGCCGCGGGAACUCCCCCUUGGUAACAAGGACCCGCGGGGCCGAAAGCCACGUUCUCUGAACCUUGCGUGU
((((((((((((((((.......(((((....))))).)))))))(((.....)))..((((...)))))))))))))
> FAN133359
GCAUGACGGCCGUGGGAACUCCUCCUUGGUAACAAGGACCCACGGGGCCAAAAGCCACGCCCACACGGGCCCGUCAUGU
((((((((((((((((.......(((((....))))).)))))))(((.....)))..((((....)))))))))))))
> PIFMDV2
GCAUGUUGGCCGUGGGAACACCUCCUUGGUAACAAGGACCCACGGGGCCGAAAGCCAUGUCCUAACGGACCCAACAUGU
((((((((((((((((.......(((((....))))).)))))))(((.....)))..((((....)))))))))))))
> MNGPOLY
CCUUUGCAGGCAGCGGAAUCCCCCACCUGGUGACAGGUGCCUCUGCGGCCGAAAGCCACGUGUGUAAGACACACCUGCAAAGG
(((((((((((((.((........(((((....))))).)).))))(((.....)))..(((((.....))))))))))))))
> TMEPP             
CACACAAAGGCAGCGGAACCCCCCUCCUGGUAACAGGAGCCUCUGCGGCCAAAAGCCACGUGGAUAAGAUCCACCUUUGUGUG
(((((((((((((.((........(((((....))))).)).))))(((.....)))..(((((.....))))))))))))))

srp.RNAspa_150_5
/home/tirza/RNAcastData/RNAspa ./srp.seq 150 5 
Sample 0:68 157
Sample 1:62 153
Sample 2:87 159
Sample 3:62 153
Sample 4:88 159
Cost: 153
>AGR.TUM.
GGGAGGUUGGUGGUGGACGAGCCACUCGCCAACCGGGUCAGGUCCGGAAGGAAGCAGCCCUAACGAGCCAGGCACGGGUCGCCGUGCCAGCCUCCCACCUUUU
(((((((((((.((((.((((...))))))....((((....(((....)))....))))..))..))))(((((((....))))))).))))))).......
>THE.THE.
AGCCCCCGGUCCAGCGCGGCGGGCCAGGCGUGAACCGGGUCAGGUCCGGAAGGAAGCAGCCCUAAGCGCCUCGGUCCGGGCGCCGCUGGGAAGCCGGGGGCGCUU
.(((((((((((((((((.((((((((((((.....((((....(((....)))....))))...)))))).))))))..)).))))))...)))))))))....
>AQU.AEO.
GCCCUGCGGCGGGACAGGGUGAACUCCCCCAGGCCCGAAAGGGAGCAAGGGUAAGCCCGCCGUCCCGUGCGCAGGGU
(((((((((((((((.((((......(((....(((....))).....)))...))))...))))))).))))))))
>DEI.RAD.
GCAUUGCUGGUGCAGCGCAGCGCGGACGCCCGAACCUGGUCAGAGCCGGAAGGCAGCAGCCAUAAGGGAUGCUUUGCGGGUGCCGUUGCCUUCCGGCAAUGCUUUU
((((((((((.((((((((.(((((((((((.....((((....(((....)))....))))...))).)).))))))..)).))))))...))))))))))....

u2.RNAspa_150_5
/home/tirza/RNAcastData/RNAspa ./U2.seq 150 5 
Sample 0:97 369
Sample 1:129 361
Sample 2:131 353
Sample 3:75 329
Sample 4:103 356
Cost: 329
> X07913.1/1061-1251   mus. mus.
AUCGCUUCUCGGCCUUUUGGCUAAGAUCAAGUGUAGUAUCUGUUCUUAUCAGUUUAAUAUCUGAUACGUCCUCUAUCCGAGGACAAUAUAUUAAAUGGAUUUUUGGAAGUAGGAGUUGGAAUAGGAGCUUGCUCCGUCCACUCCACGCAUCGACCUGGUAUUGCAGUACCUCCAGGAACGGUGCACCCCCU
..(((((((..(((....)))..)))...))))....(((..((..((((((........)))))).((((((.....)))))).........))..)))....((..((.((((.((((...((((....)))).))))))))..((((((.(((((.............)))))..))))))))..)).
> M19204.1/1-187       Hom.sap. 
AUCGCUUCUCGGCCUUUUGGCUAAGAUCAAGUGUAGUAUCUGUUCUUAUCAGUUUAAUAUCUGAUACGUCCUCUAUCCGAGGACAAUAUAUUAAAUGGAUUUUUGGAGCAGGGAGAUGGAAUAGGAGCUUGCUCCGUCCACUCCACGCAUCGACCUGGUAUUGCAGUACCUCCAGGAACGGUGCACC
..(((((((..(((....)))..)))...))))......((((((.((((((........)))))).((((((.....)))))).....................))))))((((.((((...((((....)))).))))))))..((((((.(((((.............)))))..))))))...
> X69326.1/1-193       Tri.aes.
AUACCUUUCUCGGCCUUUUGGCUAAGAUCAAGUGUAGUAUCUGUUCUUAUCAGUUUAAUAUCUGAUAUGUGGGCCAUGUGUCCACAACGAUAUUAAAUUUAUUUUUUGUGGGGAGGGUCCACCACAGUGGCUUGCCACUGGGGCCCUCACGUGUUCCCUGGACGUUGCACUACUGUCCAGGUGUGGCGCACCC
.(((...(((..(((....)))..)))....)))(((((((......((((((........)))))).((((((.....))))))...)))))))..............(((((((((((....((((((....))))))))))))))..(((((((((((((((......)).))))))).).))))).)))
> X06474.1/512-707     Ara.tha. 
AUACCUUUCUCGGCCUUUUGGCUAAGAUCAAGUGUAGUAUCUGUUCUUAUCAGUUUAAUAUCUGAUAUGUGGGCCAUCGGCCCACACGAUAUUAACUCUAUUUUUUAAGGGAGAAAGCCCACUAAGAUAGCUUGCUAUCUGGGCUUUCACGAGUCGCCCAUGCGUUGCACUACUGCACGGGCCUGGCUCAACCCGC
.(((...(((..(((....)))..)))....)))(((((((......((((((........)))))).((((((.....))))))..)))))))..............(((.((((((((....((((((....))))))))))))))..(((((((((.(((((......)).))).))))..)))))..)))..
> X04212.1/1-187       Rat.nor. 
AUCGCUUCUCGGCCUUUUGGCUAAGAUCAAGUGUAGUAUCUGUUCUUAUCAGUUUAAUAUCUGAUACGUCCUCUAUCCGAGGACAAUAUAUUAAAUGGAUUUUUGGAACUAGGAGUUGGAAUAGGAGCUUGCUCCGUCCACUCCACGCAUCGACCUGGUAUUGCAGUACCUCCAGGAACGGUGCACC
..(((((((..(((....)))..)))...))))........((((.((((((........)))))).((((((.....)))))).....................))))..((((.((((...((((....)))).))))))))..((((((.(((((.............)))))..))))))...

lin4.RNAspa_150_5
/home/tirza/RNAcastData/RNAspa ./lin4.seq 150 5 
Sample 0:49 290
Sample 1:48 321
Sample 2:58 272
Sample 3:48 266
Sample 4:45 271
Cost: 266
>U01837.1/538-607
GCCUGCUCCCUGAGACCUCAAGUGUGAGCGCACUGUUGAUGCUUCACGCCUGGGCUCUCUGGGUACCAGG
.((((..(((.((((.((((.((((((((...........)).)))))).)))).)))).)))...))))
>AP001359.4/67794-67724
UCUCAGUCCCUGAGACCCUAACUUGUGAUGUUUACCGUUUAAAUCCACGGGUUAGGCUCUUGGGAGCUGCG
.(.(((..(((((((.(((((((((((((.............)).))))))))))).)))))))..))).)
>AP000962.2/168508-168577
UCCUAGUCCCUGAGACCCUAACUUGUGAGGUAUUUUAGUAACAUCACAAGUCAGGCUCUUGGGACCUAGG
.(((((..(((((((.(((.(((((((((............).)))))))).))).)))))))..)))))
>U01838.1/544-613
GCCUGCUCCCUGAGACCUCAAGUGUGAGCGUACUGUAGAUGCUUCACACCUGGGCUCUCUGGGUACCAGG
.((((..(((.((((.((((.((((((((...........)).)))))).)))).)))).)))...))))
>U01830.1/508-577
GCCUGUUCCCUGAGACCUCAAGUGUGAGUGUACUAUUGAUGCUUCACACCUGGGCUCUCCGGGUACCAGG
.((((..(((.((((.((((.((((((((...........)).)))))).)))).)))).)))...))))
>U01829.1/524-593
GCCUGUUCCCUGAGACCUCAAGUGUGAGCGUUCUGAACAUGCUUCACGCCUGGGCUCUCCGGGUACCAGG
.((((..(((.((((.((((.((((((((...........)).)))))).)))).)))).)))...))))
>AC018755.3/120411-120479
UCUAGGUCCCUGAGACCCUUUAACCUGUGAGGACAUCCAGGGUCACAGGUGAGGUUCUUGGGAGCCUGG
.(((((..(((((((.((((..(((((((..............))))))))))).)))))))..)))))
>AC122451.3/2004-1935
GCCUAGUCCCUGAGACCCUAACUUGUGAGGUAUUUUAGUAACAUCACAAGUCAGGUUCUUGGGACCUAGG
.(((((..(((((((.(((.(((((((((............).)))))))).))).)))))))..)))))
>AC006590.11/38290-38358
GCUGAUUCCCUGAGACCCUAACUUGUGACUUUUAAUACCAGUUUCACAAGUUUUGAUCUCCGGUAUUGG
.(((((..((.((((.(..(((((((((...............)))))))))..).)))).)).)))))

trna.RNAspa_150_5
/home/tirza/RNAcastData/RNAspa ./trna.seq 150 5 
Sample 0:98 1089
Sample 1:123 998
Sample 2:141 883
Sample 3:130 828
Sample 4:119 837
Cost: 828
>RE6781      
TCCGTCGTAGTCTAGGTGGTTAGGATACTCGGCTCTCACCCGAGAGACCCGGGTTCGAGTCCCGGCGACGGAACCA
((((((((......((((.......)))).(((((((....))))).))((((.......))))))))))))....
>RE2140      
GCCCCCATCGTCTAGAGGCCTAGGACACCTCCCTTTCACGGAGGCGACAGGGATTCGAATTCCCTTGGGGGTACCA
(((((((..((((.........)))).(((((.......)))))....(((((.......))))))))))))....
>RD1140      
GGCCCCATAGCGAAGTTGGTTATCGCGCCTCCCTGTCACGGAGGAGATCACGGGTTCGAGTCCCGTTGGGGTCGCCA
(((((((..(((...........))).(((((.......))))).....(((((.......))))))))))))....
>RL6371      
GGTTCTCTGGCCGAGTGGTCTAAGGCGCATGGTTAAGGTCCATGTCTCTTCGGAGGCGCGAGTTCGAACCTCGCGGGAATCACCA
(((((((..(((...........)))((((((.......))))))(((....)))..(((((.......))))))))))))....
>RD0260      
GCGACCGGGGCTGGCTTGGTAATGGTACTCCCCTGTCACGGGAGAGAATGTGGGTTCAAATCCCATCGGTCGCGCCA
(((((((..(((...........))).(((((.......))))).....(((((.......))))))))))))....
>RE6320      
TCCGTTGTGGTCCAACGGCTAGGATTCGTCGCTTTCACCGACGGGAGCGGGGTTCGACTCCCCGCAACGGAGCCA
((((((...((((........)))).(((((.......)))))...((((((.......))))))))))))....
>RL1141      
CCCCAAGTGGCGGAATAGGTAGACGCATTGGACTTAAAATCCAACGGGCTTAATATCCTGTGCCGGTTCAAGTCCGGCCTTGGGGACCA
(((((((..(((...........))).(((((.......)))))((((........)))).(((((.......))))))))))))....
>RL0503      
GCGGGGGTGGCTGAGCCAGGCCAAAAGCGGCGGACTTAAGATCCGCTCCCGTAGGGGTTCGCGAGTTCGAATCTCGTCCCCCGCACCA
((((((((((((......))))).....((((((.......))))))(((....)))...(((((.......))))))))))))....
>RS1141      
GGAAGATTACCCAAGTCCGGCTGAAGGGATCGGTCTTGAAAACCGAGAGTCGGGGAAACCGAGCGGGGGTTCGAATCCCTCATCTTCCGCCA
(((((((..(((..((((........))))((((((((.....))))).)))))).........(((((.......))))))))))))....
>RS0380      
GCCGAGGTAGCATAGCTTGGCCAATGCGGTTGCTTCGAGAGCAACGTTCCACACGGACTCAGGAGTTCAAATCTCCTCCTCGGCGCCA
(((((((..((((..........)))).((((((.....))))))..(((....)))...(((((.......))))))))))))....
>RD0500
GCCCGGGUGGUGUAGUGGCCCAUCAUACGACCCUGUCACGGUCGUGACGCGGGUUCGAAUCCCGCCUCGGGCGCCA
((((((((((.(......)))))).(((((((.......)))))))..(((((.......)))))..)))))....

riboswitch.RNAspa_150_5
/home/tirza/RNAcastData/RNAspa ./riboswitch.seq 150 5 
Sample 0:65 300
Sample 1:62 323
Sample 2:69 301
Sample 3:65 281
Sample 4:67 295
Cost: 281
>AP001509.1/51442-51541   Bac.hal. 
ACAUGUAGAUAUCAUCCCUUUCGUAUAUACUUGGAGAUAAGGUCCAGGAGUUUCUACCAGAUCACCGUAAAUGAUCUGACUAUGAAGGUGGAAUGGCUCG
...............((((((((((....((((((.......)))))).........(((((((.......)))))))..)))))))).)).........
>AB008757.1/115-16        Geo.ste.
AAUGAAUCACGCUGACUCACUCAUAUAAUCGCAAGAAUACGGCUUGCGAGUCUCUACCAGCCGACCGUAAAUCGGCUGACUAUGAGUGGCAAUGUCAGGA
.............((((((((((((...(((((((.......)))))))........(((((((.......)))))))..)))))))))....)))....
>AP004595.1/186669-186768 Oce.ihe. 
GACAAUUGAAAAUGAACCUCAUAUAAAUUUGAGAAUAUGGCUCAGAAGUUUCUACCCAGCACCGUAAAUGGCUGGACUAUGAGGGAAGAUGGAUCAUUUC
................(((((((.....(((((.......)))))..........(((((.(.......))))))..)))))))................
>AL596170.1/223345-223246 Lis.inn. 
AUAACUUAAAACCGAAAUACUUAUAUAAUAGUUGCGAUUGGGCGACGAGUUUCUACCUGGUUACCGUAAAUAACCGGACUAUGAGUAGUUUGUAUAAAGA
.................((((((((.....(((((......)))))..........(((((((.......)))))))..)))))))).............
>AE007775.1/3558-3459     Clo.ace. 
GAAAAGUAAUAACAUAUUACCCGUAUAUGCUUAGAAAUAUGGUCUAAGCGUCUCUACCGGACUGCCGUAAAUUGUCUGACUAUGGGUGUUUAUAAGUAUU
.................((((((((...((((((.........))))))........(((((...........)))))..))))))))............
>AE007476.1/6452-6548     Str.pne. 
AAAAUUGAAUAUCGUUUUACUUGUUUAUGUCGUGAAUUGGCACGACGUUUCUACAAGGUGCCGGAACACCUAACAAUAAGUAAGUCAGCAGUGAGAU
...............((((((((((...((((((......)))))).........(((((......)))))...)))))))))).............
>Z99123.2/194904-195003   Bac.sub. 
CUUAGAAAAAGACAUUCUUGUAUAUGAUCAGUAAUAUGGUCUGAUUGUUUCUACCUAGUAACCGUAAAAAACUAGACUACAAGAAAGUUUGAAUAAAUUU
...........((.((((((((...((((((.........))))))........(((((...........)))))..)))))))).))............

u1.RNAspa_150_5
/home/tirza/RNAcastData/RNAspa ./U1.seq 150 5 
Sample 0:136 303
Sample 1:124 292
Sample 2:134 300
Sample 3:134 300
Sample 4:148 303
Cost: 292
>X69334.1/1-160         Tri.aes. 
AUACUUACCUGGACGGGGUCGACGAGCGAUCAAGAAGGCUCGUGGCCUGGGUCAGUGGUCCACAUUGCACUUGGUGGAUGCCUGGCCCACCAUCUCCCCAAGUGGGAGAGUGGAUGUCAUAAUUUGUGGUAGAGGGGGUACGCGUUCGCGCGGCCCCUGC
......(((..(((((((((.((((((..........)))))))))))(((((((..((((((..........))))))..))))))).(((((((((.....)))))).))).)))).........)))...((((((.((((....))))))))))..
>Z11882.1/353 -508       Sol.tub.
AUACUUACCUGGACGGGGUCAAUGGGCGAUCAAUAAGACCCAUGGCCUAGGCUUGUGACCUCCAUUGCACUUUGGAGGGGUGCCUGCCUAAGGUCGACCUAAGUGGUCGGGCCUAUGUCAUAAUUUGUUGCUGUGGGGGCCUGCGUUCUGCGCGCC
.......(((....)))......((((..((.....))((((((((.(((((..(((.((((((........))))))..)))..)))))(((((((((.....)))))).)))...............)))))))).))))((((...))))...
>X06880.1/1-162         'Ch.sac.
AUACUUACCUGUCCGGCCUGCGACCUCGAGCAAGAAGGGGGUCUAGGUAGUGCUUGUACCUCGCCUUGUACUAUGCUUGGGGUAGCGCUGUGUGCGGGGCAAGUCCUCGUUACAACGGAAUAAUUUCUGGCAGGCCGUUGCACGCGCUUGCGCGUCCUCGGC
.......((....((((((((.((((((((((((.(.(((((..(((((.......))))).))))).).)).))))))))))....((((((((((((.....)))))).))).)))...........))))))))..(.(((((....))))).)..)).
>X15927.1/1-160         Pis.sat.
AUACUUACCUGGAUGGGGUCAAUGGGUGAUCAAGAAGGCCCAUGGCUAGGCAAGUGACCUCCAUUGCACUUAGGAGGGGUGCUAGCCUAAGGUCUACCCAAGUGGUGGAGCCUACAUCAUAAUUUGUUGCUGUGGGGGCCUGUGUUCGCGCGGCCCCCUC
...........((((.((((.((((((..........))))))))))((((.(((..(((((..........)))))...))).)))).(((((((((.....)))))).))).))))...............(((((((.(((....))))))))))..
