# Supplementary material for: RNAspa: a shortest path approach for comparative prediction of the secondary structure of ncRNA molecules
Source: BMC Bioinformatics. 2007 Oct 1;8:366. doi: 10.1186/1471-2105-8-366 (PMC2147038; doi:10.1186/1471-2105-8-366)
Supplement: Additional file 8 — Table 5 raw data. The predicted structures of RNAspa whose MCC scores is reported in Table 5. [file 1471-2105-8-366-S8.txt]

// The predicted structures of RNAspa whose MCC scores is reported in Table 5.

5srna_contamination.seq.rnaspa_150_5
/home/tirza/RNAcastData/RNAspa ./5srna_contamination.seq 150 5 
Sample 0:140 720
Sample 1:200 721
Sample 2:211 672
Sample 3:195 700
Sample 4:211 686
Cost: 672
>Lactobacillus plantarum(Firmicutes,Clostridiobacteria)
UGUGGUGACGAUGGCGAGAAGGAUACACCUGUUCCCAUGUCGAACACAGAAGUUAAGCUUCUUAGCGCCGAGAGUAGUUGGGGGAUCGCUCCCUGCGAGGGUAGGACGUUGCCAUGC
.(((((((((..(((((..(((.....)))..((((....((.....(((((.....)))))...))((((......))))))))))))).(((((....))))).)))))))))..
> Arthrob.globiformis 
AUUACGGCGGUCAUAGCGUGGGGGAAACGCCCGGUCCCAUUCCGAACCCGGAAGCUAAGACCCACAGCGCCGAUGGUACUGCACCCGGGAGGGUGUGGGAGAGUAGGUCACCGCCGGACAC
....(((((((....((..((((....).)))((((...(((((....))))).....))))....))(((.((....(..(((((....)))))..)....)).))).))))))).....
>U01838.1/544-613
GCCUGCUCCCUGAGACCUCAAGUGUGAGCGUACUGUAGAUGCUUCACACCUGGGCUCUCUGGGUACCAGG
.((((.((((.(((((((...((((((((((.......)))).))))))..))).)))).))).).))))
> Porphyromonas gingivalis(Cytophagales)
CUCAGGUGGUUAUUACGUUGGGGAUCCACCUCUUCCCAUUCCGAACAGAGAAGUUAAGCCCAACGGUGCCGAUGGUACUGCGUUAUAGUGGGAGAGUAGGACGCCGCCGCC
....((((((..((((...((((.....))))((((((((...(((......)))........(((((((...)))))))......)))))))).))))...))))))...
>LT50091 Mycobacterium phlei  
GUUACGGCGGUCAAUAGCGGCAGGGAAACGCCCGGUCCCAUCCCGAACCCGGAAGCUAAGCCUGCCAGCGCCAAUGAUACUACCCUUCCGGGUGGAAAAGUAGGACACCGCCGAACAU
(((.(((((((.....(((((((((.....)))(((......(((....))).......))))))).)).((.((....((((((....))))))....)).))..))))))))))..
>Haloferax volcanii
UUAAGGCGGCCAGAGCGGUGAGGUUCCACCCGUACCCAUCCCGAACACGGAAGUUAAGCUCACCUGCGUUCUGGUCAGUACUGGAGUGAGCGAUCCUCUGGGAAAUCCAGUUCGCCGCCCCU
....((((((..((((.(.((..((((....((((....((.((((((....))...((......)))))).))...)))).((((.((....))))))))))..))).))))))))))...

U12_contamination.seq.rnaspa_150_5
/home/tirza/RNAcastData/RNAspa ./U12_contamination.seq 150 5 
Sample 0:130 830
Sample 1:123 691
Sample 2:186 728
Sample 3:221 713
Sample 4:206 693
Cost: 691
> L43844.1/2-149          Gal.gal. 
UGCCUUAAACUUAUGAGUAAGGAAAAUAACAACUCGGGGUGACGCCCGAGUCCUCACUACUGAUGUGAGAGGAAUUUUUGUGCGGGUACAGGUCGUCCCCGGGUGACCCGCUUACUUCGCGGGAUGCCCAGGUGCAAUGAUCUGCCCG
..(((((..(....)..))))).........(((((((......))))))).(((((.......))))).............((((..(((((((((((.(((((.(((((.......))))).))))).)).)..))))))))))))
> L43846.1/332-460        Hom.sap.
UGCCUUAAACUUAUGAGUAAGGAAAAUAACGAUUCGGGGUGACGCCCGAAUCCUCACUGCUAAUGUGAGACGAAUUUUUGAGCGGGUAAAGGUCGCCCUCAAGGUGACCCGCCUACUUUGCGGGAUGCC
..(((((..(....)..)))))...((..(((((((((......))))))))(((((.......)))))..........(((..(((...(((((((.....))))))).)))..)))...)..))...
>THE.THE.
AGCCCCCGGUCCAGCGCGGCGGGCCAGGCGUGAACCGGGUCAGGUCCGGAAGGAAGCAGCCCUAAGCGCCUCGGUCCGGGCGCCGCUGGGAAGCCGGGGGCGCUU
.(((((((((((((((...((((((((((((.....((((....(((....)))....))))...)))))).)))))).....))))))...)))))))))....
> L43843.1/2-150          Mus.mus. 
UGCCUUAAACUUAUGAGUAAGGAAAAUAACGAUUCGGGGUGACGCCCGAGUCCUCACUGCUUAUGUGAGAAGAAUUUUUGAGCGGGUAUAGGUUGCAAUCUGAGCGACCCGCCUACUUUGCGGGAUGCCUGGGUGACGCGAUCUGCCCG
..(((((..(....)..)))))........((((((((......))))))))(((((.......))))).............(((((..(((((((.(((((.(((.(((((.......))))).))).)))))...))))))))))))
> Z93241.11/76641-76790   Hom.sap.
AUGCCUUAAACUUAUGAGUAAGGAAAAUAACGAUUCGGGGUGACGCCCGAAUCCUCACUGCUAAUGUGAGACGAAUUUUUGAGCGGGUAAAGGUCGCCCUCAAGGUGACCCGCCUACUUUGCGGGAUGCCUGGGAGUUGCGAUCUGCCCG
...(((((..(....)..)))))........((((((((......))))))))(((((.......))))).............(((((..(((((((.(((.(((((.(((((.......))))).)))))..)))..))))))))))))
> L43845.1/357-512        Hom.sap.
AUGUCUUAAACUUAUGAGUAAGGAAAAUAACGAUUGUUAUUCGGGGUGAUGCCCGAAUCCUCACUGCUAAUGUGAGACGAAUUUUUGAGCUGGUAAAGGUCGCCCCUAAGGUGACCAGCCUACUUUGCGGGAUGCCUAGGAGUCGCGAUCUGCCUG
...(((((..(....)..)))))........((((((.((((.((((....((((....(((((.......)))))..........(((..(((...(((((((.....))))))).)))..)))..))))..))))..)))).))))))......

U1_contamination.seq.rnaspa_150_5
/home/tirza/RNAcastData/RNAspa ./U1_contamination.seq 150 5 
Sample 0:149 627
Sample 1:235 612
Sample 2:191 589
Sample 3:229 582
Sample 4:212 585
Cost: 582
>Z11882.1/353 -508       Sol.tub.
AUACUUACCUGGACGGGGUCAAUGGGCGAUCAAUAAGACCCAUGGCCUAGGCUUGUGACCUCCAUUGCACUUUGGAGGGGUGCCUGCCUAAGGUCGACCUAAGUGGUCGGGCCUAUGUCAUAAUUUGUUGCUGUGGGGGCCUGCGUUCUGCGCGCC
..........((((((((((.........((.....))((((((((.(((((..(((.((((((........))))))..)))..)))))(((((((((.....)))))).)))...............))))))))))))).)))))........
>DEI.RAD.
GCAUUGCUGGUGCAGCGCAGCGCGGACGCCCGAACCUGGUCAGAGCCGGAAGGCAGCAGCCAUAAGGGAUGCUUUGCGGGUGCCGUUGCCUUCCGGCAAUGCUUUU
((((((((((...((.(((..((((.((((((....((((....(((....)))....))))(((((....)))))))))))))))))))).))))))))))....
>X15927.1/1-160         Pis.sat.
AUACUUACCUGGAUGGGGUCAAUGGGUGAUCAAGAAGGCCCAUGGCUAGGCAAGUGACCUCCAUUGCACUUAGGAGGGGUGCUAGCCUAAGGUCUACCCAAGUGGUGGAGCCUACAUCAUAAUUUGUUGCUGUGGGGGCCUGUGUUCGCGCGGCCCCCUC
...........((.((((((...(.((((.((...((((((((((((((((.(((..(((((..........)))))...))).)))))(((((((((.....)))))).)))...............))))))))..))).)).)))).))))))).))
>X69334.1/1-160         Tri.aes. 
AUACUUACCUGGACGGGGUCGACGAGCGAUCAAGAAGGCUCGUGGCCUGGGUCAGUGGUCCACAUUGCACUUGGUGGAUGCCUGGCCCACCAUCUCCCCAAGUGGGAGAGUGGAUGUCAUAAUUUGUGGUAGAGGGGGUACGCGUUCGCGCGGCCCCUGC
....(((((......(((((.((((((..........)))))))))))(((((((..((((((..........))))))..))))))).(((((((((.....)))))).)))..............))))).((((((.((((....))))))))))..
>X06880.1/1-162         'Ch.sac.
AUACUUACCUGUCCGGCCUGCGACCUCGAGCAAGAAGGGGGUCUAGGUAGUGCUUGUACCUCGCCUUGUACUAUGCUUGGGGUAGCGCUGUGUGCGGGGCAAGUCCUCGUUACAACGGAAUAAUUUCUGGCAGGCCGUUGCACGCGCUUGCGCGUCCUCGGC
.......((.((.((((((((.((((((((((((.(.(((((..(((((.......))))).))))).).)).))))))))))..((.((((.((((((.....)))))))))).))............))))))))..))(((((....)))))....)).

U2_contamination.seq.rnaspa_150_5
/home/tirza/RNAcastData/RNAspa ./U2_contamination.seq 150 5 
Sample 0:130 770
Sample 1:241 773
Sample 2:226 803
Sample 3:269 781
Sample 4:262 786
Cost: 770
> X07913.1/1061-1251   mus. mus.
AUCGCUUCUCGGCCUUUUGGCUAAGAUCAAGUGUAGUAUCUGUUCUUAUCAGUUUAAUAUCUGAUACGUCCUCUAUCCGAGGACAAUAUAUUAAAUGGAUUUUUGGAAGUAGGAGUUGGAAUAGGAGCUUGCUCCGUCCACUCCACGCAUCGACCUGGUAUUGCAGUACCUCCAGGAACGGUGCACCCCCU
...((((((.((((....))))((((((.....((((((.......((((((........)))))).((((((.....))))))...))))))....)))))).)))))).((((.((((...((((....)))).))))))))..((((((.(((((.............)))))..)))))).......
> X04212.1/1-187       Rat.nor. 
AUCGCUUCUCGGCCUUUUGGCUAAGAUCAAGUGUAGUAUCUGUUCUUAUCAGUUUAAUAUCUGAUACGUCCUCUAUCCGAGGACAAUAUAUUAAAUGGAUUUUUGGAACUAGGAGUUGGAAUAGGAGCUUGCUCCGUCCACUCCACGCAUCGACCUGGUAUUGCAGUACCUCCAGGAACGGUGCACC
..(((((((..(((....)))..)))...))))(((((((..((..((((((........)))))).((((((.....)))))).........))..))).......))))((((.((((...((((....)))).))))))))..((((((.(((((.............)))))..))))))...
>X69334.1/1-160         Tri.aes. 
AUACUUACCUGGACGGGGUCGACGAGCGAUCAAGAAGGCUCGUGGCCUGGGUCAGUGGUCCACAUUGCACUUGGUGGAUGCCUGGCCCACCAUCUCCCCAAGUGGGAGAGUGGAUGUCAUAAUUUGUGGUAGAGGGGGUACGCGUUCGCGCGGCCCCUGC
....(((((.((...(((((.((((((..........)))))))))))(((((((..((((((..........))))))..))))))).)).((((((.....))))))(..(((......)))..)))))).((((((.((((....))))))))))..
> X69326.1/1-193       Tri.aes.
AUACCUUUCUCGGCCUUUUGGCUAAGAUCAAGUGUAGUAUCUGUUCUUAUCAGUUUAAUAUCUGAUAUGUGGGCCAUGUGUCCACAACGAUAUUAAAUUUAUUUUUUGUGGGGAGGGUCCACCACAGUGGCUUGCCACUGGGGCCCUCACGUGUUCCCUGGACGUUGCACUACUGUCCAGGUGUGGCGCACCC
...(((.(((..(((....)))..)))..((((.(((((((......((((((........))))))(((((((.....)))))))..))))))).)))).........)))((((((((....((((((....))))))))))))))..(((((((((((((((......)).))))))).).)))))....
> M19204.1/1-187       Hom.sap. 
AUCGCUUCUCGGCCUUUUGGCUAAGAUCAAGUGUAGUAUCUGUUCUUAUCAGUUUAAUAUCUGAUACGUCCUCUAUCCGAGGACAAUAUAUUAAAUGGAUUUUUGGAGCAGGGAGAUGGAAUAGGAGCUUGCUCCGUCCACUCCACGCAUCGACCUGGUAUUGCAGUACCUCCAGGAACGGUGCACC
...(((((..((((....))))((((((.....((((((.......((((((........)))))).((((((.....))))))...))))))....)))))).)))))..((((.((((...((((....)))).))))))))..((((((.(((((.............)))))..))))))...
> X06474.1/512-707     Ara.tha. 
AUACCUUUCUCGGCCUUUUGGCUAAGAUCAAGUGUAGUAUCUGUUCUUAUCAGUUUAAUAUCUGAUAUGUGGGCCAUCGGCCCACACGAUAUUAACUCUAUUUUUUAAGGGAGAAAGCCCACUAAGAUAGCUUGCUAUCUGGGCUUUCACGAGUCGCCCAUGCGUUGCACUACUGCACGGGCCUGGCUCAACCCGC
.......(((..(((....)))..)))...((..(((((((......((((((........))))))((((((((...)))))))).)))))))...)).........(((.((((((((....((((((....))))))))))))))..(((((((((.(((((......)).))).))))..)))))..)))..

ires_contamination.seq.rnaspa_150_5
/home/tirza/RNAcastData/RNAspa ./ires_contamination.seq 150 5 
Sample 0:145 953
Sample 1:242 913
Sample 2:148 912
Sample 3:125 898
Sample 4:256 943
Cost: 898
> TMEPP             
CACACAAAGGCAGCGGAACCCCCCUCCUGGUAACAGGAGCCUCUGCGGCCAAAAGCCACGUGGAUAAGAUCCACCUUUGUGUG
(((((((((((((.((........(((((....))))).)).))))(((.....)))..((((((...)))))))))))))))
> FDI251473
GCACGCAAGCCGCGGGAACUCCCCCUUGGUAACAAGGACCCGCGGGGCCGAAAGCCACGUUCUCUGAACCUUGCGUGU
((((((((((((((((.......(((((....))))).)))))))(((.....)))..((((...)))))))))))))
> MNGPOLY
CCUUUGCAGGCAGCGGAAUCCCCCACCUGGUGACAGGUGCCUCUGCGGCCGAAAGCCACGUGUGUAAGACACACCUGCAAAGG
(((((((((((((.((........(((((....))))).)).))))(((.....)))..((((((...)))))))))))))))
> FAN133359
GCAUGACGGCCGUGGGAACUCCUCCUUGGUAACAAGGACCCACGGGGCCAAAAGCCACGCCCACACGGGCCCGUCAUGU
((((((((((((((((.......(((((....))))).)))))))(((.....)))..((((....)))))))))))))
> FMDVALF
GCAUGAUGGCUGUGGGAACUCCCCCUUGGUAACAAGGACCCACGGGGCCAAAAGCCACGUCCUCACGGACCCAUCAUGC
((((((((((((((((.......(((((....))))).)))))))(((.....)))..((((....)))))))))))))
> X06474.1/512-707     Ara.tha. 
AUACCUUUCUCGGCCUUUUGGCUAAGAUCAAGUGUAGUAUCUGUUCUUAUCAGUUUAAUAUCUGAUAUGUGGGCCAUCGGCCCACACGAUAUUAACUCUAUUUUUUAAGGGAGAAAGCCCACUAAGAUAGCUUGCUAUCUGGGCUUUCACGAGUCGCCCAUGCGUUGCACUACUGCACGGGCCUGGCUCAACCCGC
.......(((..(((....)))..)))...((..(((((((......((((((........))))))(((((((.....))))))).)))))))...)).........(((.((((((((....((((((....))))))))))))))..(((((((((.(((((......)).))).))))..)))))..)))..
> PIFMDV2
GCAUGUUGGCCGUGGGAACACCUCCUUGGUAACAAGGACCCACGGGGCCGAAAGCCAUGUCCUAACGGACCCAACAUGU
((((((((((((((((.......(((((....))))).)))))))(((.....)))..((((....)))))))))))))
> EMCBCG
CCUUUGCAGGCAGCGGAAAUCCCCACCUGGUAACAGGUGCCUCUGCGGCCAAAAGCCACGUGUAUAAGAUACACCUGCAAAGG
(((((((((((((.((........(((((....))))).)).))))(((.....)))..((((((...)))))))))))))))

lin4_contamination.seq.rnaspa_150_5
/home/tirza/RNAcastData/RNAspa ./lin4_contamination.seq 150 5 
Sample 0:143 1161
Sample 1:141 1048
Sample 2:200 1061
Sample 3:211 1120
Sample 4:195 1098
Cost: 1048
>AP001359.4/67794-67724
UCUCAGUCCCUGAGACCCUAACUUGUGAUGUUUACCGUUUAAAUCCACGGGUUAGGCUCUUGGGAGCUGCG
.(.(((..(((((((.(((((((((((((.............)).))))))))))).)))))))..))).)
>AP000962.2/168508-168577
UCCUAGUCCCUGAGACCCUAACUUGUGAGGUAUUUUAGUAACAUCACAAGUCAGGCUCUUGGGACCUAGG
.(((((((((.((((.(((.((((((((.(...........).)))))))).))).)))))))).)))))
> L43844.1/2-149          Gal.gal. 
UGCCUUAAACUUAUGAGUAAGGAAAAUAACAACUCGGGGUGACGCCCGAGUCCUCACUACUGAUGUGAGAGGAAUUUUUGUGCGGGUACAGGUCGUCCCCGGGUGACCCGCUUACUUCGCGGGAUGCCCAGGUGCAAUGAUCUGCCCG
.(((.....((((....))))((((((..(.(((((((......))))))).(((((.......))))).)..))))))).))(((..(((((((((((.(((((.(((((.......))))).))))).)).)..))))))))))).
>AC006590.11/38290-38358
GCUGAUUCCCUGAGACCCUAACUUGUGACUUUUAAUACCAGUUUCACAAGUUUUGAUCUCCGGUAUUGG
.(((((..((.((((.(..((((((((((...........)..)))))))))..).)))).)).)))))
>AC018755.3/120411-120479
UCUAGGUCCCUGAGACCCUUUAACCUGUGAGGACAUCCAGGGUCACAGGUGAGGUUCUUGGGAGCCUGG
.(((((..(((((((.((((..(((((((..............))))))))))).)))))))..)))))
>U01838.1/544-613
GCCUGCUCCCUGAGACCUCAAGUGUGAGCGUACUGUAGAUGCUUCACACCUGGGCUCUCUGGGUACCAGG
.((((..(((.((((.((((.((((((((...........)).)))))).)))).)))).)))...))))
>U01829.1/524-593
GCCUGUUCCCUGAGACCUCAAGUGUGAGCGUUCUGAACAUGCUUCACGCCUGGGCUCUCCGGGUACCAGG
.((((..(((.((((.((((.((((((((...........)).)))))).)))).)))).)))...))))
>U01837.1/538-607
GCCUGCUCCCUGAGACCUCAAGUGUGAGCGCACUGUUGAUGCUUCACGCCUGGGCUCUCUGGGUACCAGG
.((((.((((.((((.((((.((((((((...........)).)))))).)))).)))).))).).))))
>U01830.1/508-577
GCCUGUUCCCUGAGACCUCAAGUGUGAGUGUACUAUUGAUGCUUCACACCUGGGCUCUCCGGGUACCAGG
.((((..(((.((((.((((.(((((((..............))))))).)))).)))).)))...))))
>AC122451.3/2004-1935
GCCUAGUCCCUGAGACCCUAACUUGUGAGGUAUUUUAGUAACAUCACAAGUCAGGUUCUUGGGACCUAGG
.(((((..(((((((.(((.(((((((((............).)))))))).))).)))))))..)))))

riboswitch_contamination.seq.rnaspa_150_5
/home/tirza/RNAcastData/RNAspa ./riboswitch_contamination.seq 150 5 
Sample 0:121 712
Sample 1:141 669
Sample 2:138 618
Sample 3:142 640
Sample 4:110 622
Cost: 618
> MNGPOLY
CCUUUGCAGGCAGCGGAAUCCCCCACCUGGUGACAGGUGCCUCUGCGGCCGAAAGCCACGUGUGUAAGACACACCUGCAAAGG
(((((((.(((.(((((......((((((....))))))..))))).))).........(((((.....)))))..)))))))
>AE007775.1/3558-3459     Clo.ace. 
GAAAAGUAAUAACAUAUUACCCGUAUAUGCUUAGAAAUAUGGUCUAAGCGUCUCUACCGGACUGCCGUAAAUUGUCUGACUAUGGGUGUUUAUAAGUAUU
.............(((.((((((((...((((((.........))))))........(((((...........)))))..))))))))..))).......
>AP001509.1/51442-51541   Bac.hal. 
ACAUGUAGAUAUCAUCCCUUUCGUAUAUACUUGGAGAUAAGGUCCAGGAGUUUCUACCAGAUCACCGUAAAUGAUCUGACUAUGAAGGUGGAAUGGCUCG
...............((((((((((....((((((.......)))))).........(((((((.......)))))))..)))))))).)).........
>AL596170.1/223345-223246 Lis.inn. 
AUAACUUAAAACCGAAAUACUUAUAUAAUAGUUGCGAUUGGGCGACGAGUUUCUACCUGGUUACCGUAAAUAACCGGACUAUGAGUAGUUUGUAUAAAGA
.............(((.((((((((.....(((((......)))))..........(((((((.......)))))))..)))))))).))).........
>AP004595.1/186669-186768 Oce.ihe. 
GACAAUUGAAAAUGAACCUCAUAUAAAUUUGAGAAUAUGGCUCAGAAGUUUCUACCCAGCACCGUAAAUGGCUGGACUAUGAGGGAAGAUGGAUCAUUUC
................(((((((....((((((.......)))))).........(((((.(.......))))))..)))))))................
>Z99123.2/194904-195003   Bac.sub. 
CUUAGAAAAAGACAUUCUUGUAUAUGAUCAGUAAUAUGGUCUGAUUGUUUCUACCUAGUAACCGUAAAAAACUAGACUACAAGAAAGUUUGAAUAAAUUU
.........((((.((((((((...((((((.........))))))........(((((...........)))))..)))))))).))))..........
>AB008757.1/115-16        Geo.ste.
AAUGAAUCACGCUGACUCACUCAUAUAAUCGCAAGAAUACGGCUUGCGAGUCUCUACCAGCCGACCGUAAAUCGGCUGACUAUGAGUGGCAAUGUCAGGA
.............((((((((((((...(((((((.......)))))))........(((((((.......)))))))..)))))))))....)))....
>AE007476.1/6452-6548     Str.pne. 
AAAAUUGAAUAUCGUUUUACUUGUUUAUGUCGUGAAUUGGCACGACGUUUCUACAAGGUGCCGGAACACCUAACAAUAAGUAAGUCAGCAGUGAGAU
................(((((((((...((((((......)))))).........(((((......)))))...)))))))))..............

sbox_contamination.seq.rnaspa_150_5
/home/tirza/RNAcastData/RNAspa ./sbox_contamination.seq 150 5 
Sample 0:188 1695
Sample 1:184 1431
Sample 2:189 1364
Sample 3:213 1593
Sample 4:180 1569
Cost: 1364
>DEI.RAD.
GCAUUGCUGGUGCAGCGCAGCGCGGACGCCCGAACCUGGUCAGAGCCGGAAGGCAGCAGCCAUAAGGGAUGCUUUGCGGGUGCCGUUGCCUUCCGGCAAUGCUUUU
((((((((((.(((((((((..(((....)))...)))......(((....))).(((.((.(((((....))))).)).)))))))))...))))))))))....
>AP001518.1/300422-300310 Bac.hal.
CUCUUAUCAUGAGAGGUGGAGGGACUGGCCCGAUGAAGCCCAGCAACCGCCAAGCAGCAAAUCGCUUGGAAAAGGUGCUAAUUCCUGCAAAGCGAUGCUUUGAGAGAUGAGAG
((((((((..(((.(((...(((.....)))......))))(((.(((.((((((........))))))....))))))...))((.(((((.....))))))).))))))))
>AP004595.1/126926-127031 Oce.ihe.
GACUUAUCAAGAGAGAUGGAGGGAUUGGCCCGAUGAAGUCUCAGCAACCAGCCUAGAUAAGGUAUGGUGCUAAUUCCAAUAGGCUUACAAGCCUUAAAGAUAAGAA
..((((((..(((((((...(((.....)))......))))).(((.(((((((.....)))).))))))....))....((((......))))....))))))..
>AL596169.1/221462-221354 Lis.inn. 
CUCUUAUCCAGAGCGGUAGAGGGACUGACCCUUUGAAGCCCAGCAACCUACACAUAUAAGUGAAAGGUGCUAAUCUGUUGCAGGAGUAAUAUCUCCUGAACGAUGAGAG
(((((((((((((.(((((((((.....))))))...))))(((.((((.(((......)))..)))))))..))))...((((((......))))))...))))))))
>AE007554.1/96-198        Clo.ace.
UUCUUAUCAAGAGUGACGGAGGGAUAGGCCCUAUGAAGUCCGGCAACAUCCAAUUAUUUUGGAGAUGUGCUAAUUCCUACAGGUUUAUCCUGAGAGAUGAGAA
((((((((..(((((((..((((.....)))).....))).(((.((((((((.....))))..))))))).))))...((((.....))))...))))))))
>AP004602.1/9845-9739     Oce.ihe.
UUCUUAUCAUGAGAGGCGGAGGGAAAUGGCCCAACGAAACCUCGGCAACAGGUUCUUAUUAGAAUACUGUGCCAAUUCCAUCAAGCAAAUUGCUUGAAAGAUAAGAG
((((((((..((((((((..(((......)))..))...))))((((.((((((((....))))).)))))))...))..((((((.....))))))..))))))))
>AE016745.1/287368-287470 Sta.epi.
CUCUUAUCGAGAGAGGUGGAGGGAUGUGCCCUAAGAAGCCCGGCAACCGUCUAAAAUAGAAAUGGUGCCAAUUCACAUAAAGUAUAACUUUAGAAGAUGAGAG
((((((((..(((.(((..((((.....)))).....))).(((.(((((((.....)))..)))))))..)))...(((((.....)))))...))))))))
>AE007608.1/12720-12617   Clo.ace. 
UCCUUAUCAAGAGAAACGGAGGGACUGGCCCAAUGAUGUUUCAGCAACCAAGGUUUUAUACUUAUGGUGCUAAUUCCAGCAGGAUAUUUUCUGAAAGAUGAGGA
((((((((..(((((((...(((.....)))......)))))(((.((((((((.....)))).)))))))...))...(((((....)))))...))))))))
>AP004824.1/261550-261653 Sta.aur.
CUCUUAUCGAGAGUGGUGGAGGGAUGUGCCCUACGAAGCCCGGCAACCGUCUUAUAUAGAAAUGGUGCCAAUUCACAUAAAGUUUUAACUUUUGAAGAUGAGAG
((((((((..(((.(((..((((.....)))).....))))(((.(((((((.....)))..)))))))...)).((.(((((....)))))))..))))))))
>AB090330.1/380-279        Clo.spo. 
UACUUAUCAAGAGCGGUGGAGGGACUGGCCCUAUGAAGCCCAGCAACCUAUAUGAAAAUAUAUAAGGUGCUAAAUCCUGCAGCAUAAGCUGAGAGAUGAGGA
..((((((..(((.(((..((((.....)))).....))))(((.((((((((....)))))...))))))...))...((((....))))...))))))..
>AP003193.2/9 5783-95678   Clo.per.
CUCUUAUCCAGAGAGGUGGAGGGAAAAAGGCCCUAUGAAACCCGGCAACCAGUGAGAAAUCACUACGGUGCCAAUUCCGGUAAAGAAAUUCUUUACAAGAUGAGAG
.(((((((..(((.(((..((((.......)))).....))))(((.((((((((....)))))..))))))...))..((((((.....))))))..))))))).
>AF270301.1/145-36        Sta.epi. 
CUCUUAUCCUGAGUGGUGGAGGGACAUGGACCCAAUGAAACCCAGCAACCUCUUUAUUUAAAGAAAGGUGCCAAACCGUUUGCAGACAAAUAUGGUCUGAACGAUAAGAG
((((((((.....((((...(((.((((....)).))...))).(((.(((((((....))))..))))))...))))....(((((.......)))))...))))))))

srp_contamination.seq.rnaspa_150_5
/home/tirza/RNAcastData/RNAspa ./srp_contamination.seq 150 5 
Sample 0:67 297
Sample 1:97 297
Sample 2:89 288
Sample 3:119 292
Sample 4:96 299
Cost: 288
>AGR.TUM.
GGGAGGUUGGUGGUGGACGAGCCACUCGCCAACCGGGUCAGGUCCGGAAGGAAGCAGCCCUAACGAGCCAGGCACGGGUCGCCGUGCCAGCCUCCCACCUUUU
(((((((((((.((((.((((...))))))....((((....(((....)))....))))..))..))))(((((((....))))))).))))))).......
>AP004824.1/261550-261653 Sta.aur.
CUCUUAUCGAGAGUGGUGGAGGGAUGUGCCCUACGAAGCCCGGCAACCGUCUUAUAUAGAAAUGGUGCCAAUUCACAUAAAGUUUUAACUUUUGAAGAUGAGAG
(((((((((((.((..((.((((.....)))).))..))..((((.((.(((.....)))...))))))..))).((.(((((....)))))))..))))))))
>DEI.RAD.
GCAUUGCUGGUGCAGCGCAGCGCGGACGCCCGAACCUGGUCAGAGCCGGAAGGCAGCAGCCAUAAGGGAUGCUUUGCGGGUGCCGUUGCCUUCCGGCAAUGCUUUU
((((((((((.((((((((.(((((((((((.....((((....(((....)))....))))...))).)).))))))..)).))))))...))))))))))....
>THE.THE.
AGCCCCCGGUCCAGCGCGGCGGGCCAGGCGUGAACCGGGUCAGGUCCGGAAGGAAGCAGCCCUAAGCGCCUCGGUCCGGGCGCCGCUGGGAAGCCGGGGGCGCUU
.(((((((((((((((((.((((((((((((.....((((....(((....)))....))))...)))))).))))))..)).))))))...)))))))))....
>AQU.AEO.
GCCCUGCGGCGGGACAGGGUGAACUCCCCCAGGCCCGAAAGGGAGCAAGGGUAAGCCCGCCGUCCCGUGCGCAGGGU
(((((((((((((((.((((.......(((...(((....))).....)))...))))...))))))).))))))))

trna_contamination.seq.rnaspa_150_5
/home/tirza/RNAcastData/RNAspa ./trna_contamination.seq 150 5 
Sample 0:196 1483
Sample 1:195 1406
Sample 2:211 1384
Sample 3:172 1357
Sample 4:191 1484
Cost: 1357
>RE6320      
TCCGTTGTGGTCCAACGGCTAGGATTCGTCGCTTTCACCGACGGGAGCGGGGTTCGACTCCCCGCAACGGAGCCA
((((((...((((........)))).(((((.......)))))...((((((.......))))))))))))....
>AP001518.1/300422-300310 Bac.hal.
CUCUUAUCAUGAGAGGUGGAGGGACUGGCCCGAUGAAGCCCAGCAACCGCCAAGCAGCAAAUCGCUUGGAAAAGGUGCUAAUUCCUGCAAAGCGAUGCUUUGAGAGAUGAGAG
((((((((....(.(((...(((.....)))......))))(((.(((.((((((........))))))....))))))...((...(((((.....))))).))))))))))
>RL0503      
GCGGGGGTGGCTGAGCCAGGCCAAAAGCGGCGGACTTAAGATCCGCTCCCGTAGGGGTTCGCGAGTTCGAATCTCGTCCCCCGCACCA
((((((((((((......))))).....((((((.......))))))(((....)))...(((((.......))))))))))))....
>RS0380      
GCCGAGGTAGCATAGCTTGGCCAATGCGGTTGCTTCGAGAGCAACGTTCCACACGGACTCAGGAGTTCAAATCTCCTCCTCGGCGCCA
(((((((..((((..........)))).((((((.....))))))((((.....))))..(((((.......))))))))))))....
>RD0500
GCCCGGGUGGUGUAGUGGCCCAUCAUACGACCCUGUCACGGUCGUGACGCGGGUUCGAAUCCCGCCUCGGGCGCCA
((((((((((.(((...........)))(((((((((((....)))))).)))))......))))).)))))....
>RE6781      
TCCGTCGTAGTCTAGGTGGTTAGGATACTCGGCTCTCACCCGAGAGACCCGGGTTCGAGTCCCGGCGACGGAACCA
((((((((.(((...........)))....(((((((....))))).))((((.......))))))))))))....
>RL6371      
GGTTCTCTGGCCGAGTGGTCTAAGGCGCATGGTTAAGGTCCATGTCTCTTCGGAGGCGCGAGTTCGAACCTCGCGGGAATCACCA
(((((((..(((.((....))..)))((((((.......))))))(((....)))..(((((.......))))))))))))....
>RS1141      
GGAAGATTACCCAAGTCCGGCTGAAGGGATCGGTCTTGAAAACCGAGAGTCGGGGAAACCGAGCGGGGGTTCGAATCCCTCATCTTCCGCCA
(((((((..(((.((.....))...))).(((((.......)))))...((((.....))))..(((((.......))))))))))))....
>RE2140      
GCCCCCATCGTCTAGAGGCCTAGGACACCTCCCTTTCACGGAGGCGACAGGGATTCGAATTCCCTTGGGGGTACCA
(((((((..((((.........)))).(((((.......)))))....(((((.......))))))))))))....
>RD0260      
GCGACCGGGGCTGGCTTGGTAATGGTACTCCCCTGTCACGGGAGAGAATGTGGGTTCAAATCCCATCGGTCGCGCCA
(((((((..((((.........)))).(((((.......))))).....(((((.......))))))))))))....
>RD1140      
GGCCCCATAGCGAAGTTGGTTATCGCGCCTCCCTGTCACGGAGGAGATCACGGGTTCGAGTCCCGTTGGGGTCGCCA
(((((((..((((.........)))).(((((.......))))).....(((((.......))))))))))))....
>RL1141      
CCCCAAGTGGCGGAATAGGTAGACGCATTGGACTTAAAATCCAACGGGCTTAATATCCTGTGCCGGTTCAAGTCCGGCCTTGGGGACCA
(((((((..(((...........))).(((((.......)))))((((........)))).(((((.......))))))))))))....
